# Supplementary material for: Overexpression of OsPGIP2 confers Sclerotinia sclerotiorum resistance in Brassica napus through increased activation of defense mechanisms
Source: J Exp Bot. 2018 Apr 10;69(12):3141–55. doi: 10.1093/jxb/ery138 (PMC5972623; doi:10.1093/jxb/ery138)
Supplement: Supplementary Dataset S1 [file ery138_suppl_supplementary_dataset_s1.xls]

## Sheet: Sheet1
File S1. All differentially expressed genes (DEGs) annotation and FPKM levels.
Gene_id	chromosome	Strand	start	end	length	7-5WT-FPKM	7-5D-FPKM	T45WT-FPKM	T45B#2-FPKM	log2FoldChange(T45B#2vsT45WT)	padj(T45B#2vsT45WT)	significant(T45B#2vsT45WT)	log2FoldChange(7-5Dvs7-5WT)	padj(7-5Dvs7-5WT)	significant(7-5Dvs7-5WT)	log2FoldChange(7-5WTvsT45WT)	padj(7-5WTvsT45WT)	significant(7-5WTvsT45WT)	log2FoldChange(7-5DvsT45B#2)	padj(7-5DvsT45B#2)	significant(7-5DvsT45B#2)	KEGG AnnotInfo	KEGG AnnotInfo
BnaA01g00010D	chrA01	+	1070	1345	276	171.423	180.148	163.231	16.6732	-3.4312	1.2877e-07	DOWN	3.1439	4.0913e-09	UP	-0.25945	0.99855	FALSE	-0.03607	0.99951	FALSE	putative signal peptidase complex subunit 1; K12946 signal peptidase complex subunit 1 [EC:3.4.-.-]
BnaA01g00050D	chrA01	-	14558	15685	888	10.9015	45.3716	19.8053	23.6438	0.11572	0.99918	FALSE	0.65067	0.13677	FALSE	1.7262	0.00044399	UP	-0.96807	0.85747	FALSE	HB16; homeobox-leucine zipper protein ATHB-16; K09338 homeobox-leucine zipper protein
BnaA01g00460D	chrA01	+	254252	257623	1587	8.72566	10.6182	0.759038	0.664511	-0.33174	0.99918	FALSE	3.7084	0.0014389	UP	-0.047878	0.99855	FALSE	3.4163	0.012226	FALSE	hypothetical protein
BnaA01g00580D	chrA01	-	315446	317538	1764	222.602	66.6333	143.95	64.1313	-1.3063	2.2286e-11	DOWN	-0.23444	0.99724	FALSE	-2.0712	3.2163e-33	DOWN	0.52218	2.5311e-06	FALSE	BRU6; indole-3-acetic acid-amido synthetase GH3.2; K14487 auxin responsive GH3 gene family
BnaA01g00640D	chrA01	+	352324	352581	258	287.25	86.2791	248.856	215.895	-0.34484	0.99918	FALSE	-1.6129	0.0027576	DOWN	-2.0663	5.2388e-06	DOWN	0.10028	0.99951	FALSE	hypothetical protein
BnaA01g00670D	chrA01	-	360378	361364	900	6.26847	23.6546	3.61378	2.02394	-0.97621	0.99918	FALSE	3.2572	0.00041603	UP	1.5849	0.056222	FALSE	0.68789	0.99951	FALSE	MYB73; myb domain protein 73; K09422 myb proto-oncogene protein, plant
BnaA01g00690D	chrA01	-	380025	381866	1125	11.2833	20.3414	11.0287	1.96003	-2.6322	0.15234	FALSE	3.0858	0.00031019	UP	0.51916	0.85603	FALSE	-0.073796	0.99951	FALSE	CP1; cysteine proteinase1
BnaA01g00860D	chrA01	+	488707	489954	573	39.2712	39.6954	3.15339	6.52524	0.90926	0.99918	FALSE	2.3152	0.0024878	UP	-0.31558	0.99855	FALSE	3.5318	0.00027263	UP	hypothetical protein
BnaA01g01010D	chrA01	-	557040	558142	996	73.3138	30.4258	31.6871	15.4972	-1.1718	0.37986	FALSE	0.68364	0.23326	FALSE	-1.5999	0.0010951	DOWN	1.1035	0.0013625	UP	hypothetical protein
BnaA01g01140D	chrA01	+	610364	612031	1446	71.6908	53.9996	16.9943	65.5714	1.8082	5.7185e-09	UP	-0.56977	0.80707	FALSE	-0.73992	0.6913	FALSE	1.97	4.8575e-11	UP	putative polyol transporter 6
BnaA01g01230D	chrA01	+	642295	642666	372	22.0591	4.84675	63.4678	64.9447	-0.10668	0.99918	FALSE	-4.0338	8.4019e-05	DOWN	-2.5174	0.51529	FALSE	-1.6314	0.088564	FALSE	hypothetical protein
BnaA01g01420D	chrA01	-	754771	757115	1467	5.15672	13.3303	2.79183	1.56844	-0.97175	0.99918	FALSE	2.7977	0.0021283	UP	1.0391	0.34009	FALSE	0.77853	0.99951	FALSE	Serine carboxypeptidase S28 family protein
BnaA01g01470D	chrA01	-	787922	788984	534	606.638	675.538	132.415	266.607	0.86978	6.358e-05	FALSE	1.0517	7.0991e-21	UP	-0.17588	0.99855	FALSE	2.0891	2.2235e-37	UP	60S ribosomal protein L8-3; K02938 large subunit ribosomal protein L8e
BnaA01g01560D	chrA01	+	839976	840812	642	97.7618	122.705	81.432	49.7274	-0.85142	0.49887	FALSE	1.0134	0.00019337	UP	-0.0032207	0.99855	FALSE	0.15696	0.99951	FALSE	CSDP1; cold shock protein 1; K09250 cellular nucleic acid-binding protein
BnaA01g01680D	chrA01	-	889973	892875	1338	29.2757	34.7766	6.03197	7.6668	0.20613	0.99918	FALSE	1.8918	2.3002e-05	UP	-0.082662	0.99855	FALSE	2.1723	0.00010881	UP	pentatricopeptide repeat-containing protein
BnaA01g01780D	chrA01	-	930236	931097	549	166.171	126.566	6.14365	45.054	2.7346	0.0013438	UP	1.2005	8.832e-05	UP	-0.72386	0.85749	FALSE	4.6507	3.4683e-20	UP	SEN1; senescence-associated protein DIN1
BnaA01g02040D	chrA01	-	1016412	1023036	5067	16.9794	9.0463	7.82142	5.08965	-0.75973	0.99918	FALSE	0.54011	0.16915	FALSE	-1.2395	0.01608	FALSE	1.0116	0.0010069	UP	SEC7-like guanine nucleotide exchange family protein; K18442 brefeldin A-inhibited guanine nucleotide-exchange protein
BnaA01g02340D	chrA01	-	1189400	1189918	519	467.541	667.671	350.005	165.326	-1.2219	3.9356e-07	DOWN	1.7242	5.8569e-36	UP	0.18297	0.00098818	FALSE	0.311	0.056375	FALSE	ROC5; rotamase cyclophilin 5; K01802 peptidylprolyl isomerase [EC:5.2.1.8]
BnaA01g02470D	chrA01	-	1252285	1253351	354	65.196	79.1405	54.1046	1.35411	-5.4602	0.00041652	DOWN	5.5793	1.7555e-06	UP	-0.051444	0.99855	FALSE	0.16232	0.99951	FALSE	NADH-ubiquinone oxidoreductase complex 1B22; K03965 NADH dehydrogenase (ubiquinone) 1 beta subcomplex subunit 9
BnaA01g02490D	chrA01	-	1257954	1259239	789	143.982	158.116	97.1003	59.6611	-0.84255	0.20291	FALSE	1.1165	9.2774e-08	UP	-0.19599	0.99855	FALSE	0.46163	0.11231	FALSE	40S ribosomal protein S3a-2; K02984 small subunit ribosomal protein S3Ae
BnaA01g02780D	chrA01	+	1369303	1372345	1389	10.0618	5.991	26.8844	3.65814	-3.0175	1.6721e-05	DOWN	0.42203	0.98776	FALSE	-1.0791	0.99855	FALSE	-1.5246	0.020643	FALSE	HDR; 4-hydroxy-3-methylbut-2-enyl diphosphate reductase; K03527 4-hydroxy-3-methylbut-2-enyl diphosphate reductase [EC:1.17.1.2]
BnaA01g02890D	chrA01	+	1416091	1417901	1074	19.8178	1.6142	263.799	114.974	-1.338	2.6169e-13	DOWN	-6.444	1.9385e-28	DOWN	-3.949	0.00070768	DOWN	-3.8413	1.1743e-55	DOWN	CAD5; cinnamyl alcohol dehydrogenase 5; K00083 cinnamyl-alcohol dehydrogenase [EC:1.1.1.195]
BnaA01g02930D	chrA01	+	1431694	1434256	1791	127.109	91.6867	476.591	142.495	-1.8817	1.1521e-72	DOWN	-0.92578	0.00025056	FALSE	-0.80236	0.041875	FALSE	-2.0134	1.1071e-82	DOWN	EDA9; D-3-phosphoglycerate dehydrogenase; K00058 D-3-phosphoglycerate dehydrogenase [EC:1.1.1.95]
BnaA01g03020D	chrA01	+	1460983	1462443	1461	42.6079	16.3753	26.384	53.0866	0.86882	0.01252	FALSE	-1.9865	2.2669e-06	DOWN	-1.7107	0.0014156	DOWN	0.58475	0.22358	FALSE	UGT73B3; UDP-glucosyl transferase 73B3
BnaA01g03050D	chrA01	-	1470060	1473180	1851	49.7012	61.8156	33.7755	19.4228	-0.93809	0.19117	FALSE	1.3806	3.8181e-09	UP	-0.016387	0.98936	FALSE	0.45059	0.2207	FALSE	PAB2; polyadenylate-binding protein 2; K13126 polyadenylate-binding protein
BnaA01g03060D	chrA01	-	1474802	1478945	3333	27.4864	24.6757	29.13	11.3331	-1.5018	2.0336e-05	DOWN	0.8329	0.0010361	FALSE	-0.4867	0.99855	FALSE	-0.1905	0.99951	FALSE	probable E3 ubiquitin ligase SUD1; K10661 E3 ubiquitin-protein ligase MARCH6 [EC:6.3.2.19]
BnaA01g03150D	chrA01	-	1515351	1515935	171	946.644	960.298	389.556	526.449	0.2946	0.87832	FALSE	0.57754	9.4569e-05	FALSE	-0.31042	0.99855	FALSE	1.1743	1.2889e-08	UP	40S ribosomal protein S29; K02980 small subunit ribosomal protein S29e
BnaA01g03260D	chrA01	-	1564882	1565406	525	71.1919	123.37	11977.3	6852.3	-0.94551	1.6269e-160	FALSE	-6.0852	0	DOWN	0.46212	0.14897	FALSE	-7.5011	0	DOWN	putative pathogenesis-related protein; K13449 pathogenesis-related protein 1
BnaA01g03390D	chrA01	-	1605489	1610344	2814	5.08045	4.36184	16.6948	5.24666	-1.8098	0.0016823	DOWN	-0.55612	0.99724	FALSE	-0.5511	0.99855	FALSE	-1.8231	0.00068958	DOWN	PAA2; P-type ATPase; K01533 Cu2+-exporting ATPase [EC:3.6.3.4]
BnaA01g03820D	chrA01	+	1769245	1771004	1089	48.6855	16.1743	12.057	41.2887	1.636	0.0011812	UP	-1.6417	0.0085872	FALSE	-1.9209	0.00092276	DOWN	1.9069	2.0421e-05	UP	calmodulin-binding protein
BnaA01g04730D	chrA01	-	2209217	2211271	1842	6.85643	11.0682	1.37332	1.50937	-0.0035838	0.99918	FALSE	2.5848	0.0025959	UP	0.35982	0.99855	FALSE	2.2131	0.10897	FALSE	protein kinase family protein
BnaA01g04790D	chrA01	+	2233592	2235445	618	51.4535	45.8939	67.2467	0	-6.447	4.1997e-09	DOWN	5.6811	1.484e-06	UP	-0.49604	0.99855	FALSE	-0.49291	0.99951	FALSE	hypothetical protein
BnaA01g04840D	chrA01	+	2247440	2249693	2178	3.59107	4.45749	13.9928	6.07446	-1.3437	0.21519	FALSE	-0.73618	0.99724	FALSE	-0.019257	0.99855	FALSE	-2.0689	0.0046078	DOWN	carboxylate clamp-tetratricopeptide repeat protein
BnaA01g05090D	chrA01	+	2386033	2387948	924	54.3958	30.6953	45.8893	13.6958	-1.8843	0.00236	DOWN	0.87463	0.13733	FALSE	-1.1566	0.2549	FALSE	0.13863	0.99951	FALSE	WIN2; putative protein phosphatase 2C 59; K17506 protein phosphatase 1L [EC:3.1.3.16]
BnaA01g05240D	chrA01	-	2447818	2451424	2442	0.577562	2.58414	9.52034	0.117777	-6.4767	5.3645e-05	DOWN	4.1659	0.12265	FALSE	1.8306	0.75341	FALSE	-4.1497	9.4833e-05	DOWN	ATP binding microtubule motor family protein; K11498 centromeric protein E
BnaA01g05390D	chrA01	+	2517711	2518386	360	205.506	173.557	56.2144	60.9845	-0.022361	0.99918	FALSE	1.2192	0.00021185	UP	-0.57485	0.99855	FALSE	1.7635	7.517e-07	UP	40S ribosomal protein S25-4; K02975 small subunit ribosomal protein S25e
BnaA01g05660D	chrA01	+	2634080	2636481	1719	134.671	68.176	151.082	118.347	-0.49218	0.22873	FALSE	-1.0853	4.6388e-05	DOWN	-1.3132	7.1095e-08	DOWN	-0.27261	0.99951	FALSE	GGT1; gamma-glutamyl transpeptidase 1; K18592 gamma-glutamyltranspeptidase / glutathione hydrolase / leukotriene-C4 hydrolase [EC:2.3.2.2 3.4.19.13 3.4.19.14]
BnaA01g05670D	chrA01	+	2638941	2641142	1431	76.3847	96.6287	34.0923	53.9315	0.52182	0.27058	FALSE	0.55167	0.00075266	FALSE	0.0080909	0.74304	FALSE	1.0571	5.0935e-05	UP	AGT2; alanine:glyoxylate aminotransferase 2; K00827 alanine-glyoxylate transaminase / (R)-3-amino-2-methylpropionate-pyruvate transaminase [EC:2.6.1.44 2.6.1.40]
BnaA01g06420D	chrA01	-	2973486	2974251	513	38.6156	22.0339	0	40.9273	5.3221	0.00015774	UP	-1.183	0.50805	FALSE	-1.1405	0.99855	FALSE	5.2548	0.00016368	UP	hypothetical protein
BnaA01g06440D	chrA01	-	2981045	2982370	690	147.452	171.656	0.349158	166.176	8.7548	6.9818e-21	UP	-0.24285	0.99724	FALSE	-0.1118	0.99855	FALSE	8.6154	3.7271e-19	UP	RNA-binding (RRM/RBD/RNP motifs) family protein
BnaA01g06540D	chrA01	-	3029837	3031066	753	211.399	135.008	236.759	84.4122	-1.6278	1.2447e-11	DOWN	0.38787	0.041917	FALSE	-0.978	0.013687	FALSE	-0.27017	0.99951	FALSE	gamma-glutamyl peptidase 1
BnaA01g06740D	chrA01	+	3126090	3127218	849	25.9005	5.9626	3.97275	11.631	1.4099	0.93743	FALSE	-1.2536	0.81972	FALSE	-2.45	0.026184	FALSE	2.5981	0.0030876	UP	XTH18; probable xyloglucan endotransglucosylase/hydrolase protein 18; K08235 xyloglucan:xyloglucosyl transferase [EC:2.4.1.207]
BnaA01g06800D	chrA01	-	3149189	3152797	2091	69.9347	29.9139	32.664	46.9496	0.38355	0.42208	FALSE	-0.93995	0.062219	FALSE	-1.5563	4.3176e-07	DOWN	0.99159	4.2314e-06	FALSE	ATR2; NADPH--cytochrome P450 reductase 2; K00327 NADPH-ferrihemoprotein reductase [EC:1.6.2.4]
BnaA01g06830D	chrA01	-	3201871	3203433	975	9.1397	47.5108	33.1109	24.3856	-0.58114	0.99918	FALSE	0.67257	0.080341	FALSE	2.047	1.228e-05	UP	-1.9638	0.0051405	FALSE	peroxidase 45; K00430 peroxidase [EC:1.11.1.7]
BnaA01g07360D	chrA01	+	3454085	3454693	369	325.412	326.433	230.146	68.0709	-1.8973	5.9389e-07	DOWN	1.972	2.2157e-14	UP	-0.32656	0.99855	FALSE	0.393	0.18624	FALSE	ATP synthase subunit G protein; K02140 F-type H+-transporting ATPase subunit g
BnaA01g07470D	chrA01	+	3478168	3479074	303	580.793	602.142	21.468	374.624	3.9853	2.7746e-23	UP	0.39501	0.0014251	FALSE	-0.279	0.99855	FALSE	4.6511	2.9793e-39	UP	40S ribosomal protein S30; K02983 small subunit ribosomal protein S30e
BnaA01g07750D	chrA01	+	3677108	3685312	2994	0.171301	0.13897	3.66126	5.41155	0.42384	0.99918	FALSE	-5.5729	0.00080861	DOWN	-0.63284	0.99855	FALSE	-4.5244	0.019921	FALSE	GYRB2; DNA gyrase subunit B; K02470 DNA gyrase subunit B [EC:5.99.1.3]
BnaA01g07860D	chrA01	-	3720433	3722668	1332	40.6219	46.2306	30.9288	80.4681	1.2396	3.9471e-06	UP	-1.0892	0.0081329	FALSE	-0.14449	0.99855	FALSE	0.28659	0.99951	FALSE	RPT2a; regulatory particle AAA-ATPase 2A; K03062 26S proteasome regulatory subunit T2
BnaA01g07910D	chrA01	+	3737158	3741422	2169	11.0839	13.8436	10.1632	65.5935	2.5503	2.3259e-20	UP	-2.534	7.866e-17	DOWN	-0.010326	0.99855	FALSE	0.018394	0.99951	FALSE	AIM1; fatty acid beta-oxidation multifunctional protein AIM1; K10527 enoyl-CoA hydratase/3-hydroxyacyl-CoA dehydrogenase [EC:4.2.1.17 1.1.1.35 1.1.1.211]
BnaA01g07970D	chrA01	-	3760039	3762382	1044	5.7723	6.50948	50.9991	58.8632	0.067031	0.99918	FALSE	-3.4664	1.5611e-10	DOWN	-0.15768	0.99855	FALSE	-3.25	5.9617e-09	DOWN	phosphorylase superfamily protein
BnaA01g08440D	chrA01	+	4027410	4032642	2679	26.6584	27.5675	11.6458	12.3104	-0.059791	0.99918	FALSE	0.87344	0.0015412	FALSE	-0.2827	0.99855	FALSE	1.0881	0.0018946	UP	RPN1B; 26S proteasome non-ATPase regulatory subunit 2 1B; K03028 26S proteasome regulatory subunit N1
BnaA01g08470D	chrA01	-	4040881	4042860	1371	32.4522	3.74296	60.1858	6.22356	-3.4135	4.0355e-14	DOWN	-1.0232	0.97597	FALSE	-3.4471	3.0066e-07	DOWN	-0.99782	0.016279	FALSE	tyrosine transaminase family protein; K00815 tyrosine aminotransferase [EC:2.6.1.5]
BnaA01g08620D	chrA01	-	4139775	4140957	912	14.9729	17.3365	57.7201	61.4961	-0.048444	0.99918	FALSE	-2.1163	3.8667e-05	DOWN	-0.11962	0.99855	FALSE	-2.0534	3.7782e-05	DOWN	RNA recognition motif-containing protein
BnaA01g09540D	chrA01	+	4682509	4683346	519	24.705	32.3347	21.8173	128.751	2.4212	7.8578e-09	UP	-2.2831	7.9291e-07	DOWN	0.057204	0.99855	FALSE	0.072615	0.99951	FALSE	RPL16A; 60S ribosomal protein L16A; K02868 large subunit ribosomal protein L11e
BnaA01g10000D	chrA01	-	4969791	4976700	1359	19.8602	18.727	1.68413	25.1846	3.7626	1.4842e-06	UP	-0.71708	0.88383	FALSE	-0.41584	0.99855	FALSE	3.4531	4.7384e-05	UP	putative pectinacetylesterase
BnaA01g10650D	chrA01	-	5308288	5310169	1236	24.5338	18.6269	56.6237	55.4592	-0.16984	0.99918	FALSE	-1.8637	4.2983e-05	DOWN	-0.72846	0.99855	FALSE	-1.3134	0.0019615	DOWN	putative UDP-arabinose 4-epimerase 3; K12448 UDP-arabinose 4-epimerase [EC:5.1.3.5]
BnaA01g10760D	chrA01	-	5362040	5370601	3963	25.8023	28.2423	9.30118	24.8688	1.279	7.198e-06	UP	-0.10614	0.97625	FALSE	-0.20072	0.99855	FALSE	1.3653	9.8141e-07	UP	TPP2; tripeptidyl peptidase II; K01280 tripeptidyl-peptidase II [EC:3.4.14.10]
BnaA01g11010D	chrA01	-	5485564	5487129	1566	7.90109	1.28418	68.3065	0	-7.811	3.5107e-22	DOWN	NA	NA	NA	-2.9523	0.10594	FALSE	-3.2186	6.571e-18	DOWN	FAD-binding Berberine family protein
BnaA01g11060D	chrA01	+	5501169	5505873	2058	38.2226	47.0393	13.1112	11.5995	-0.3166	0.99918	FALSE	1.7301	5.0097e-10	UP	-0.031639	0.99855	FALSE	1.4369	1.4877e-05	UP	HAP6; dolichyl-diphosphooligosaccharide--protein glycosyltransferase subunit 2; K12667 oligosaccharyltransferase complex subunit delta (ribophorin II)
BnaA01g11220D	chrA01	-	5588296	5591978	2541	17.1312	3.79342	10.856	7.73456	-0.62897	0.99918	FALSE	-1.3175	0.41237	FALSE	-2.5061	9.5386e-05	DOWN	0.55141	0.51756	FALSE	RK3; receptor kinase 3
BnaA01g11400D	chrA01	-	5671075	5672199	885	186.895	112.05	41.6504	27.5155	-0.73795	0.99918	FALSE	1.7362	2.6318e-10	UP	-1.0692	0.0021434	DOWN	2.0591	1.2485e-18	UP	hypothetical protein
BnaA01g11420D	chrA01	-	5678790	5680556	1356	42.3614	54.6175	13.8582	37.1888	1.2843	0.0059275	FALSE	0.26484	0.27613	FALSE	0.035538	0.99855	FALSE	1.5053	0.00024301	UP	BAG7; BCL-2-associated athanogene 7
BnaA01g11430D	chrA01	+	5682097	5683179	606	16.3976	19.339	7.35478	49.8338	2.6205	0.00030999	UP	-1.6553	0.050704	FALSE	-0.093048	0.99855	FALSE	1.05	0.91195	FALSE	oxidoreductase, zinc-binding dehydrogenase family protein
BnaA01g11510D	chrA01	-	5715895	5717922	1752	59.5354	49.6741	73.9808	86.5683	0.086824	0.99918	FALSE	-1.091	0.00069752	DOWN	-0.59233	0.99855	FALSE	-0.42012	0.72919	FALSE	NRT1.8; nitrate transporter 1.8
BnaA01g11800D	chrA01	-	5895856	5897594	996	8.88262	323.196	7.61942	3.65772	-1.1986	0.99918	FALSE	6.1757	5.1159e-74	UP	4.8542	7.2987e-74	UP	0.11459	0.99951	FALSE	PRXR1; peroxidase 42; K00430 peroxidase [EC:1.11.1.7]
BnaA01g11840D	chrA01	-	5912556	5914143	1413	293.097	181.683	276.213	194.184	-0.64822	0.00047696	FALSE	-0.38566	0.99724	FALSE	-1.021	1.0936e-07	DOWN	-0.021112	0.99951	FALSE	APR1; 5'-adenylylsulfate reductase 1; K05907 adenylyl-sulfate reductase (glutathione) [EC:1.8.4.9]
BnaA01g12040D	chrA01	-	6038997	6039802	480	67.582	98.9623	0	13.7814	3.6558	0.30725	FALSE	2.5545	2.384e-07	UP	0.21916	0.88152	FALSE	5.9663	2.2517e-07	UP	ISU1; iron-sulfur cluster assembly protein 1
BnaA01g12380D	chrA01	+	6184471	6187627	1539	49.363	89.307	59.173	173.614	1.413	7.4159e-19	UP	-1.2487	5.1414e-09	DOWN	0.52427	0.0012322	FALSE	-0.36822	0.99951	FALSE	CYP706A1; cytochrome P450, family 706, subfamily A, polypeptide 1
BnaA01g12890D	chrA01	+	6454914	6455912	696	0.0921112	0.697444	543.971	0	-9.6345	4.2236e-65	DOWN	NA	NA	NA	2.5896	0.99855	FALSE	-12.635	1.2399e-39	DOWN	OSM34; osmotin-like protein OSM34
BnaA01g12900D	chrA01	-	6458180	6460967	1536	706.581	577.295	1109.78	945.226	-0.37141	0.00048363	FALSE	-1.001	1.6201e-29	DOWN	-0.62262	0.00044866	FALSE	-0.75806	1.6126e-29	FALSE	GSH1; glutamate-cysteine ligase; K01919 glutamate--cysteine ligase [EC:6.3.2.2]
BnaA01g13080D	chrA01	+	6559569	6561172	738	1.04243	0.845681	27.7481	0.649531	-5.5567	0.00020786	DOWN	0.09106	0.99724	FALSE	-0.63284	0.99855	FALSE	-4.8411	0.00016138	DOWN	PLAC8 family protein
BnaA01g13360D	chrA01	-	6756245	6762144	2397	0.98959	0.752187	13.7697	1.79983	-3.0754	5.9807e-05	DOWN	-1.5484	0.93266	FALSE	-0.72682	0.99855	FALSE	-3.9052	1.8374e-06	DOWN	CHX17; cation/H(+) antiporter 17
BnaA01g13470D	chrA01	-	6850797	6854939	2004	31.7028	29.344	156.104	47.6005	-1.8533	1.3017e-25	DOWN	-0.98757	0.043787	FALSE	-0.44262	0.99855	FALSE	-2.4065	3.3255e-38	DOWN	LACS4; long chain acyl-CoA synthetase 4; K01897 long-chain acyl-CoA synthetase [EC:6.2.1.3]
BnaA01g13540D	chrA01	+	6884274	6886632	1047	75.4984	62.3252	158.311	121.052	-0.52701	0.45292	FALSE	-1.2474	0.00023572	DOWN	-0.60771	0.99855	FALSE	-1.175	1.3011e-06	DOWN	UGE2; UDP-glucose 4-epimerase 2; K01784 UDP-glucose 4-epimerase [EC:5.1.3.2]
BnaA01g13700D	chrA01	+	6974366	6975615	1173	5.02819	13.006	23.5168	9.07217	-1.514	0.15398	FALSE	0.23001	0.98438	FALSE	1.04	0.54131	FALSE	-2.3323	0.0030324	DOWN	VEP1; 3-oxo-Delta(4,5)-steroid 5-beta-reductase
BnaA01g13810D	chrA01	+	7030415	7031077	663	15.1813	2.71945	166.79	10.2667	-4.1619	2.4925e-22	DOWN	-2.2062	0.47954	FALSE	-2.812	0.24301	FALSE	-3.5644	2.7831e-20	DOWN	hypothetical protein
BnaA01g13860D	chrA01	+	7044638	7046806	1065	22.8747	11.1344	120.12	27.9961	-2.241	1.5996e-13	DOWN	-1.6199	0.061346	FALSE	-1.3698	0.51785	FALSE	-2.4994	3.0591e-16	DOWN	phosphorylase family protein
BnaA01g14380D	chrA01	+	7260729	7262767	1140	89.3595	38.7485	110.632	55.1678	-1.1437	0.00026764	DOWN	-0.79934	0.44392	FALSE	-1.5366	8.9181e-05	DOWN	-0.41479	0.77399	FALSE	hypothetical protein
BnaA01g14410D	chrA01	+	7287151	7290725	1956	3.08092	1.66629	13.9181	4.26419	-1.8465	0.045474	FALSE	-1.6453	0.64723	FALSE	-1.2178	0.99855	FALSE	-2.2822	0.0040412	DOWN	hypothetical protein
BnaA01g14450D	chrA01	-	7296965	7299641	642	864.778	1012.32	672.471	115.732	-2.6785	4.2933e-59	DOWN	2.8392	1.3259e-111	UP	-0.10381	0.14779	FALSE	0.25614	0.0026123	FALSE	FSD1; superoxide dismutase [Fe]; K04564 superoxide dismutase, Fe-Mn family [EC:1.15.1.1]
BnaA01g14950D	chrA01	-	7528931	7531095	969	93.6169	107.776	140.722	41.6529	-1.8962	2.7081e-11	DOWN	1.0819	2.8205e-06	UP	-0.12788	0.99855	FALSE	-0.69472	0.046349	FALSE	QC; glutaminyl-peptide cyclotransferase
BnaA01g14960D	chrA01	-	7534232	7535651	642	72.4975	93.7573	90.0631	36.5862	-1.4395	0.0060439	FALSE	1.068	0.0011562	UP	0.039923	0.99855	FALSE	-0.41972	0.99951	FALSE	40S ribosomal protein S10-1; K02947 small subunit ribosomal protein S10e
BnaA01g15000D	chrA01	+	7620769	7622253	864	242.562	96.6347	238.688	15.2017	-4.1127	8.7811e-42	DOWN	2.3787	4.7869e-12	UP	-1.6588	1.1344e-11	DOWN	-0.083486	0.99951	FALSE	XTR6; probable xyloglucan endotransglucosylase/hydrolase protein 23; K08235 xyloglucan:xyloglucosyl transferase [EC:2.4.1.207]
BnaA01g15250D	chrA01	-	7799321	7800908	1281	8.50788	11.7471	34.511	56.4298	0.56954	0.23051	FALSE	-2.5538	1.1977e-08	DOWN	0.13436	0.99855	FALSE	-2.1269	0.00015038	DOWN	ABI1; protein phosphatase 2C 56; K14497 protein phosphatase 2C [EC:3.1.3.16]
BnaA01g15300D	chrA01	+	7825543	7827863	1101	63.0613	57.6937	25.7111	49.6334	0.80905	0.11187	FALSE	-0.072551	0.99724	FALSE	-0.45942	0.99855	FALSE	1.1876	0.00087372	UP	NAP1;3; nucleosome assembly protein 1;3; K11279 nucleosome assembly protein 1-like 1
BnaA01g15450D	chrA01	-	7922022	7926148	1959	33.0855	28.9207	34.4345	9.73879	-1.9619	9.346e-06	DOWN	1.2806	0.00030539	UP	-0.52518	0.99855	FALSE	-0.16437	0.99951	FALSE	emb1027; Arginyl-tRNA synthetase, class Ic; K01887 arginyl-tRNA synthetase [EC:6.1.1.19]
BnaA01g17050D	chrA01	+	8919068	8920633	1413	13.203	12.9563	1.10826	17.6408	3.8527	8.6476e-05	UP	-0.73491	0.94232	FALSE	-0.35828	0.99855	FALSE	3.4678	0.0015765	UP	hypothetical protein
BnaA01g17460D	chrA01	-	9205029	9206354	813	47.7863	42.9893	12.7423	18.3959	0.38989	0.99918	FALSE	0.93494	0.054982	FALSE	-0.4837	0.99855	FALSE	1.8003	0.0010145	UP	metal ion binding protein
BnaA01g17570D	chrA01	-	9295010	9296950	1107	83.5101	97.5352	8.37884	10.3925	0.17086	0.99918	FALSE	2.9407	8.4373e-19	UP	-0.1071	0.99855	FALSE	3.2104	2.2648e-16	UP	papain family cysteine protease; K01373 cathepsin F [EC:3.4.22.41]
BnaA01g18000D	chrA01	+	9519893	9521313	753	146.524	167.333	38.8733	72.5715	0.76076	0.15288	FALSE	0.91559	3.4032e-06	FALSE	-0.13949	0.99855	FALSE	1.8076	1.4733e-10	UP	EXLB1; expansin-like B1
BnaA01g18450D	chrA01	+	9990570	9994830	2628	128.341	95.9706	271.354	350.906	0.23104	2.1975e-05	FALSE	-2.1601	1.9926e-87	DOWN	-0.75039	0.017081	FALSE	-1.1869	3.0239e-29	DOWN	PPDK; pyruvate, phosphate dikinase 1; K01006 pyruvate, orthophosphate dikinase [EC:2.7.9.1]
BnaA01g18670D	chrA01	-	10175870	10177321	969	24.5455	18.1773	123.194	108.634	-0.32133	0.99918	FALSE	-2.8689	1.219e-14	DOWN	-0.76439	0.99855	FALSE	-2.4341	1.1624e-14	DOWN	glucosyltransferase-related protein
BnaA01g18990D	chrA01	-	10462195	10464070	1500	498.301	248.489	505.367	492.137	-0.17814	0.99918	FALSE	-1.2755	3.7953e-26	DOWN	-1.3349	4.1805e-27	DOWN	-0.12703	0.99951	FALSE	CYP71A20; cytochrome P450 71A20; K00517 [EC:1.14.-.-]
BnaA01g19120D	chrA01	+	10622790	10623977	849	452.617	152.741	325.765	292.129	-0.29709	0.99918	FALSE	-1.2252	4.9147e-08	DOWN	-1.8983	5.9578e-28	DOWN	0.36774	0.00096207	FALSE	APS3; ATP sulfurylase; K13811 3'-phosphoadenosine 5'-phosphosulfate synthase [EC:2.7.7.4 2.7.1.25]
BnaA01g19230D	chrA01	-	10787800	10791554	2250	1.59561	2.80465	16.9714	14.3167	-0.38527	0.99918	FALSE	-2.6415	0.00039387	DOWN	0.48264	0.99855	FALSE	-3.5176	6.7978e-07	DOWN	acylamino acid-releasing enzyme; K01303 acylaminoacyl-peptidase [EC:3.4.19.1]
BnaA01g19460D	chrA01	-	10928057	10929412	1116	3.90631	2.92048	38.7499	30.2388	-0.49766	0.99918	FALSE	-3.6618	3.9462e-06	DOWN	-0.75068	0.99855	FALSE	-3.417	1.3116e-07	DOWN	strictosidine synthase family protein
BnaA01g20630D	chrA01	-	12476113	12477052	621	342.743	381.681	158.091	195.292	0.16502	0.99918	FALSE	0.67708	4.1338e-08	FALSE	-0.17583	0.99855	FALSE	1.0097	4.0793e-09	UP	BBC1; 60S ribosomal protein L13-1; K02873 large subunit ribosomal protein L13e
BnaA01g20660D	chrA01	+	12506391	12514190	1050	32.36	13.0766	257.783	278.756	-0.02702	0.99918	FALSE	-4.7036	8.9284e-64	DOWN	-1.6383	0.080849	FALSE	-3.1006	4.2028e-44	DOWN	PRXCB; peroxidase 34; K00430 peroxidase [EC:1.11.1.7]
BnaA01g21450D	chrA01	+	13403118	13410811	3612	224.809	149.097	214.172	263.618	0.15981	0.0011161	FALSE	-1.1118	8.166e-25	DOWN	-0.92352	1.2686e-11	FALSE	-0.036786	0.99951	FALSE	LOX1; lipoxygenase 1; K15718 linoleate 9S-lipoxygenase [EC:1.13.11.58]
BnaA01g22680D	chrA01	-	14969452	14972596	1671	30.2707	9.87691	32.5118	21.8592	-0.71258	0.87858	FALSE	-1.4358	0.068723	FALSE	-1.9469	0.0011343	DOWN	-0.20975	0.99951	FALSE	MLO6; MLO-like protein 6; K08472 mlo protein
BnaA01g23510D	chrA01	+	15883615	15885646	1527	21.2858	15.3496	7.88863	2.76249	-1.6537	0.75335	FALSE	2.1845	0.0030078	UP	-0.80277	0.99855	FALSE	1.3253	0.037065	FALSE	SAHH2; adenosylhomocysteinase 2; K01251 adenosylhomocysteinase [EC:3.3.1.1]
BnaA01g24790D	chrA01	+	17168859	17172934	510	98.9296	36.4406	19.368	12.7828	-0.73934	0.99918	FALSE	1.2217	0.14504	FALSE	-1.7719	0.0043243	DOWN	2.246	2.9585e-06	UP	hypothetical protein
BnaA01g25260D	chrA01	-	17692503	17693498	996	0	16.7098	0	0	NA	NA	NA	4.912	0.00066429	UP	4.8913	0.0012994	UP	NA	NA	NA	MKK5; mitogen-activated protein kinase kinase 5; K13413 mitogen-activated protein kinase kinase 4/5, plant [EC:2.7.12.2]
BnaA01g25880D	chrA01	+	18055032	18056976	1686	12.32	51.6598	2.21485	2.38824	-0.031126	0.99918	FALSE	4.1454	7.9093e-19	UP	1.737	4.6441e-09	UP	2.369	0.0085133	FALSE	DWF1; Delta(24)-sterol reductase; K09828 delta24-sterol reductase [EC:1.3.1.72]
BnaA01g25900D	chrA01	-	18059843	18061994	1227	33.4915	43.5178	17.7695	17.0333	-0.20091	0.99918	FALSE	1.0636	0.0029089	UP	0.046731	0.99855	FALSE	0.80768	0.1893	FALSE	EIF4A-III; DEAD-box ATP-dependent RNA helicase 2; K13025 ATP-dependent RNA helicase [EC:3.6.4.13]
BnaA01g26000D	chrA01	+	18136179	18136481	303	450.247	135.03	359.39	265.148	-0.57862	0.64558	FALSE	-1.2632	0.0062373	FALSE	-2.0685	2.8459e-11	DOWN	0.21845	0.63558	FALSE	hypothetical protein
BnaA01g26270D	chrA01	-	18321187	18324316	1785	2.83733	3.45758	14.5766	12.5142	-0.35995	0.99918	FALSE	-2.1454	0.028706	FALSE	-0.04585	0.99855	FALSE	-2.4678	0.0027622	DOWN	CDPK-related kinase 2
BnaA01g26430D	chrA01	+	18512411	18517546	1590	36.3286	61.7571	29.3194	23.6361	-0.45073	0.99918	FALSE	1.096	5.2979e-06	UP	0.43442	0.03702	FALSE	0.20254	0.99951	FALSE	PMT5; polyol transporter 5
BnaA01g26500D	chrA01	-	18563056	18564438	1134	27.2493	69.0401	23.9007	34.0705	0.37161	0.99918	FALSE	0.72926	0.0045901	FALSE	1.0101	0.00025315	UP	0.082456	0.99951	FALSE	ACT2; actin 2; K10355 actin, other eukaryote
BnaA01g26690D	chrA01	-	18677572	18678156	585	10.1917	1.06686	7.00106	24.7461	1.6817	0.30801	FALSE	-4.8254	0.0027033	DOWN	-3.587	0.4253	FALSE	0.43504	0.99951	FALSE	hypothetical protein
BnaA01g27090D	chrA01	+	18940709	18944093	1425	27.8032	51.7782	21.3868	17.4249	-0.43543	0.99918	FALSE	1.2815	1.8935e-05	UP	0.56602	0.039666	FALSE	0.27182	0.99951	FALSE	HON4; protein HON4
BnaA01g27540D	chrA01	+	19228718	19231140	2004	45.5868	14.4297	45.4428	29.7563	-0.75072	0.25418	FALSE	-1.3338	0.016991	FALSE	-1.9906	5.4369e-07	DOWN	-0.10215	0.99951	FALSE	COBL8; COBRA-like protein 8
BnaA01g27990D	chrA01	+	19510804	19512042	945	45.2497	59.2925	19.248	23.8409	0.16886	0.99918	FALSE	1.0248	0.0028445	UP	0.058866	0.99855	FALSE	1.1265	0.030449	FALSE	RPL3P; 50S ribosomal protein L3-2; K02906 large subunit ribosomal protein L3
BnaA01g28080D	chrA01	-	19601223	19602969	1404	32.1917	1.23479	75.759	5.46272	-3.9336	1.2065e-20	DOWN	-2.435	0.33641	FALSE	-5.0354	9.031e-10	DOWN	-1.3414	2.3722e-05	DOWN	NSP1; Nitrile-specifier protein 1
BnaA01g28190D	chrA01	-	19684664	19685940	978	182.758	44.4579	215.669	124.397	-0.93373	7.3816e-05	FALSE	-1.7741	3.3574e-08	DOWN	-2.3705	1.5273e-18	DOWN	-0.3456	0.75214	FALSE	probable isoaspartyl peptidase/L-asparaginase 2; K13051 beta-aspartyl-peptidase (threonine type) [EC:3.4.19.5]
BnaA01g28200D	chrA01	+	19689167	19689857	438	120.168	38.156	58.3045	28.2359	-1.1859	0.56219	FALSE	0.14473	0.99724	FALSE	-1.9862	0.00057678	DOWN	0.93667	0.039735	FALSE	PSAH-1; photosystem I subunit H-1; K02695 photosystem I subunit VI
BnaA01g28310D	chrA01	-	19740788	19744587	1983	43.4508	20.3876	16.5837	12.6184	-0.5341	0.99918	FALSE	0.40251	0.38714	FALSE	-1.4228	0.0020082	DOWN	1.2829	3.3034e-05	UP	SULTR3;4; putative sulfate transporter 3;4; K17471 sulfate transporter 3
BnaA01g28810D	chrA01	-	20010976	20011806	831	1125.35	745.864	1501.32	1752.44	0.083268	0.0034498	FALSE	-1.522	1.1175e-74	DOWN	-0.92446	1.8326e-13	FALSE	-0.52258	1.8261e-09	FALSE	legume lectin-like protein
BnaA01g28900D	chrA01	+	20038068	20039231	762	60.4917	23.7523	14.5437	39.38	1.2972	0.08867	FALSE	-1.019	0.50205	FALSE	-1.6797	0.014792	FALSE	1.9496	7.5516e-05	UP	aluminum induced protein with YGL and LRDR motifs
BnaA01g28930D	chrA01	+	20053153	20054279	954	81.8503	33.3645	58.5882	48.7394	-0.40539	0.99918	FALSE	-0.83643	0.54421	FALSE	-1.6258	0.00044446	DOWN	0.37566	0.49887	FALSE	NAC3; ATAF-like NAC-domain transcription factor
BnaA01g29690D	chrA01	+	20510712	20514771	2622	1.83379	2.51253	11.072	14.4062	0.23992	0.99918	FALSE	-2.8091	3.5414e-05	DOWN	0.12323	0.99855	FALSE	-2.7007	0.00048057	DOWN	kinase-related protein
BnaA01g29820D	chrA01	+	20610485	20612335	957	24.1834	27.5354	62.8101	67.1196	-0.044126	0.99918	FALSE	-1.5751	0.0013442	DOWN	-0.1438	0.99855	FALSE	-1.4837	0.0012997	DOWN	hypothetical protein
BnaA01g30220D	chrA01	-	20774978	20776586	888	20.5034	13.2757	65.9271	36.2754	-1.0017	0.15502	FALSE	-1.7399	0.027005	FALSE	-0.95816	0.99855	FALSE	-1.7917	0.00010472	DOWN	no apical meristem domain-containing transcriptional regulator
BnaA01g31850D	chrA01	-	21561513	21562901	963	159.841	25.7797	184.254	82.5305	-1.2986	8.6119e-08	DOWN	-1.9683	1.9862e-06	DOWN	-2.9634	1.0032e-21	DOWN	-0.31177	0.99951	FALSE	putative calcium-binding protein CML50; K13448 calcium-binding protein CML
BnaA01g34580D	chrA01_random	-	48404	52297	1461	12.8131	18.7011	10.3062	4.2653	-1.4127	0.79729	FALSE	1.8427	0.003564	UP	0.21442	0.99855	FALSE	0.20739	0.99951	FALSE	molecular chaperone Hsp40/DnaJ family protein; K03686 molecular chaperone DnaJ
BnaA01g34610D	chrA01_random	-	55860	57664	1623	560.868	261.446	554.499	347.805	-0.81277	4.187e-16	FALSE	-0.70142	0.00024632	FALSE	-1.4322	1.3928e-38	DOWN	-0.090236	0.99951	FALSE	CYP79B2; tryptophan N-monooxygenase 1; K11812 tryptophan N-monooxygenase [EC:1.14.13.125]
BnaA01g34620D	chrA01_random	-	62767	64323	882	238.048	85.5423	181.645	73.6966	-1.4413	1.8467e-08	DOWN	-0.074616	0.98877	FALSE	-1.8076	8.8514e-14	DOWN	0.28342	0.14077	FALSE	AKN2; adenosine-5'-phosphosulfate-kinase 2; K00860 adenylylsulfate kinase [EC:2.7.1.25]
BnaA01g34650D	chrA01_random	-	71018	71557	540	82.2737	93.2316	62.9066	16.5111	-2.0696	0.0045223	DOWN	2.2077	8.8457e-07	UP	-0.15069	0.99855	FALSE	0.28051	0.99951	FALSE	ribosomal protein L23/L15e family protein; K02892 large subunit ribosomal protein L23
BnaA01g34720D	chrA01_random	-	87500	89428	1455	474.63	214.948	398.551	263.628	-0.73612	3.3426e-08	FALSE	-0.58417	0.086361	FALSE	-1.4739	5.5119e-31	DOWN	0.14533	0.038381	FALSE	DHS1; 3-deoxy-D-arabino-heptulosonate 7-phosphate synthase 1; K01626 3-deoxy-7-phosphoheptulonate synthase [EC:2.5.1.54]
BnaA01g34910D	chrA01_random	+	211208	212008	801	28.4931	4.58843	31.13	23.459	-0.54802	0.99918	FALSE	-2.6437	0.015628	FALSE	-2.9656	0.0043243	DOWN	-0.23441	0.99951	FALSE	ERF6; ethylene responsive element binding factor 6; K09286 EREBP-like factor
BnaA01g34980D	chrA01_random	+	304736	306520	1143	59.9588	112.482	61.1255	29.86	-1.1734	0.018185	FALSE	1.6238	2.1751e-12	UP	0.57658	0.00091209	FALSE	-0.13452	0.99951	FALSE	Class V chitinase; K01183 chitinase [EC:3.2.1.14]
BnaA01g35760D	chrA01_random	+	1028357	1029392	852	52.0701	3.0115	45.243	31.1693	-0.67743	0.99918	FALSE	-3.6612	7.2652e-05	DOWN	-4.443	5.5791e-09	DOWN	0.096048	0.99951	FALSE	PP2-B14; F-box protein PP2-B14
BnaA01g35910D	chrA01_random	-	1411219	1413391	882	18.8985	17.2185	74.1604	60.3269	-0.43771	0.99918	FALSE	-2.0985	7.9407e-05	DOWN	-0.46538	0.99855	FALSE	-2.0791	1.6829e-06	DOWN	SC3; secretory carrier-associated membrane protein 3
BnaA01g36100D	chrA01_random	+	1589603	1591141	1113	129.083	130.156	41.8848	52.3715	0.18249	0.99918	FALSE	1.0237	4.1152e-08	UP	-0.31913	0.99855	FALSE	1.5171	6.0437e-11	UP	hypothetical protein
BnaA01g36270D	chrA01_random	-	1680484	1684441	1554	57.3024	20.7056	76.3529	68.911	-0.28781	0.99918	FALSE	-2.0244	4.9383e-09	DOWN	-1.7997	1.1499e-05	DOWN	-0.5208	0.40033	FALSE	BGLU46; beta glucosidase 46; K05350 beta-glucosidase [EC:3.2.1.21]
BnaA01g36640D	chrA01_random	+	2177652	2179459	1308	8.33226	15.4809	0.184189	0.366479	0.85268	0.99918	FALSE	5.111	0.00010095	UP	0.56263	0.88202	FALSE	5.3927	0.014791	FALSE	STP4; sugar transport protein 4
BnaA01g37130D	chrA01_random	+	2501042	2505026	2055	31.0408	24.2289	62.6037	69.8387	0.017915	0.99918	FALSE	-1.817	4.4311e-10	DOWN	-0.68852	0.99855	FALSE	-1.1188	0.00010358	DOWN	protein kinase family protein
BnaA01g37280D	chrA01_random	-	2589985	2590775	423	7.12326	8.68872	60.0873	74.5662	0.1716	0.99918	FALSE	-3.391	2.4115e-05	DOWN	-0.044471	0.99855	FALSE	-3.1832	0.00032552	DOWN	GPX6; glutathione peroxidase 6; K00432 glutathione peroxidase [EC:1.11.1.9]
BnaA02g00180D	chrA02	-	66622	68671	1644	27.4142	5.23047	0.952538	0.349893	-1.5847	0.99918	FALSE	3.6123	0.057669	FALSE	-2.721	1.629e-05	DOWN	4.7403	5.3024e-10	UP	putative pectinesterase/pectinesterase inhibitor 51
BnaA02g00190D	chrA02	+	74959	76338	1062	1281.34	555.093	516.092	423.113	-0.42645	0.06346	FALSE	0.10203	0.00038758	FALSE	-1.5379	4.0929e-67	DOWN	1.2052	1.0833e-76	UP	ACT7; actin 7; K10355 actin, other eukaryote
BnaA02g00230D	chrA02	-	89947	93037	1347	58.9692	52.5113	23.9667	34.8751	0.4013	0.99918	FALSE	0.30078	0.24191	FALSE	-0.49841	0.99855	FALSE	1.1922	0.00024143	UP	RPN5B; 26S proteasome regulatory particle non-ATPase subunit 5B; K03035 26S proteasome regulatory subunit N5
BnaA02g00470D	chrA02	-	183467	184740	750	108.559	187.973	11.4035	19.6855	0.64779	0.99918	FALSE	2.9657	9.0607e-25	UP	0.46098	0.002871	FALSE	3.1442	3.6599e-14	UP	EMB3010; 40S ribosomal protein S6-2; K02991 small subunit ribosomal protein S6e
BnaA02g00480D	chrA02	-	185433	185843	318	35.4819	99.4393	30.3042	22.0081	-0.60135	0.99918	FALSE	1.8861	0.001014	UP	1.1557	0.047642	FALSE	0.12085	0.99951	FALSE	histone H3; K11253 histone H3
BnaA02g00540D	chrA02	-	198415	199526	747	647.874	971.585	222.374	394.264	0.68631	2.2865e-07	FALSE	1.0115	2.6344e-40	UP	0.25355	4.1406e-10	FALSE	1.436	1.5483e-34	UP	GRF6; 14-3-3-like protein GF14 lambda
BnaA02g00610D	chrA02	+	232658	233971	735	20.0614	13.5861	1.14723	0.782619	-0.69164	0.99918	FALSE	3.828	0.028123	FALSE	-0.89337	0.99855	FALSE	4.0215	0.0042932	UP	hypothetical protein
BnaA02g00720D	chrA02	-	267139	269815	1905	45.6001	45.6481	16.3142	21.5395	0.26099	0.99918	FALSE	0.79392	0.0010488	FALSE	-0.32956	0.99954	FALSE	1.3762	8.7827e-06	UP	endomembrane family protein 70; K17086 transmembrane 9 superfamily member 2/4
BnaA02g00740D	chrA02	-	272034	272959	624	44.7944	106.575	6.94958	9.98654	0.3832	0.99918	FALSE	3.1261	3.9254e-12	UP	0.9194	0.0028094	FALSE	2.5816	0.00047757	UP	CBS domain-containing protein
BnaA02g01150D	chrA02	+	501627	505268	1371	197.472	105.966	105.083	91.1857	-0.34452	0.99918	FALSE	-0.072931	0.83071	FALSE	-1.2291	6.2779e-08	DOWN	0.8034	2.8694e-08	FALSE	CLT3; CRT (chloroquine-resistance transporter)-like transporter 3
BnaA02g01370D	chrA02	+	622844	628729	3747	15.9461	20.1357	2.7326	3.70997	0.30127	0.99918	FALSE	2.1506	7.4044e-10	UP	0.0054739	0.99855	FALSE	2.4381	4.2412e-08	UP	EMB3011; RNA helicase family protein; K12815 pre-mRNA-splicing factor ATP-dependent RNA helicase DHX38/PRP16 [EC:3.6.4.13]
BnaA02g01460D	chrA02	+	673675	674588	744	117.103	58.9999	5.50486	6.31407	0.058	0.99918	FALSE	2.9344	1.2031e-07	UP	-1.3201	0.0061047	FALSE	4.3042	1.0828e-18	UP	NAC083; NAC domain containing protein 83
BnaA02g01540D	chrA02	+	723528	726664	1665	35.9244	30.987	10.7798	14.395	0.27737	0.99918	FALSE	0.81644	0.021721	FALSE	-0.54438	0.99855	FALSE	1.6299	5.1537e-05	UP	AK-LYS1; aspartokinase 1; K00928 aspartate kinase [EC:2.7.2.4]
BnaA02g01610D	chrA02	-	752074	754254	1323	27.8631	18.0834	6.82876	3.26091	-1.2062	0.99918	FALSE	2.1817	0.0026425	UP	-0.95477	0.90579	FALSE	1.9219	0.00079286	UP	Aldolase-type TIM barrel family protein; K00616 transaldolase [EC:2.2.1.2]
BnaA02g01620D	chrA02	-	754790	756554	825	139.875	136.927	61.3248	74.8373	0.14742	0.99918	FALSE	0.58192	0.002255	FALSE	-0.36181	0.99855	FALSE	1.0829	1.7949e-05	UP	ubiquinol-cytochrome C reductase iron-sulfur subunit; K00411 ubiquinol-cytochrome c reductase iron-sulfur subunit [EC:1.10.2.2]
BnaA02g01630D	chrA02	-	757739	759415	825	155.961	136.254	37.3789	40.3238	-0.030455	0.99918	FALSE	1.4669	1.2142e-09	UP	-0.52596	0.99855	FALSE	1.9542	1.3936e-13	UP	ubiquinol-cytochrome C reductase iron-sulfur subunit; K00411 ubiquinol-cytochrome c reductase iron-sulfur subunit [EC:1.10.2.2]
BnaA02g01640D	chrA02	-	759800	761222	723	146.485	155.093	52.1491	57.1512	-0.0077221	0.99918	FALSE	1.1506	3.083e-07	UP	-0.2487	0.99855	FALSE	1.3833	4.2474e-07	UP	ATP5; delta subunit of Mt ATP synthase; K02137 F-type H+-transporting ATPase subunit O
BnaA02g01770D	chrA02	+	812091	815640	1998	90.9018	42.4821	52.0303	48.6552	-0.23662	0.99918	FALSE	-0.48539	0.98111	FALSE	-1.4285	2.1611e-07	DOWN	0.69825	0.0001603	FALSE	PDAT; phospholipid:diacylglycerol acyltransferase; K00679 phospholipid:diacylglycerol acyltransferase [EC:2.3.1.158]
BnaA02g01840D	chrA02	+	841693	844999	1452	97.9302	38.6847	15.2648	14.5919	-0.20491	0.99918	FALSE	1.1169	0.0013044	UP	-1.6711	5.9217e-08	DOWN	2.5748	1.5767e-20	UP	ZIF1; zinc induced facilitator 1 proetin
BnaA02g01970D	chrA02	+	894881	896015	591	169.657	195.365	69.7075	92.6265	0.27025	0.99918	FALSE	0.78702	8.7326e-05	FALSE	-0.12752	0.99855	FALSE	1.1765	2.3398e-05	UP	translocon-associated protein subunit beta; K13250 translocon-associated protein subunit beta
BnaA02g01980D	chrA02	-	896971	898603	1071	378.91	368.679	160.388	173.301	-0.028142	0.99918	FALSE	0.79943	2.0544e-16	FALSE	-0.37057	0.99855	FALSE	1.1336	1.1615e-20	UP	PHT3;1; phosphate transporter 3;1; K15102 solute carrier family 25 (mitochondrial phosphate transporter), member 3
BnaA02g02050D	chrA02	+	919859	922588	1278	11.7885	15.4102	0.942562	1.50033	0.53075	0.99918	FALSE	3.0709	0.0011447	UP	0.055427	0.99855	FALSE	3.5379	0.0063638	FALSE	COP13; COP9 signalosome complex subunit 3; K12177 COP9 signalosome complex subunit 3
BnaA02g02160D	chrA02	-	948430	950897	1356	2.36392	14.5238	0.177669	0.424207	1.1157	0.99918	FALSE	4.8078	0.00014871	UP	2.2881	0.011986	FALSE	3.6272	0.67607	FALSE	RGLG2; E3 ubiquitin-protein ligase RGLG2; K16280 E3 ubiquitin-protein ligase RGLG [EC:6.3.2.19]
BnaA02g02190D	chrA02	-	958645	960703	1464	33.7625	38.6044	5.26598	6.8105	0.23119	0.99918	FALSE	2.2133	1.2744e-07	UP	-0.13773	0.99855	FALSE	2.5739	4.2578e-07	UP	hypothetical protein
BnaA02g02250D	chrA02	-	990305	993699	1107	114.551	20.359	42.003	33.689	-0.45808	0.99918	FALSE	-1.0163	0.38459	FALSE	-2.8233	9.228e-17	DOWN	1.3407	3.9222e-08	UP	Rossmann-fold NAD(P)-binding domain-containing protein
BnaA02g02390D	chrA02	-	1057491	1061620	3516	9.46324	14.8711	4.62515	5.75334	0.17504	0.99918	FALSE	1.0804	0.0029529	UP	0.32103	0.54656	FALSE	0.92612	0.1939	FALSE	GMII; alpha-mannosidase II; K01231 alpha-mannosidase II [EC:3.2.1.114]
BnaA02g02450D	chrA02	-	1076370	1082468	4011	6.79294	13.4681	4.14445	4.56528	-0.00034297	0.99918	FALSE	1.2711	0.00050667	UP	0.65636	0.076396	FALSE	0.60614	0.77204	FALSE	SNL2; paired amphipathic helix protein Sin3-like 2; K11644 paired amphipathic helix protein Sin3a
BnaA02g02540D	chrA02	-	1134955	1135861	594	636.669	755.216	193.465	232.575	0.12576	0.99918	FALSE	1.4095	5.7197e-37	UP	-0.08473	0.27342	FALSE	1.6118	1.7871e-31	UP	40S ribosomal protein S9-2; K02997 small subunit ribosomal protein S9e
BnaA02g02590D	chrA02	-	1156960	1162055	3123	20.0149	20.7838	6.4029	7.61318	0.10991	0.99918	FALSE	1.1592	0.00026135	UP	-0.2767	0.99855	FALSE	1.5376	7.5457e-05	UP	putative ubiquitin conjugation factor E4; K10597 ubiquitin conjugation factor E4 B [EC:6.3.2.19]
BnaA02g02710D	chrA02	+	1220884	1222710	972	142.465	64.9939	78.5712	83.2459	-0.056487	0.99918	FALSE	-0.64673	0.67073	FALSE	-1.4633	6.8553e-06	DOWN	0.75182	0.00073432	FALSE	mitochondrial substrate carrier family protein; K15121 solute carrier family 25, member 44
BnaA02g02720D	chrA02	+	1225506	1227346	1026	33.5543	30.6176	1.7611	0.747531	-1.3761	0.99918	FALSE	5.0664	3.2315e-07	UP	-0.46321	0.99855	FALSE	4.1452	3.2877e-07	UP	RGP2; reversibly glycosylated polypeptide 2; K13379 reversibly glycosylated polypeptide / UDP-arabinopyranose mutase [EC:2.4.1.- 5.4.99.30]
BnaA02g02740D	chrA02	-	1230334	1239461	6456	6.86177	10.6554	2.61219	2.85118	-0.013568	0.99918	FALSE	1.6123	1.3227e-06	UP	0.30385	0.35988	FALSE	1.2866	0.0094138	FALSE	cell morphogenesis domain-containing protein
BnaA02g02750D	chrA02	-	1240776	1245807	3033	10.1036	12.8723	2.10496	2.56035	0.14268	0.99918	FALSE	2.0402	6.7261e-05	UP	0.018322	0.99855	FALSE	2.1563	0.0011772	UP	DNA-directed RNA polymerase 2; K10908 DNA-directed RNA polymerase, mitochondrial [EC:2.7.7.6]
BnaA02g02770D	chrA02	+	1249466	1250672	549	83.1437	66.3143	13.3844	19.3837	0.39443	0.99918	FALSE	1.4848	0.0026631	UP	-0.65736	0.99855	FALSE	2.5283	1.9461e-06	UP	alpha-L RNA-binding motif/ribosomal protein S4 family protein; K14560 U3 small nucleolar ribonucleoprotein protein IMP3
BnaA02g02990D	chrA02	+	1317806	1321178	1851	50.9827	54.2853	13.7965	17.6618	0.21646	0.99918	FALSE	1.3303	1.0571e-07	UP	-0.24052	0.99855	FALSE	1.779	7.9062e-09	UP	hydrolase, alpha/beta fold family protein
BnaA02g03020D	chrA02	-	1329267	1333593	2805	13.6218	15.2536	2.40489	2.49503	-0.086778	0.99918	FALSE	2.3224	4.5132e-06	UP	-0.16784	0.99855	FALSE	2.3952	4.2876e-05	UP	HEAT repeat-containing protein
BnaA02g03040D	chrA02	+	1338216	1341826	1428	7.76675	15.5397	0.674842	1.61127	1.1157	0.99918	FALSE	2.98	0.00051985	UP	0.6695	0.6537	FALSE	3.418	0.036931	FALSE	VAT1; acetolactate synthase small subunit 1; K01653 acetolactate synthase I/III small subunit [EC:2.2.1.6]
BnaA02g03070D	chrA02	+	1351143	1351454	312	147.739	236.043	61.774	59.9193	-0.18385	0.99918	FALSE	1.6883	1.9377e-07	UP	0.34492	0.23338	FALSE	1.1513	0.018098	FALSE	C2H2 type zinc finger protein
BnaA02g03140D	chrA02	-	1381667	1384015	1071	305.223	363.37	154.764	82.4435	-1.0485	8.3982e-05	DOWN	1.8503	9.9639e-44	UP	-0.079502	0.34816	FALSE	0.87308	2.4638e-11	FALSE	GLN1;4; glutamine synthetase 1;4; K01915 glutamine synthetase [EC:6.3.1.2]
BnaA02g03160D	chrA02	-	1396871	1399799	1968	100.92	104.336	26.075	30.5929	0.090664	0.99918	FALSE	1.4803	8.4454e-18	UP	-0.28306	0.99855	FALSE	1.8458	1.4216e-19	UP	GCN1; ABC transporter F family member 1; K06185 ATP-binding cassette, subfamily F, member 2
BnaA02g03180D	chrA02	+	1408387	1411447	1353	14.6414	19.6301	2.22578	2.6926	0.13482	0.99918	FALSE	2.5763	0.00031513	UP	0.091935	0.99855	FALSE	2.611	0.0060533	FALSE	TIC40; protein TIC 40
BnaA02g03310D	chrA02	+	1469952	1475092	3096	18.6157	6.62996	18.2868	11.0858	-0.86195	0.39869	FALSE	-1.0313	0.41003	FALSE	-1.8205	0.0010258	DOWN	-0.080992	0.99951	FALSE	CSLD2; cellulose synthase-like protein D2
BnaA02g03330D	chrA02	+	1477815	1480587	1863	16.8274	14.1074	2.84499	3.19055	0.025517	0.99918	FALSE	1.8549	0.0043906	UP	-0.58544	0.99855	FALSE	2.4576	0.0002612	UP	AAA-type ATPase family protein
BnaA02g03360D	chrA02	+	1493941	1501379	3231	18.9888	20.2822	6.59898	7.32903	0.011514	0.99918	FALSE	1.1789	0.000198	UP	-0.23601	0.99855	FALSE	1.4181	0.000281	UP	XPO1A; exportin 1A; K14290 exportin-1
BnaA02g03490D	chrA02	+	1547573	1548001	429	105.952	54.4745	28.9215	25.6996	-0.31026	0.99918	FALSE	0.79418	0.27411	FALSE	-1.2908	0.16381	FALSE	1.7665	0.00030668	UP	hypothetical protein
BnaA02g03780D	chrA02	-	1737000	1743642	3930	6.67194	8.48737	2.78926	2.2443	-0.45348	0.99918	FALSE	1.6294	0.0023306	UP	0.016133	0.99855	FALSE	1.1515	0.15756	FALSE	MIF4G domain and MA3 domain-containing protein; K17583 nucleolar MIF4G domain-containing protein 1
BnaA02g03850D	chrA02	+	1769093	1771518	1311	73.205	31.7901	55.8652	32.6882	-0.91304	0.13712	FALSE	-0.32985	0.99724	FALSE	-1.5344	0.00017907	DOWN	0.28328	0.64462	FALSE	TRP1; anthranilate phosphoribosyltransferase; K00766 anthranilate phosphoribosyltransferase [EC:2.4.2.18]
BnaA02g04080D	chrA02	-	1832533	1839358	3285	6.18651	7.81064	1.61346	1.66351	-0.095789	0.99918	FALSE	1.9416	0.0037222	UP	0.0052397	0.99855	FALSE	1.8323	0.043617	FALSE	TIR-NBS-LRR class disease resistance protein
BnaA02g04190D	chrA02	-	1871251	1874570	1347	309.743	152.746	130.654	150.959	0.068541	0.99918	FALSE	-0.27268	0.99724	FALSE	-1.351	2.3607e-15	DOWN	1.1386	2.1835e-21	UP	CLT3; CRT (chloroquine-resistance transporter)-like transporter 3
BnaA02g04210D	chrA02	+	1885699	1889331	3078	14.3923	14.9596	5.55726	5.38845	-0.18437	0.99918	FALSE	1.1835	0.003326	UP	-0.27531	0.99855	FALSE	1.2661	0.010722	FALSE	SMG7; EST1 domain protein SMG7; K14409 protein SMG7
BnaA02g04260D	chrA02	-	1909606	1910920	675	334.224	445.149	150.619	173.278	0.062319	0.99918	FALSE	1.0715	9.4083e-18	UP	0.082398	0.035536	FALSE	1.0432	3.7354e-10	UP	Elongation factor 1-beta 2; K03232 elongation factor 1-beta
BnaA02g04300D	chrA02	+	1928916	1932048	1218	31.7389	40.5371	19.0876	13.1448	-0.678	0.99918	FALSE	1.3351	0.00066469	UP	0.021916	0.99855	FALSE	0.6269	0.46357	FALSE	ASP2; aspartate aminotransferase; K14454 aspartate aminotransferase, cytoplasmic [EC:2.6.1.1]
BnaA02g04350D	chrA02	-	1945154	1952328	1905	86.3205	75.061	32.1857	26.874	-0.40007	0.99918	FALSE	1.1922	1.3391e-09	UP	-0.53272	0.99855	FALSE	1.3166	2.6019e-10	UP	SULTR3;5; sulfate transporter 3;5; K17471 sulfate transporter 3
BnaA02g04500D	chrA02	-	2010260	2015837	3240	56.3529	62.1972	25.5418	21.1863	-0.4096	0.99918	FALSE	1.2641	1.6321e-14	UP	-0.18872	0.99855	FALSE	1.0349	4.2342e-08	UP	emb2734; protein EMBRYO DEFECTIVE 2734
BnaA02g04780D	chrA02	+	2120005	2122975	2451	182.598	86.3499	89.3493	92.2722	-0.093424	0.99918	FALSE	-0.38536	0.99724	FALSE	-1.4115	3.61e-18	DOWN	0.92443	6.4648e-17	FALSE	DIN10; putative galactinol--sucrose galactosyltransferase 6; K06617 raffinose synthase [EC:2.4.1.82]
BnaA02g04810D	chrA02	-	2139371	2140805	735	599.314	656.097	241.083	316.308	0.25194	0.17351	FALSE	0.76292	5.6899e-19	FALSE	-0.20048	0.99855	FALSE	1.2071	1.356e-24	UP	40S ribosomal protein S8-1; K02995 small subunit ribosomal protein S8e
BnaA02g04890D	chrA02	-	2162248	2172157	4650	14.1868	10.3795	5.75096	5.27805	-0.26366	0.99918	FALSE	0.68601	0.064907	FALSE	-0.78189	0.91095	FALSE	1.196	0.0012226	UP	XIK; Myosin XI K
BnaA02g04910D	chrA02	-	2178472	2180736	915	12.962	23.4942	3.02794	3.87674	0.21664	0.99918	FALSE	2.3097	0.0036995	UP	0.52694	0.89005	FALSE	1.9912	0.18612	FALSE	WAV2; Bem46-family protein WAV2; K06889
BnaA02g05040D	chrA02	-	2241470	2242324	753	19.071	42.8231	6.3989	6.11129	-0.20621	0.99918	FALSE	2.5192	5.6044e-05	UP	0.83593	0.17668	FALSE	1.4688	0.29638	FALSE	hypothetical protein
BnaA02g05110D	chrA02	-	2298180	2301260	1584	22.503	34.8043	4.86705	5.44721	0.022606	0.99918	FALSE	2.386	5.4239e-08	UP	0.29807	0.55607	FALSE	2.1023	0.00040844	UP	TCP-1/cpn60 chaperonin family protein; K09494 T-complex protein 1 subunit beta
BnaA02g05120D	chrA02	+	2301702	2303055	666	58.5263	49.4584	18.4487	29.0779	0.51654	0.99918	FALSE	0.47664	0.40196	FALSE	-0.57395	0.99855	FALSE	1.5588	0.004001	UP	JAZ12; protein TIFY 3B; K13464 jasmonate ZIM domain-containing protein
BnaA02g05130D	chrA02	-	2303731	2305680	819	33.7377	30.2277	64.7157	79.8338	0.16302	0.99918	FALSE	-1.6908	0.00038785	DOWN	-0.48957	0.99855	FALSE	-1.0465	0.075844	FALSE	EIF2_BETA; translation initiation factor eIF-2 beta subunit; K03238 translation initiation factor 2 subunit 2
BnaA02g05160D	chrA02	-	2312768	2316126	1905	22.5813	58.0248	15.4289	21.9421	0.3682	0.99918	FALSE	1.1133	7.2821e-07	UP	1.0305	2.7209e-06	UP	0.44278	0.77563	FALSE	glycosyl hydrolase family protein; K05349 beta-glucosidase [EC:3.2.1.21]
BnaA02g05320D	chrA02	-	2420008	2420699	450	737.828	831.071	310.25	387.744	0.18181	0.76526	FALSE	0.81021	8.5019e-16	FALSE	-0.15939	0.97638	FALSE	1.1431	4.3694e-17	UP	CAM7; calmodulin 7; K02183 calmodulin
BnaA02g05360D	chrA02	-	2443987	2444822	750	43.6799	44.9361	6.26389	6.9027	0.00023794	0.99918	FALSE	2.413	5.3629e-05	UP	-0.29017	0.99855	FALSE	2.6951	6.0859e-05	UP	hypothetical protein
BnaA02g05510D	chrA02	-	2543738	2544550	813	0	0	38.3751	49.5274	0.22819	0.99918	FALSE	-6.4763	3.1543e-09	DOWN	NA	NA	NA	-6.0168	4.1418e-07	DOWN	CCR4-associated factor 1B; K12581 CCR4-NOT transcription complex subunit 7/8
BnaA02g05520D	chrA02	-	2548591	2548857	267	0	0	39.2508	54.5781	0.33574	0.99918	FALSE	-5.01	0.0023103	DOWN	NA	NA	NA	-4.4429	0.025989	FALSE	hypothetical protein
BnaA02g05560D	chrA02	+	2560586	2562362	1074	53.6036	25.5689	117.655	102.655	-0.33663	0.99918	FALSE	-2.295	2.6487e-11	DOWN	-1.399	0.032511	FALSE	-1.2409	1.497e-05	DOWN	NIT4; bifunctional nitrilase/nitrile hydratase NIT4; K13035 beta-cyano-L-alanine hydratase/nitrilase [EC:3.5.5.4 4.2.1.65]
BnaA02g05780D	chrA02	+	2659870	2661168	1278	125.008	30.1692	114.144	78.5421	-0.67918	0.11445	FALSE	-1.67	4.2744e-06	DOWN	-2.382	1.1571e-16	DOWN	0.024453	0.99951	FALSE	ADT5; arogenate dehydratase 5; K05359 arogenate/prephenate dehydratase [EC:4.2.1.91 4.2.1.51]
BnaA02g06220D	chrA02	+	2988841	2990124	696	37.7656	54.6995	12.2882	9.0912	-0.5746	0.99918	FALSE	2.2993	2.2849e-05	UP	0.20338	0.99855	FALSE	1.5131	0.042283	FALSE	PDX2; Pyridoxal biosynthesis protein PDX2; K08681 5'-phosphate synthase pdxT subunit [EC:4.3.3.6]
BnaA02g06400D	chrA02	-	3059140	3059825	483	122.246	140.415	60.6038	51.012	-0.38844	0.99918	FALSE	1.1711	0.00015239	UP	-0.13117	0.99855	FALSE	0.90559	0.029768	FALSE	elongation factor 1-alpha 2; K03231 elongation factor 1-alpha
BnaA02g06570D	chrA02	+	3139823	3140368	546	23.6007	28.7036	0	0	NA	NA	NA	4.8253	0.0011106	UP	-0.048675	0.99855	FALSE	4.6344	0.0067873	FALSE	hypothetical protein
BnaA02g06780D	chrA02	-	3227932	3228405	474	152.023	57.0567	4.06614	2.83163	-0.66189	0.99918	FALSE	4.043	7.9917e-06	UP	-1.7449	0.0002597	DOWN	5.1178	2.4028e-16	UP	RHL41; high light responsive zinc finger protein ZAT12
BnaA02g06910D	chrA02	-	3275947	3276258	312	24.8629	68.9013	9.26611	9.21835	-0.14732	0.99918	FALSE	2.6123	0.001636	UP	1.1395	0.20515	FALSE	1.3172	0.86291	FALSE	histone H4; K11254 histone H4
BnaA02g07040D	chrA02	+	3343143	3344545	780	0	0	17.6056	2.70405	-2.8427	0.074186	FALSE	NA	NA	NA	NA	NA	NA	-4.8329	0.0045181	DOWN	haloacid dehalogenase-like hydrolase (HAD) superfamily protein
BnaA02g07230D	chrA02	+	3447777	3449302	654	111.456	55.1374	47.7049	51.0138	-0.043112	0.99918	FALSE	-0.17751	0.99724	FALSE	-1.3465	0.01431	FALSE	1.1176	0.0011964	UP	RABA2D; RAB GTPase homolog A2D
BnaA02g07630D	chrA02	+	3639594	3641126	981	1899.1	1219.1	387.533	338.333	-0.33574	0.95663	FALSE	1.5596	8.2259e-112	UP	-0.97058	3.3823e-31	FALSE	2.1862	8.3571e-230	UP	peroxidase; K00430 peroxidase [EC:1.11.1.7]
BnaA02g07640D	chrA02	+	3644902	3647865	2079	6.01315	9.73977	0	0	NA	NA	NA	5.195	9.9083e-05	UP	0.36469	0.99855	FALSE	4.5907	0.0083472	FALSE	RNA helicase family protein; K12818 ATP-dependent RNA helicase DHX8/PRP22 [EC:3.6.4.13]
BnaA02g08230D	chrA02	+	3906004	3906544	363	435.343	464.025	158.621	193.854	0.14952	0.99918	FALSE	0.96957	7.8602e-09	FALSE	-0.23903	0.99855	FALSE	1.3499	2.9291e-10	UP	60S acidic ribosomal protein P3-2; K02942 large subunit ribosomal protein LP1
BnaA02g08440D	chrA02	-	4105240	4106566	411	58.026	82.5064	13.189	21.4601	0.56246	0.99918	FALSE	1.6532	0.0018176	UP	0.17673	0.99855	FALSE	2.0307	0.010657	FALSE	ribosomal protein S16 family protein; K02959 small subunit ribosomal protein S16
BnaA02g08480D	chrA02	-	4133244	4137582	2169	10.7292	19.3746	4.44295	17.3708	1.8272	0.0016266	UP	-0.13215	0.99724	FALSE	0.52155	0.34332	FALSE	1.1652	0.20639	FALSE	BGAL4; beta-galactosidase 4
BnaA02g08820D	chrA02	-	4403537	4405791	1656	42.1589	75.334	26.8415	18.2942	-0.69294	0.99918	FALSE	1.7523	4.3085e-13	UP	0.50639	0.003509	FALSE	0.54466	0.21884	FALSE	HSP81-2; heat shock protein 81-2; K04079 molecular chaperone HtpG
BnaA02g08850D	chrA02	-	4413224	4414349	246	143.855	151.659	24.4836	35.8541	0.41046	0.99918	FALSE	1.791	0.00040826	UP	-0.25486	0.99855	FALSE	2.448	7.8067e-05	UP	NOI; protein NOI
BnaA02g08940D	chrA02	-	4441190	4444623	2385	20.5903	41.5784	6.36389	12.1798	0.79665	0.62016	FALSE	1.4817	1.2937e-08	UP	0.6828	0.0017221	FALSE	1.5873	0.00054771	UP	DEK domain-containing chromatin associated protein; K17046 protein DEK
BnaA02g09030D	chrA02	-	4490854	4491901	510	22.7525	429.672	28.8158	13.9107	-1.1905	0.99918	FALSE	4.6593	8.6137e-50	UP	3.9081	2.1826e-46	UP	-0.44754	0.99951	FALSE	bifunctional inhibitor/lipid-transfer protein/seed storage 2S albumin-like protein
BnaA02g09210D	chrA02	+	4563861	4564636	297	42.3079	65.8435	0	0	NA	NA	NA	5.1447	0.00014279	UP	0.30704	0.99855	FALSE	4.598	0.0080707	FALSE	SUMO1; small ubiquitin-related modifier 1; K12160 small ubiquitin-related modifier
BnaA02g09460D	chrA02	-	4687386	4689208	1050	3.11388	17.1714	0.688339	0.0913055	-3.0542	0.99918	FALSE	7.2654	0.00060504	UP	2.1321	0.028533	FALSE	2.0708	0.99951	FALSE	THI1; thiazole biosynthetic enzyme; K03146 thiamine thiazole synthase
BnaA02g09580D	chrA02	-	4806339	4807600	615	353.383	232.731	83.8319	58.4578	-0.65997	0.99918	FALSE	1.7035	1.4429e-14	UP	-0.93365	0.0040931	FALSE	1.969	3.0797e-23	UP	Quinone reductase family protein; K03809 Trp repressor binding protein
BnaA02g10050D	chrA02	+	5066512	5066706	195	322.191	612.377	183.469	195.675	-0.046942	0.99918	FALSE	1.3563	2.4098e-09	UP	0.59543	0.0012892	FALSE	0.70567	0.099398	FALSE	hypothetical protein
BnaA02g10330D	chrA02	+	5261376	5262375	447	230.191	293.673	86.2349	103.377	0.12171	0.99918	FALSE	1.2166	4.9008e-09	UP	0.020298	0.7314	FALSE	1.3098	2.1296e-06	UP	UBC9; ubiquitin conjugating enzyme 9; K06689 ubiquitin-conjugating enzyme E2 D/E [EC:6.3.2.19]
BnaA02g10760D	chrA02	-	5562890	5566816	2019	19.7504	24.4891	8.65112	9.0695	-0.071728	0.99918	FALSE	1.1434	0.0027164	UP	-0.020815	0.99855	FALSE	1.0842	0.051961	FALSE	RabGAP/TBC domain-containing protein
BnaA02g10950D	chrA02	+	5687057	5691985	1206	14.1402	2.18503	0.29965	0.953938	1.5308	0.99918	FALSE	0.90603	0.99724	FALSE	-3.0252	0.022861	FALSE	5.4537	0.00065828	UP	PAR1 protein
BnaA02g12050D	chrA02	-	6304005	6304577	396	155.74	173.715	291.11	311.58	-0.041826	0.99918	FALSE	-1.1325	0.0017817	DOWN	-0.1735	0.99855	FALSE	-1.0091	0.0016482	DOWN	mtACP2; acyl carrier protein 2; K03955 NADH dehydrogenase (ubiquinone) 1 alpha/beta subcomplex 1
BnaA02g12270D	chrA02	+	6487016	6487777	438	6.00111	4.74972	65.7301	56.253	-0.36449	0.99918	FALSE	-3.8557	9.8969e-05	DOWN	-0.66846	0.99855	FALSE	-3.56	2.9676e-05	DOWN	putative glutathione S-transferase; K00799 glutathione S-transferase [EC:2.5.1.18]
BnaA02g12280D	chrA02	+	6492312	6494973	1512	32.8179	10.9156	31.6286	30.245	-0.2044	0.99918	FALSE	-1.76	0.003547	DOWN	-1.9192	0.0016355	DOWN	-0.053458	0.99951	FALSE	PAO4; polyamine oxidase 4; K17839 polyamine oxidase [EC:1.5.3.17 1.5.3.-]
BnaA02g12360D	chrA02	+	6594961	6596247	1287	7.22289	4.25666	41.4635	28.0089	-0.70582	0.92225	FALSE	-3.0077	2.3365e-05	DOWN	-1.0939	0.99855	FALSE	-2.6279	3.6812e-07	DOWN	CMPG1; ubiquitin-protein ligase CMPG1
BnaA02g12410D	chrA02	-	6615760	6619028	801	358.484	112.633	815.093	431	-1.0591	3.7129e-20	DOWN	-2.2257	5.3392e-34	DOWN	-2.0014	8.5004e-23	DOWN	-1.2918	4.332e-31	DOWN	TRI; tropinone reductase; K08081 Tropinone reductase 1 [EC:1.1.1.206]
BnaA02g12540D	chrA02	+	6726559	6727984	1056	288.978	179.34	405.067	294.694	-0.59881	0.0011496	FALSE	-1.0062	2.107e-06	DOWN	-1.0193	1.3762e-05	DOWN	-0.59392	0.00023212	FALSE	S-adenosyl-L-methionine-dependent methyltransferases superfamily protein
BnaA02g13400D	chrA02	+	7379418	7382369	1374	7.18548	4.34042	24.8108	20.5836	-0.40933	0.99918	FALSE	-2.5352	0.0017755	DOWN	-1.0583	0.99855	FALSE	-1.8945	0.0050565	FALSE	hypothetical protein
BnaA02g13460D	chrA02	+	7411289	7412560	699	270.745	379.864	486.318	778.899	0.53967	9.0892e-10	FALSE	-1.3256	6.8019e-21	DOWN	0.15747	0.013301	FALSE	-0.95168	3.6601e-09	FALSE	CCOAMT; caffeoyl-CoA 3-O-methyltransferase; K00588 caffeoyl-CoA O-methyltransferase [EC:2.1.1.104]
BnaA02g13780D	chrA02	+	7590024	7592304	1233	5.87539	1.23731	62.4279	56.8383	-0.27519	0.99918	FALSE	-5.8112	4.0911e-16	DOWN	-2.5786	0.59374	FALSE	-3.5161	6.1165e-14	DOWN	core-2/I-branching beta-1,6-N-acetylglucosaminyltransferase family protein
BnaA02g14340D	chrA02	+	8089859	8090845	726	0.17661	0.382071	18.9151	0.39616	-5.7172	0.0063337	FALSE	-0.3419	0.9974	FALSE	0.7822	0.99855	FALSE	-6.8495	0.0041798	DOWN	EXPA1; expansin A1
BnaA02g14800D	chrA02	-	8475326	8491993	6132	10.8835	3.5849	22.4142	15.1811	-0.702	0.10826	FALSE	-2.3719	5.0031e-10	DOWN	-1.9332	8.1233e-05	DOWN	-1.149	2.8736e-05	DOWN	putative LRR receptor-like serine/threonine-protein kinase
BnaA02g14850D	chrA02	-	8511480	8515384	843	39.6976	7.56799	66.5885	41.055	-0.83758	0.46525	FALSE	-2.7292	0.00013363	DOWN	-2.7221	0.00044557	DOWN	-0.85293	0.20821	FALSE	BCA4; beta carbonic anhydrase 4; K01673 carbonic anhydrase [EC:4.2.1.1]
BnaA02g15130D	chrA02	-	8690989	8692733	1284	17.675	4.75267	24.4859	24.4904	-0.1396	0.99968	FALSE	-2.6551	0.00045907	DOWN	-2.226	0.044949	FALSE	-0.57695	0.99951	FALSE	protein kinase family protein
BnaA02g15410D	chrA02	-	8921913	8922356	444	3.17659	2.81132	43.4088	22.4562	-1.0907	0.99918	FALSE	-3.2875	0.072766	FALSE	-0.50731	0.99855	FALSE	-3.8791	0.00088181	DOWN	ERF/AP2 transcription factor family protein DREB A-5
BnaA02g15480D	chrA02	-	8976494	8976943	450	0.142465	0.308204	36.6732	36.857	-0.13265	0.99918	FALSE	-7.1916	0.00082771	DOWN	0.7822	0.99855	FALSE	-8.1147	0.0022159	DOWN	--
BnaA02g15490D	chrA02	-	8977018	8978749	1314	0	0.0527746	23.2851	20.5021	-0.32351	0.99918	FALSE	-8.8914	3.1746e-05	DOWN	NA	NA	NA	-5.9887	5.6354e-07	DOWN	nucleic acid binding / zinc ion binding protein
BnaA02g15690D	chrA02	-	9144596	9149762	2061	72.6635	35.901	103.627	88.4282	-0.36868	0.99918	FALSE	-1.5901	4.8553e-10	DOWN	-1.3483	2.4247e-05	DOWN	-0.6188	0.018634	FALSE	ABCG25; ABC transporter G family member 25
BnaA02g15820D	chrA02	+	9256522	9258451	1698	12.0063	32.9168	12.9114	22.6973	0.67401	0.5734	FALSE	0.24665	0.45878	FALSE	1.124	0.0017769	UP	-0.21156	0.99951	FALSE	PATL1; patellin-1
BnaA02g15960D	chrA02	-	9421396	9423078	888	39.1298	40.4517	66.8767	83.779	0.18522	0.99918	FALSE	-1.34	0.0046214	DOWN	-0.28314	0.99855	FALSE	-0.87995	0.15227	FALSE	P40; 40S ribosomal protein Sa-1; K02998 small subunit ribosomal protein SAe
BnaA02g15990D	chrA02	-	9445427	9446792	822	66.2152	29.2737	151.527	131.56	-0.34372	0.99918	FALSE	-2.4577	3.0148e-12	DOWN	-1.5086	0.019255	FALSE	-1.3011	6.0329e-06	DOWN	JAZ6; jasmonate-zim-domain protein 6; K13464 jasmonate ZIM domain-containing protein
BnaA02g16020D	chrA02	+	9485380	9489018	2760	52.4489	15.7033	67.6929	40.2588	-0.88957	0.00072656	FALSE	-1.6479	1.4321e-06	DOWN	-2.0709	5.232e-12	DOWN	-0.47481	0.25034	FALSE	lipoxygenase 4; K00454 lipoxygenase [EC:1.13.11.12]
BnaA02g18180D	chrA02	+	11008813	11009451	639	59.1933	17.1465	31.4816	18.1539	-0.93409	0.99918	FALSE	-0.37202	0.99724	FALSE	-2.1186	0.0036776	DOWN	0.80421	0.23583	FALSE	hypothetical protein
BnaA02g18610D	chrA02	-	11369277	11377374	1674	92.4492	16.363	63.0361	27.7189	-1.3252	0.0001007	DOWN	-1.0501	0.23024	FALSE	-2.8293	1.3661e-20	DOWN	0.44577	0.043626	FALSE	NIA1; nitrate reductase [NADH] 1; K10534 nitrate reductase (NAD(P)H) [EC:1.7.1.1 1.7.1.2 1.7.1.3]
BnaA02g18830D	chrA02	-	11581326	11587106	2055	3.18207	22.8453	10.3167	17.448	0.61822	0.78657	FALSE	0.099181	0.83909	FALSE	2.5128	5.3561e-07	UP	-1.8037	0.075107	FALSE	TSD2; putative pectin methyltransferase TSD2
BnaA02g19000D	chrA02	+	11745519	11747625	1035	11.4592	20.4352	2.56049	2.03783	-0.46925	0.99918	FALSE	3.0363	0.00068958	UP	0.50348	0.93896	FALSE	2.0553	0.16803	FALSE	GGH1; gamma-glutamyl hydrolase 1; K01307 gamma-glutamyl hydrolase [EC:3.4.19.9]
BnaA02g20510D	chrA02	+	12840781	12845683	2562	0.625579	1.29922	7.14669	1.68391	-2.2253	0.079727	FALSE	-0.66383	0.99724	FALSE	0.7233	0.99855	FALSE	-3.6207	0.0019983	DOWN	RSH1; RelA-SpoT like protein RSH1
BnaA02g20750D	chrA02	-	13086351	13087297	381	101.633	288.668	42.6825	77.5019	0.72072	0.75977	FALSE	1.6075	1.7745e-10	UP	1.175	2.5724e-07	UP	1.1449	0.042392	FALSE	dormancy/auxin associated protein
BnaA02g21420D	chrA02	-	13784602	13787160	2232	24.2708	59.062	21.048	47.0764	1.0215	0.00015074	UP	0.037574	0.49253	FALSE	0.95193	7.2504e-07	FALSE	0.098825	0.99951	FALSE	copper amine oxidase family protein; K00276 primary-amine oxidase [EC:1.4.3.21]
BnaA02g21950D	chrA02	+	14332769	14338237	2193	3.74191	1.10675	17.0829	2.57929	-2.8674	3.2529e-05	DOWN	-1.5103	0.87677	FALSE	-2.0885	0.7644	FALSE	-2.2974	0.00027987	DOWN	OPT7; oligopeptide transporter 7
BnaA02g22130D	chrA02	-	14600464	14603480	1524	17.079	8.28146	59.2021	34.5361	-0.91741	0.057929	FALSE	-2.3498	1.2293e-05	DOWN	-1.3753	0.45463	FALSE	-1.9001	6.9858e-08	DOWN	HKT1; sodium transporter HKT1
BnaA02g22340D	chrA02	+	14855430	14858001	1581	2.96014	1.75448	29.6386	35.6559	0.1268	0.99918	FALSE	-4.6347	4.6337e-12	DOWN	-1.0857	0.99855	FALSE	-3.4305	2.8719e-08	DOWN	KCS20; 3-ketoacyl-CoA synthase 20; K15397 3-ketoacyl-CoA synthase [EC:2.3.1.199]
BnaA02g23180D	chrA02	-	16196603	16198192	1590	48.3844	15.1776	105.383	33.8261	-1.7793	1.2352e-12	DOWN	-1.4459	0.012398	FALSE	-2.0037	6.3772e-06	DOWN	-1.2297	3.0595e-07	DOWN	AOS; allene oxide synthase; K01723 hydroperoxide dehydratase [EC:4.2.1.92]
BnaA02g24720D	chrA02	+	18008346	18012271	3501	11.7012	12.7164	3.61275	3.77897	-0.074968	0.99918	FALSE	1.461	0.00065346	UP	-0.21105	0.99855	FALSE	1.5888	0.0023496	UP	TPLATE; protein TPLATE
BnaA02g25010D	chrA02	+	18386373	18388290	1185	9.14303	15.3907	48.4887	59.1406	0.14663	0.99918	FALSE	-2.2317	6.4586e-07	DOWN	0.42024	0.99855	FALSE	-2.5136	2.6108e-07	DOWN	SOX; sulfite oxidase; K00387 sulfite oxidase [EC:1.8.3.1]
BnaA02g25530D	chrA02	-	18745638	18747651	1032	19.5061	20.2931	1.40069	2.13666	0.46935	0.99918	FALSE	2.9579	0.00088358	UP	-0.27402	0.99855	FALSE	3.693	0.00057698	UP	putative MO25-like protein; K08272 calcium binding protein 39
BnaA02g25550D	chrA02	-	18766301	18768969	1608	103.141	32.7323	184.884	162.348	-0.32739	0.99918	FALSE	-2.6	3.8992e-32	DOWN	-1.9869	7.5662e-13	DOWN	-0.94871	5.8059e-08	FALSE	TDT; tonoplast dicarboxylate transporter; K14445 solute carrier family 13 (sodium-dependent dicarboxylate transporter), member 2/3/5
BnaA02g26140D	chrA02	-	19212300	19214722	1482	333.049	69.8138	336.831	159.202	-1.221	3.7292e-20	DOWN	-1.4789	2.7315e-11	DOWN	-2.5852	5.6786e-59	DOWN	-0.12301	0.99951	FALSE	GAD4; glutamate decarboxylase 4; K01580 glutamate decarboxylase [EC:4.1.1.15]
BnaA02g26610D	chrA02	+	19651840	19653174	1335	137.631	86.2278	149.875	150.162	-0.13711	0.99918	FALSE	-1.0899	4.9062e-05	DOWN	-1.0057	0.0032302	DOWN	-0.22967	0.99951	FALSE	F-box/kelch-repeat protein SKIP11
BnaA02g27310D	chrA02	+	20156074	20157699	939	1.70685	1.92012	21.6801	21.9513	-0.12193	0.99918	FALSE	-3.8047	0.00058783	DOWN	-0.16122	0.99855	FALSE	-3.7737	0.00065463	DOWN	GEK1; D-aminoacyl-tRNA deacylase; K09716 D-aminoacyl-tRNA deacylase [EC:3.1.1.96]
BnaA02g27550D	chrA02	-	20295609	20300705	3609	24.0521	21.3475	45.5269	30.5756	-0.7142	0.042935	FALSE	-0.80797	0.15073	FALSE	-0.50317	0.99855	FALSE	-1.0273	3.9562e-05	DOWN	ATPase E1-E2 type family protein / haloacid dehalogenase-like hydrolase family protein; K01530 phospholipid-translocating ATPase [EC:3.6.3.1]
BnaA02g27870D	chrA02	-	20581923	20585715	1311	67.3369	166.568	80.6738	191.157	1.1047	1.7625e-12	UP	-0.4883	0.6653	FALSE	0.97556	7.2175e-12	FALSE	-0.36742	0.99951	FALSE	CYP71B23; cytochrome P450 71B23; K00517 [EC:1.14.-.-]
BnaA02g28130D	chrA02	-	20756786	20758054	762	1.09373	33.1258	3.63591	12.204	1.6071	0.8105	FALSE	1.1509	0.071976	FALSE	4.5896	1.9139e-05	UP	-1.8398	0.99951	FALSE	TIP2; aquaporin TIP1-2; K09873 aquaporin TIP
BnaA02g29050D	chrA02	-	21274267	21276375	942	101.541	94.0071	84.5262	7.02238	-3.7292	1.0523e-14	DOWN	3.4531	2.5441e-17	UP	-0.44229	0.99855	FALSE	0.15787	0.99951	FALSE	hypothetical protein
BnaA02g30290D	chrA02	-	21939148	21940313	501	21.8816	41.2476	0	0	NA	NA	NA	5.2243	7.9998e-05	UP	0.58351	0.83804	FALSE	4.4012	0.019031	FALSE	FKBP15-2; peptidyl-prolyl cis-trans isomerase FKBP15-2; K09569 FK506-binding protein 2 [EC:5.2.1.8]
BnaA02g30740D	chrA02	-	22181278	22185707	2319	43.6519	39.4425	20.1545	39.0263	0.81348	0.0085759	FALSE	-0.27435	0.99724	FALSE	-0.47737	0.99855	FALSE	1.0082	0.00023959	UP	BXL1; bifunctional {beta}-D-xylosidase/{alpha}-L-arabinofuranosidase
BnaA02g31290D	chrA02	+	22589279	22590174	291	574.781	276.192	579.53	533.055	-0.26046	0.99918	FALSE	-1.2383	3.4051e-05	DOWN	-1.3884	2.2044e-06	DOWN	-0.11858	0.99951	FALSE	hypoxia-responsive family protein
BnaA02g31810D	chrA02	+	22906557	22907220	330	61.3896	71.4472	17.8864	7.84398	-1.3291	0.99918	FALSE	2.8976	0.00037198	UP	-0.11219	0.99855	FALSE	1.6724	0.069715	FALSE	early nodulin-related protein
BnaA02g31820D	chrA02	-	22907815	22911355	2901	25.5686	27.8244	4.69214	5.12236	-0.013302	0.99918	FALSE	2.1518	1.5268e-10	UP	-0.2091	0.99855	FALSE	2.3393	1.2544e-09	UP	protein kinase family protein with leucine-rich repeat domain; K00924 [EC:2.7.1.-]
BnaA02g31900D	chrA02	+	23001728	23003859	1164	6.05845	44.0858	0.310462	0.164726	-1.0542	0.99918	FALSE	7.7744	2.0205e-10	UP	2.5322	1.0082e-07	UP	4.1797	0.12208	FALSE	RD22; dehydration-responsive protein RD22
BnaA02g33200D	chrA02	+	23766514	23768305	609	179.906	43.8393	289.182	160.1	-0.99287	0.00014085	FALSE	-2.1583	4.1695e-09	DOWN	-2.368	3.2468e-11	DOWN	-0.79144	0.0024285	FALSE	peptidoglycan-binding LysM domain-containing protein
BnaA02g33770D	chrA02	+	24201708	24204486	1101	5.41523	36.8459	1.75054	2.08983	0.11572	0.99918	FALSE	3.8504	1.7917e-08	UP	2.4353	7.5946e-06	UP	1.5225	0.90458	FALSE	FP3; farnesylated protein 3
BnaA02g33940D	chrA02	-	24285686	24288987	1311	4.4011	19.73	0.735069	1.3163	0.70068	0.99918	FALSE	3.6162	2.8949e-05	UP	1.8334	0.0088512	FALSE	2.4752	0.4815	FALSE	UVR8; ultraviolet-B receptor UVR8
BnaA02g34310D	chrA02	+	24486992	24487824	603	39.6564	53.5907	9.78857	13.5141	0.32543	0.99918	FALSE	1.6979	0.0020863	UP	0.10335	0.99855	FALSE	1.9117	0.015809	FALSE	hypothetical protein
BnaA02g34360D	chrA02	+	24509321	24514922	3240	11.971	17.6575	5.42811	6.30262	0.075638	0.99918	FALSE	1.1966	0.00057536	UP	0.22966	0.70526	FALSE	1.0343	0.074315	FALSE	CESA6; cellulose synthase A catalytic subunit 6 [UDP-forming]; K10999 cellulose synthase A [EC:2.4.1.12]
BnaA02g34370D	chrA02	+	24525957	24527879	1146	22.2649	4.35681	11.0369	14.389	0.24277	0.99918	FALSE	-2.0133	0.12013	FALSE	-2.6845	0.0048905	DOWN	0.90573	0.37028	FALSE	ABR1; ethylene-responsive transcription factor ABR1
BnaA02g34420D	chrA02	-	24547546	24550520	2064	3.26138	15.119	1.34233	2.04376	0.46662	0.99918	FALSE	2.5974	5.9182e-05	UP	1.8817	0.0018708	UP	1.174	0.99951	FALSE	GCN5; general control non-repressible 5
BnaA02g34440D	chrA02	-	24557552	24559584	1410	126.446	41.46	79.1956	82.0001	-0.089659	0.99918	FALSE	-1.2736	0.00036153	DOWN	-1.9398	2.9121e-13	DOWN	0.56831	0.0026731	FALSE	SPFH/Band 7/PHB domain-containing membrane-associated protein family
BnaA02g34460D	chrA02	+	24564794	24565048	255	388.176	99.2597	200.293	154.521	-0.51417	0.99918	FALSE	-0.92818	0.47925	FALSE	-2.2985	1.1596e-09	DOWN	0.84788	0.0025224	FALSE	PROPEP3; elicitor peptide 3
BnaA02g34780D	chrA02	+	24752053	24752922	816	49.3391	47.4203	7.97158	9.04663	0.042652	0.99918	FALSE	2.1004	5.3283e-05	UP	-0.3883	0.99855	FALSE	2.5231	1.1589e-05	UP	GMD1; GDP-mannose 4,6 dehydratase 1; K01711 GDPmannose 4,6-dehydratase [EC:4.2.1.47]
BnaA02g34820D	chrA02	+	24762610	24764526	1917	79.6602	55.4911	20.1708	24.2053	0.12319	0.99918	FALSE	0.90728	3.3423e-05	FALSE	-0.85268	0.10138	FALSE	1.8749	2.482e-15	UP	ARO2; armadillo repeat only 2 protein
BnaA02g34960D	chrA02_random	+	15524	16678	648	5.44138	4.06658	29.3713	37.1351	0.19852	0.99918	FALSE	-3.4806	0.00030523	DOWN	-0.75123	0.99855	FALSE	-2.5391	0.01568	FALSE	NADH dehydrogenase (ubiquinone) Fe-S protein 7; K03940 NADH dehydrogenase (ubiquinone) Fe-S protein 7 [EC:1.6.5.3 1.6.99.3]
BnaA02g34980D	chrA02_random	-	21495	21689	195	182.136	167.853	421.917	528.519	0.18513	0.99918	FALSE	-1.9444	3.8891e-08	DOWN	-0.4489	0.99855	FALSE	-1.3187	0.00048618	DOWN	--
BnaA02g35010D	chrA02_random	-	30867	34465	1767	715.326	339.312	549.873	343.768	-0.81753	1.1888e-17	FALSE	-0.30848	0.99724	FALSE	-1.4071	1.1187e-51	DOWN	0.27279	4.4506e-08	FALSE	NADP-ME2; NADP-dependent malic enzyme 2; K00029 malate dehydrogenase (oxaloacetate-decarboxylating)(NADP+) [EC:1.1.1.40]
BnaA02g35740D	chrA02_random	-	511095	512176	828	44.7527	19.5977	124.387	81.7449	-0.7455	0.18368	FALSE	-2.3501	3.2692e-07	DOWN	-1.5224	0.10054	FALSE	-1.5815	8.4024e-07	DOWN	hypothetical protein
BnaA02g35770D	chrA02_random	-	523859	525060	693	45.4224	19.9132	190.162	121.741	-0.78328	0.04665	FALSE	-2.9017	6.831e-12	DOWN	-1.5208	0.17359	FALSE	-2.1725	5.8685e-14	DOWN	GSTU11; glutathione S-transferase TAU 11; K00799 glutathione S-transferase [EC:2.5.1.18]
BnaA02g36250D	chrA02_random	-	807000	808729	996	58.7669	3.48122	26.2447	41.8713	0.53407	0.84827	FALSE	-3.878	6.2686e-08	DOWN	-4.4084	7.4086e-12	DOWN	1.0563	0.0095855	FALSE	CCR2; cinnamoyl-CoA reductase; K09753 cinnamoyl-CoA reductase [EC:1.2.1.44]
BnaA02g37030D	chrA02_random	-	1552124	1555418	1560	82.8079	125.134	155.979	105.581	-0.70287	0.0052488	FALSE	-0.044532	0.58207	FALSE	0.26455	0.0097417	FALSE	-1.0202	1.7535e-07	DOWN	SQE6; Squalene monooxygenase 6; K00511 squalene monooxygenase [EC:1.14.13.132]
BnaA03g00260D	chrA03	+	103187	104588	765	474.661	728.267	87.3921	207.156	1.1053	8.496e-08	UP	1.5241	2.0593e-50	UP	0.28649	1.5633e-08	FALSE	2.3346	1.1007e-47	UP	FER1; ferretin 1; K00522 ferritin heavy chain [EC:1.16.3.2]
BnaA03g00670D	chrA03	+	295602	297021	1179	39.912	53.6416	106.871	130.511	0.14844	0.99918	FALSE	-1.5724	2.6308e-08	DOWN	0.095451	0.99855	FALSE	-1.5277	7.3032e-08	DOWN	60S ribosomal protein L4-1; K02930 large subunit ribosomal protein L4e
BnaA03g00820D	chrA03	+	352522	354209	1125	23.2503	23.6084	54.9295	67.2374	0.15182	0.99918	FALSE	-1.7996	2.8173e-05	DOWN	-0.30903	0.99855	FALSE	-1.347	0.0035247	DOWN	IDH-V; Isocitrate dehydrogenase [NAD] catalytic subunit 5; K00030 isocitrate dehydrogenase (NAD+) [EC:1.1.1.41]
BnaA03g00830D	chrA03	+	354728	356752	1038	8.27616	6.27987	42.3581	29.0937	-0.68179	0.99918	FALSE	-2.5016	0.0012466	DOWN	-0.7293	0.99855	FALSE	-2.4623	1.8598e-05	DOWN	ADK2; adenosine kinase 2; K00856 adenosine kinase [EC:2.7.1.20]
BnaA03g00840D	chrA03	+	365130	366946	1056	29.7477	13.7247	67.9865	70.0874	-0.095959	0.99918	FALSE	-2.642	2.9155e-09	DOWN	-1.4471	0.23461	FALSE	-1.2992	0.0018634	DOWN	Cysteine proteinases superfamily protein
BnaA03g00870D	chrA03	-	378729	380541	1185	104.198	111.304	35.3754	42.3126	0.11848	0.99918	FALSE	1.1057	4.1957e-08	UP	-0.23589	0.99855	FALSE	1.4518	7.748e-09	UP	heavy metal transport/detoxification domain-containing protein
BnaA03g00990D	chrA03	-	417274	419736	1308	404.85	292.599	54.1515	50.061	-0.25318	0.99918	FALSE	2.2575	5.7785e-53	UP	-0.79954	7.6424e-05	FALSE	2.7956	3.7129e-84	UP	ATMDAR2; monodehydroascorbate reductase (NADH); K08232 monodehydroascorbate reductase (NADH) [EC:1.6.5.4]
BnaA03g01200D	chrA03	-	566800	570775	1533	87.1938	35.3288	64.4336	45.7153	-0.635	0.51412	FALSE	-0.66149	0.70489	FALSE	-1.6345	3.8332e-07	DOWN	0.3297	0.26075	FALSE	pectin lyase-like superfamily protein; K01728 pectate lyase [EC:4.2.2.2]
BnaA03g01260D	chrA03	-	591825	594338	1512	23.1506	26.1881	7.40921	8.68671	0.089626	0.99918	FALSE	1.3024	0.0042285	UP	-0.15321	0.99855	FALSE	1.5369	0.0089729	FALSE	kelch repeat-containing protein
BnaA03g01650D	chrA03	+	802241	804662	1119	34.8906	6.32107	49.4109	23.8178	-1.1927	0.052766	FALSE	-2.2035	0.0097983	FALSE	-2.7957	5.9874e-05	DOWN	-0.6087	0.70948	FALSE	oxidoreductase, 2OG-Fe(II) oxygenase family protein
BnaA03g01690D	chrA03	-	816456	819163	1785	211.651	106.874	335.667	301.631	-0.29411	0.96568	FALSE	-1.7865	6.1137e-37	DOWN	-1.3168	4.2887e-13	DOWN	-0.77206	1.0993e-10	FALSE	ASA1; anthranilate synthase component I-1; K01657 anthranilate synthase component I [EC:4.1.3.27]
BnaA03g01760D	chrA03	+	827474	829525	927	39.2817	45.7817	5.7176	8.37706	0.41117	0.99918	FALSE	2.1606	1.2852e-05	UP	-0.11016	0.99855	FALSE	2.6737	1.9535e-05	UP	RPN8A; probable 26S proteasome non-ATPase regulatory subunit 8A; K03038 26S proteasome regulatory subunit N8
BnaA03g02040D	chrA03	+	943559	945476	1212	171.011	70.7762	128.41	72.6941	-0.96072	0.00091563	FALSE	-0.32823	0.99724	FALSE	-1.6038	8.6958e-11	DOWN	0.30661	0.106	FALSE	GDH2; glutamate dehydrogenase 2; K00261 glutamate dehydrogenase (NAD(P)+) [EC:1.4.1.3]
BnaA03g02560D	chrA03	+	1215597	1217608	1482	13.1939	21.5244	4.06408	4.593	0.036644	0.99918	FALSE	1.9388	0.00074836	UP	0.37502	0.84712	FALSE	1.5922	0.09902	FALSE	pyruvate kinase; K00873 pyruvate kinase [EC:2.7.1.40]
BnaA03g02650D	chrA03	+	1251895	1253963	1464	21.5012	27.2362	0.987372	3.33976	1.6182	0.99918	FALSE	2.7381	1.4362e-06	UP	0.010036	0.99855	FALSE	4.338	9.6095e-07	UP	AAP2; amino acid permease 2
BnaA03g02890D	chrA03	-	1395083	1395493	285	132.268	276.41	73.9663	48.44	-0.75053	0.99918	FALSE	2.2229	1.2433e-10	UP	0.73227	0.0053959	FALSE	0.73181	0.32121	FALSE	histone H3; K11253 histone H3
BnaA03g03250D	chrA03	+	1584097	1585149	1053	8.94974	37.4718	0.228793	0.455227	0.85268	0.99918	FALSE	6.0734	5.2635e-09	UP	1.7348	0.00051304	UP	5.183	0.031289	FALSE	nucleotide-sugar transporter family protein
BnaA03g03530D	chrA03	+	1696607	1696801	195	46.0272	35.2064	901.901	649.463	-0.61359	0.13712	FALSE	-4.495	9.7362e-27	DOWN	-0.71773	0.99855	FALSE	-4.3991	1.7296e-37	DOWN	--
BnaA03g04310D	chrA03	-	2020125	2022243	1311	49.439	45.5429	111.271	128.267	0.065203	0.99918	FALSE	-1.7835	1.9978e-11	DOWN	-0.4495	0.99855	FALSE	-1.2771	9.6542e-07	DOWN	Aldolase-type TIM barrel family protein; K00616 transaldolase [EC:2.2.1.2]
BnaA03g04380D	chrA03	+	2046293	2048446	1065	30.7003	24.1571	80.4194	69.5851	-0.34863	0.99918	FALSE	-1.816	2.9625e-05	DOWN	-0.67688	0.99855	FALSE	-1.496	3.5565e-05	DOWN	hypothetical protein
BnaA03g04470D	chrA03	+	2094214	2097364	1464	89.8582	41.1623	25.4248	46.9531	0.74512	0.071717	FALSE	-0.47955	0.99724	FALSE	-1.4574	1.5352e-05	DOWN	1.7147	8.9175e-12	UP	ZIF1; zinc induced facilitator 1 proetin
BnaA03g04480D	chrA03	+	2098813	2101622	1446	48.1929	15.2983	1.16627	0.464105	-1.4692	0.99918	FALSE	4.7531	4.5335e-05	UP	-1.9865	2.8314e-05	DOWN	5.2621	6.939e-16	UP	ZIFL1; zinc induced facilitator-like 1 protein
BnaA03g04670D	chrA03	+	2176356	2177814	594	71.4485	79.9695	14.3983	24.0484	0.60017	0.99918	FALSE	1.4439	0.00041903	UP	-0.16853	0.99855	FALSE	2.2043	3.718e-05	UP	translocon-associated protein subunit beta; K13250 translocon-associated protein subunit beta
BnaA03g04710D	chrA03	+	2194138	2195780	1113	0.518405	16.6355	0.432918	0.689098	0.53075	0.99918	FALSE	4.3038	0.00036517	UP	4.673	0.0005403	UP	0.15327	0.99951	FALSE	hypothetical protein
BnaA03g04730D	chrA03	+	2206404	2209147	1746	56.2885	33.8786	69.8195	79.3982	0.045611	0.99918	FALSE	-1.5184	5.2031e-07	DOWN	-1.0635	0.052147	FALSE	-0.4175	0.78873	FALSE	major facilitator protein
BnaA03g05170D	chrA03	+	2377658	2385652	3150	30.3451	8.82784	30.9753	29.6134	-0.20473	0.99918	FALSE	-2.0358	5.9673e-08	DOWN	-2.1124	4.0733e-08	DOWN	-0.13637	0.99951	FALSE	phosphoglycerate mutase-like protein
BnaA03g05830D	chrA03	-	2653661	2654386	543	1.88904	2.80959	43.2589	48.7299	0.031947	0.99918	FALSE	-4.406	1.5068e-05	DOWN	0.24163	0.99855	FALSE	-4.624	4.4499e-05	DOWN	hypothetical protein
BnaA03g05930D	chrA03	-	2705071	2706405	1014	16.1222	27.5605	2.37592	3.49824	0.41828	0.99918	FALSE	2.6882	0.00013588	UP	0.44248	0.82667	FALSE	2.6558	0.016675	FALSE	UCH1; ubiquitin thiolesterase UCH1; K05610 ubiquitin carboxyl-terminal hydrolase L5 [EC:3.4.19.12]
BnaA03g05950D	chrA03	-	2709084	2710168	906	10.2603	23.0387	0.930702	1.58727	0.63029	0.99918	FALSE	3.5698	0.00028727	UP	0.83591	0.48908	FALSE	3.3559	0.077732	FALSE	NC domain-containing protein-related
BnaA03g06680D	chrA03	-	2990950	2991625	528	172.901	113.344	214.682	204.815	-0.20775	0.99918	FALSE	-1.1433	0.0038652	DOWN	-0.94032	0.21488	FALSE	-0.41897	0.83911	FALSE	--
BnaA03g07090D	chrA03	-	3130705	3132194	813	179.948	138.777	68.4529	84.6682	0.16684	0.99918	FALSE	0.42322	0.017919	FALSE	-0.70589	0.53278	FALSE	1.2877	7.1512e-09	UP	anamorsin homolog
BnaA03g07100D	chrA03	-	3133013	3140023	3885	1.76569	3.71272	0.0930188	0.246772	1.2677	0.99918	FALSE	3.6216	0.004698	UP	0.74117	0.91272	FALSE	4.1399	0.13392	FALSE	PIR121; transcription activator PIROGI 121; K05749 cytoplasmic FMR1 interacting protein
BnaA03g07240D	chrA03	+	3214063	3216446	1593	89.1817	30.4286	126.282	117.657	-0.24193	0.99918	FALSE	-2.2407	1.5044e-18	DOWN	-1.8824	5.8038e-10	DOWN	-0.60854	0.029849	FALSE	BMY3; putative beta-amylase BMY3
BnaA03g07490D	chrA03	+	3339474	3341865	705	645.459	301.876	661.587	314.674	-1.2119	1.5857e-18	DOWN	-0.34956	0.99724	FALSE	-1.4274	6.2277e-19	DOWN	-0.14232	0.99951	FALSE	AILP1; aluminum induced protein with YGL and LRDR motifs
BnaA03g08000D	chrA03	+	3553395	3554355	810	95.61	47.1723	121.798	137.652	0.036668	0.99918	FALSE	-1.8347	5.6226e-08	DOWN	-1.3503	0.00956	FALSE	-0.45597	0.78077	FALSE	tetratricopeptide repeat domain-containing protein
BnaA03g08040D	chrA03	-	3562048	3566926	2259	0.0283795	0.184186	4.90583	7.04496	0.38223	0.99918	FALSE	-5.547	0.00093733	DOWN	2.3672	0.99855	FALSE	-7.5402	0.019314	FALSE	putative pectate lyase 1; K01728 pectate lyase [EC:4.2.2.2]
BnaA03g08070D	chrA03	-	3573775	3575125	720	440.485	481.183	145.053	120.904	-0.40259	0.99918	FALSE	1.7031	1.8504e-35	UP	-0.20358	0.99855	FALSE	1.4958	7.9397e-24	UP	40S ribosomal protein S8-1; K02995 small subunit ribosomal protein S8e
BnaA03g08200D	chrA03	-	3717036	3721262	2013	4.29944	5.95968	16.8152	18.3836	-0.011217	0.99918	FALSE	-1.9148	0.0053897	FALSE	0.14001	0.99855	FALSE	-2.0743	0.0021425	DOWN	B73; molybdenum cofactor biosynthesis enzyme CNX1; K15376 gephyrin [EC:2.10.1.1 2.7.7.75]
BnaA03g08250D	chrA03	-	3738014	3738961	450	64.3943	58.7128	154.456	152.967	-0.15383	0.99918	FALSE	-1.6711	0.00029413	DOWN	-0.46433	0.99855	FALSE	-1.3689	0.0011946	DOWN	CAM7; calmodulin 7; K02183 calmodulin
BnaA03g08540D	chrA03	-	3865968	3867296	732	88.5445	103.829	39.0012	44.5302	0.0514	0.99918	FALSE	0.9317	0.00066298	FALSE	-0.10134	0.99855	FALSE	1.0762	0.0042442	UP	60S ribosomal protein L10a-3; K02865 large subunit ribosomal protein L10Ae
BnaA03g08750D	chrA03	+	3971205	3972506	690	25.6438	27.8388	1.57121	2.22309	0.36083	0.99918	FALSE	3.3568	0.00083405	UP	-0.21259	0.99855	FALSE	3.9219	0.0012483	UP	VPS24.1; vacuolar protein sorting-associated protein 24-1; K12193 charged multivesicular body protein 3
BnaA03g09190D	chrA03	-	4133715	4134360	465	114.57	136.902	0	0	NA	NA	NA	6.8475	5.8258e-14	UP	-0.074157	0.99855	FALSE	6.682	7.6211e-12	UP	ADF1; actin depolymerizing factor 1; K05765 cofilin
BnaA03g09200D	chrA03	+	4135868	4136391	447	18.3579	38.6289	0	0.214476	NA	NA	NA	7.2031	0.00082897	UP	0.7422	0.76893	FALSE	3.9833	0.079776	FALSE	HTA6; histone H2A 6; K11251 histone H2A
BnaA03g09250D	chrA03	-	4154835	4155314	480	164.013	88.7049	293.62	257.653	-0.32838	0.99918	FALSE	-1.828	8.7725e-09	DOWN	-1.2178	0.031853	FALSE	-0.94685	0.00086572	FALSE	RHL41; high light responsive zinc finger protein ZAT12
BnaA03g09320D	chrA03	-	4188566	4188877	312	54.2464	119.799	2.70261	3.38006	0.18283	0.99918	FALSE	4.8578	1.6502e-08	UP	0.81194	0.12302	FALSE	4.2204	0.0012987	UP	histone H4; K11254 histone H4
BnaA03g09920D	chrA03	+	4473356	4474005	564	20.0058	44.1404	5.33951	5.77945	-0.025641	0.99918	FALSE	2.6434	0.00045934	UP	0.81061	0.37437	FALSE	1.7989	0.28103	FALSE	TIL; temperature-induced lipocalin TIL1; K03098 apolipoprotein D and lipocalin family protein
BnaA03g10230D	chrA03	+	4605419	4606865	954	0	0.0726896	14.2682	15.677	-0.0040241	0.99918	FALSE	-8.0423	0.0028986	DOWN	NA	NA	NA	-4.8202	0.0048146	DOWN	Galactosyltransferase family protein
BnaA03g10550D	chrA03	-	4749177	4751259	978	64.7649	90.2631	26.1118	82.6371	1.5222	4.401e-06	UP	-0.16231	0.99724	FALSE	0.14785	0.57523	FALSE	1.2038	0.0015747	UP	BGAL4; beta-galactosidase 4
BnaA03g11190D	chrA03	-	5026766	5027924	246	291.098	294.015	490.652	561.195	0.053939	0.99918	FALSE	-1.2223	0.00015798	DOWN	-0.31669	0.99855	FALSE	-0.85991	0.0097378	FALSE	NOI; protein NOI
BnaA03g11280D	chrA03	+	5061814	5063826	1956	7.27622	10.565	0.739015	0.588165	-0.46925	0.99918	FALSE	3.8773	0.00020377	UP	0.20695	0.99855	FALSE	3.1928	0.014146	FALSE	RNA recognition motif-containing protein; K14398 cleavage and polyadenylation specificity factor subunit 6/7
BnaA03g11320D	chrA03	+	5090430	5091422	918	82.5461	30.5182	77.157	64.0183	-0.40918	0.99918	FALSE	-1.3585	0.0151	FALSE	-1.7666	0.00012028	DOWN	-0.0093105	0.99951	FALSE	putative serine/threonine-protein kinase WNK11; K08867 WNK lysine deficient protein kinase [EC:2.7.11.1]
BnaA03g11650D	chrA03	-	5231115	5231849	567	44.5487	47.3313	4.46146	9.13055	0.89332	0.99918	FALSE	2.0844	0.0015976	UP	-0.24366	0.99855	FALSE	3.2131	0.00017777	UP	hypothetical protein
BnaA03g11670D	chrA03	+	5237556	5237894	339	167.933	226.857	1.42135	1.97963	0.33811	0.99918	FALSE	6.5508	3.5519e-17	UP	0.10283	0.84686	FALSE	6.7778	1.3484e-12	UP	translation initiation factor SUI1 family protein; K03113 translation initiation factor 1
BnaA03g11690D	chrA03	-	5257770	5259612	1173	48.4236	41.2055	144.284	126.03	-0.33501	0.99918	FALSE	-1.9025	3.1254e-11	DOWN	-0.56395	0.99855	FALSE	-1.6818	2.4047e-12	DOWN	GPT1; glucose-6-phosphate/phosphate translocator 1; K15283 solute carrier family 35, member E1
BnaA03g11850D	chrA03	-	5349154	5350747	618	571.071	286.921	488.27	400.703	-0.42501	0.43241	FALSE	-0.77153	0.011714	FALSE	-1.3241	2.3223e-12	DOWN	0.11928	0.43931	FALSE	Quinone reductase family protein; K03809 Trp repressor binding protein
BnaA03g11920D	chrA03	+	5385068	5386012	945	7.25895	1.39426	46.2717	30.5366	-0.73945	0.99918	FALSE	-4.7426	2.7781e-06	DOWN	-2.7113	0.58207	FALSE	-2.779	2.9265e-06	DOWN	hypothetical protein
BnaA03g12610D	chrA03	-	5752471	5755051	1557	20.1757	3.56305	40.3852	20.5042	-1.1178	0.051022	FALSE	-2.8144	0.00020048	DOWN	-2.8325	0.00049439	DOWN	-1.1079	0.023967	FALSE	CYP715A1; cytochrome P450, family 715, subfamily A, polypeptide 1
BnaA03g13330D	chrA03	-	6056554	6060887	2796	16.5318	12.8225	44.1598	38.6432	-0.33238	0.99918	FALSE	-1.8812	4.5452e-08	DOWN	-0.69764	0.99855	FALSE	-1.5242	1.1197e-07	DOWN	ERD1; chaperone protein ClpD
BnaA03g13490D	chrA03	-	6142981	6145652	1104	76.4202	80.9663	33.3882	39.2515	0.093544	0.99918	FALSE	0.75492	0.0013551	FALSE	-0.24771	0.99855	FALSE	1.0879	0.00047713	UP	MAB1; pyruvate dehydrogenase E1 beta; K00162 pyruvate dehydrogenase E1 component beta subunit [EC:1.2.4.1]
BnaA03g13590D	chrA03	-	6207124	6210871	1152	78.6342	17.0957	47.0544	14.7302	-1.8154	0.00044743	DOWN	-0.074795	0.99724	FALSE	-2.5326	3.2607e-10	DOWN	0.63411	0.046349	FALSE	FAD3; omega-3 fatty acid desaturase; K10257 omega-3 fatty acid desaturase (delta-15 desaturase) [EC:1.14.19.-]
BnaA03g13730D	chrA03	+	6307080	6307385	306	7.9613	5.66551	62.5916	45.7423	-0.59231	0.99918	FALSE	-3.3029	0.018039	FALSE	-0.82187	0.99855	FALSE	-3.0816	0.0041218	DOWN	UDP-glycosyltransferase 87A2
BnaA03g13740D	chrA03	+	6307492	6309741	1071	26.8769	10.036	172.197	133.557	-0.50647	0.44968	FALSE	-4.0238	4.6789e-28	DOWN	-1.7522	0.093375	FALSE	-2.7863	1.0752e-26	DOWN	UDP-glycosyltransferase 87A2
BnaA03g14010D	chrA03	-	6412405	6414269	1518	450.286	140.747	280.437	193.384	-0.67608	6.8214e-05	FALSE	-0.74801	0.007547	FALSE	-2.0088	3.4151e-55	DOWN	0.57645	8.7506e-13	FALSE	C4H; trans-cinnamate 4-monooxygenase; K00487 trans-cinnamate 4-monooxygenase [EC:1.14.13.11]
BnaA03g14140D	chrA03	+	6496010	6496878	648	374.169	426.67	1018.89	945.097	-0.24832	0.99918	FALSE	-1.437	8.4132e-28	DOWN	-0.14165	0.99855	FALSE	-1.5519	7.1408e-43	DOWN	GSTF10; glutathione S-transferase PHI 10; K00799 glutathione S-transferase [EC:2.5.1.18]
BnaA03g14150D	chrA03	+	6498454	6499583	648	105.959	170.796	216.567	169.549	-0.49297	0.81067	FALSE	-0.27908	0.9974	FALSE	0.3577	0.049594	FALSE	-1.138	2.7522e-05	DOWN	GSTF10; glutathione S-transferase PHI 10; K00799 glutathione S-transferase [EC:2.5.1.18]
BnaA03g14630D	chrA03	+	6712338	6713793	750	45.9023	65.2776	107.45	114.022	-0.05421	0.99918	FALSE	-1.0943	0.024436	FALSE	0.17694	0.96679	FALSE	-1.3337	0.00049089	DOWN	40S ribosomal protein S3-2; K02985 small subunit ribosomal protein S3e
BnaA03g14810D	chrA03	-	6811268	6820597	2274	1.32504	0.487922	12.6074	10.3291	-0.42743	0.99918	FALSE	-4.6936	4.0247e-05	DOWN	-1.7724	0.99855	FALSE	-3.3569	5.554e-05	DOWN	Exostosin family protein
BnaA03g15200D	chrA03	-	7022178	7023497	1140	200.37	135.042	46.0704	42.3009	-0.26302	0.99918	FALSE	1.385	2.413e-12	UP	-0.90034	0.00592	FALSE	2.014	3.9939e-25	UP	1-aminocyclopropane-1-carboxylate oxidase-like protein
BnaA03g15210D	chrA03	-	7032169	7033488	1119	30.8802	18.8393	5.49011	0.685404	-3.1417	0.55694	FALSE	4.491	8.9763e-05	UP	-1.044	0.76849	FALSE	2.3851	0.00013595	UP	1-aminocyclopropane-1-carboxylate oxidase-like protein
BnaA03g15610D	chrA03	-	7219029	7219562	327	440.531	1479.38	103.514	592.523	2.3772	6.4767e-26	UP	1.0304	2.2702e-27	UP	1.4166	2.7571e-41	UP	1.9827	1.7152e-15	UP	dormancy/auxin associated protein
BnaA03g15870D	chrA03	-	7347491	7348369	453	30.8518	38.5765	199.436	242.111	0.13988	0.99918	FALSE	-2.9395	1.0374e-15	DOWN	-0.0087072	0.99855	FALSE	-2.7992	4.4521e-13	DOWN	60S ribosomal protein L18a-2; K02882 large subunit ribosomal protein L18Ae
BnaA03g16530D	chrA03	+	7724220	7725077	462	21.0923	27.0179	94.1252	116.622	0.16932	0.99918	FALSE	-2.3995	6.1026e-06	DOWN	0.026123	0.99855	FALSE	-2.2646	7.3185e-05	DOWN	40S ribosomal protein S14-2; K02955 small subunit ribosomal protein S14e
BnaA03g16540D	chrA03	+	7725883	7726734	387	23.8547	22.2193	376.008	470.188	0.18261	0.71433	FALSE	-4.693	1.8078e-39	DOWN	-0.43353	0.99855	FALSE	-4.0851	1.229e-29	DOWN	UBQ1; ubiquitin extension protein 1; K02927 large subunit ribosomal protein L40e
BnaA03g17040D	chrA03	-	7989162	7989662	501	0.127963	0.415245	140.897	185.235	0.25486	0.99918	FALSE	-9.0908	2.1906e-17	DOWN	1.3672	0.99855	FALSE	-10.211	5.1303e-11	DOWN	60S ribosomal protein L12-2; K02870 large subunit ribosomal protein L12e
BnaA03g17100D	chrA03	+	8025734	8028353	1929	148.824	148.398	64.4448	73.5059	0.049932	0.99918	FALSE	0.72388	1.4315e-10	FALSE	-0.33521	0.99855	FALSE	1.1008	5.4844e-14	UP	BIP1; Luminal-binding protein 1; K09490 heat shock 70kDa protein 5
BnaA03g17200D	chrA03	-	8067316	8067981	666	41.1994	37.4842	0	0.14395	NA	NA	NA	7.7349	3.7601e-05	UP	-0.46742	0.99855	FALSE	5.7248	2.9338e-06	UP	TIM17-2; mitochondrial import inner membrane translocase subunit Tim17-2; K17795 mitochondrial import inner membrane translocase subunit TIM17
BnaA03g18490D	chrA03	-	8698181	8700343	1431	3.27043	15.3617	2.10446	1.27292	-0.86518	0.99918	FALSE	3.3035	0.00028459	UP	1.9007	0.018541	FALSE	0.52932	0.99951	FALSE	PLP6; PATATIN-like protein 6
BnaA03g18600D	chrA03	+	8744181	8747266	1086	47.7574	16.8576	23.1823	18.6268	-0.45551	0.99918	FALSE	-0.43364	0.99724	FALSE	-1.8334	0.0021978	DOWN	0.93598	0.0425	FALSE	alpha/beta-Hydrolases superfamily protein
BnaA03g19880D	chrA03	+	9456738	9458855	1125	22.2816	22.6838	0.107075	0.0852185	-0.46925	0.99918	FALSE	7.7666	3.033e-05	UP	-0.30527	0.99855	FALSE	7.5944	3.211e-05	UP	hypothetical protein; K15077 elongin-A
BnaA03g20290D	chrA03	-	9648199	9649318	825	2.02042	3.026	29.9323	17.6635	-0.9008	0.99918	FALSE	-2.8349	0.033203	FALSE	0.25168	0.99855	FALSE	-3.9957	6.3553e-05	DOWN	CHI; putative chitinase; K01183 chitinase [EC:3.2.1.14]
BnaA03g20300D	chrA03	-	9652001	9653298	735	70.5639	59.7223	88.3369	147.785	0.60254	0.035062	FALSE	-1.5968	4.5464e-06	DOWN	-0.57174	0.99855	FALSE	-0.4308	0.99951	FALSE	chitinase family protein; K01183 chitinase [EC:3.2.1.14]
BnaA03g20310D	chrA03	-	9663564	9664876	807	1289.58	1543.22	2406.05	624.408	-2.086	2.6995e-194	DOWN	1.0157	7.587e-70	UP	-0.072025	0.0010061	FALSE	-1.0065	2.8294e-59	DOWN	chitinase family protein; K01183 chitinase [EC:3.2.1.14]
BnaA03g20690D	chrA03	-	9809400	9811765	1323	21.9028	22.6435	46.6177	61.4501	0.25867	0.99918	FALSE	-1.73	2.7662e-05	DOWN	-0.28309	0.99855	FALSE	-1.1965	0.012875	FALSE	MAP2A; methionine aminopeptidase 2A; K01265 methionyl aminopeptidase [EC:3.4.11.18]
BnaA03g21640D	chrA03	-	10246734	10247649	822	496.341	264.307	487.553	346.511	-0.63252	0.0006404	FALSE	-0.68034	0.037368	FALSE	-1.2402	2.48e-12	DOWN	-0.080941	0.99951	FALSE	short-chain dehydrogenase reductase 3
BnaA03g22350D	chrA03	+	10626260	10626724	465	70.4514	21.3257	129.008	132.157	-0.10507	0.99918	FALSE	-2.9212	9.5887e-09	DOWN	-2.0551	0.013224	FALSE	-0.97947	0.076084	FALSE	FD3; ferredoxin 3; K02639 ferredoxin
BnaA03g22360D	chrA03	+	10632006	10633974	1173	76.0786	25.7165	74.8635	65.4668	-0.33336	0.99918	FALSE	-1.6377	0.0001486	DOWN	-1.8959	2.9912e-06	DOWN	-0.083484	0.99951	FALSE	putative glucan endo-1,3-beta-glucosidase
BnaA03g22420D	chrA03	-	10650719	10651117	399	153.927	28.5031	129.818	126.867	-0.17305	0.99918	FALSE	-2.4438	9.8187e-06	DOWN	-2.7641	9.5301e-08	DOWN	0.13904	0.99951	FALSE	hypothetical protein
BnaA03g22790D	chrA03	-	10833279	10835504	1320	193.591	39.8739	281.072	169.953	-0.86567	2.0334e-07	FALSE	-2.3813	2.3626e-24	DOWN	-2.6106	9.369e-31	DOWN	-0.64464	0.00015898	FALSE	TAT3; tyrosine aminotransferase 3; K00815 tyrosine aminotransferase [EC:2.6.1.5]
BnaA03g24240D	chrA03	+	11660533	11661368	339	604.028	340.388	431.735	591.062	0.3133	0.11473	FALSE	-1.0858	5.4171e-05	DOWN	-1.1585	3.6665e-05	DOWN	0.37776	0.036833	FALSE	CYTC-2; cytochrome c-2; K08738 cytochrome c
BnaA03g25360D	chrA03	+	12252736	12256584	2307	4.44625	17.855	4.17718	8.18663	0.83088	0.99918	FALSE	0.83533	0.049542	FALSE	1.6746	0.00048963	UP	-0.016652	0.99951	FALSE	early-responsive to dehydration stress-related protein
BnaA03g25870D	chrA03	-	12597968	12599565	960	4.94176	3.17835	27.9817	10.8853	-1.502	0.17492	FALSE	-2.0657	0.30453	FALSE	-0.96782	0.99855	FALSE	-2.6081	0.0013124	DOWN	AOP1; oxidoreductase AOP1
BnaA03g25920D	chrA03	+	12651951	12654606	1362	62.2736	60.1812	21.6685	24.1437	0.016179	0.99918	FALSE	1.028	0.00010981	UP	-0.38039	0.99855	FALSE	1.4163	7.1068e-06	UP	putative elongation factor Tu; K02358 elongation factor Tu
BnaA03g26090D	chrA03	+	12772816	12773890	387	50.1942	92.1028	267.999	293.062	-0.010882	0.99918	FALSE	-1.9595	4.5947e-09	DOWN	0.54465	0.43594	FALSE	-2.5233	2.619e-13	DOWN	V-type proton ATPase subunit F; K02151 V-type H+-transporting ATPase subunit F
BnaA03g26110D	chrA03	-	12777438	12779621	768	2.00342	2.61853	28.7032	32.4563	0.037421	0.99918	FALSE	-3.9213	7.6415e-05	DOWN	0.055216	0.99855	FALSE	-3.9474	0.00022892	DOWN	NADH dehydrogenase (ubiquinone) flavoprotein 2; K03943 NADH dehydrogenase (ubiquinone) flavoprotein 2 [EC:1.6.5.3 1.6.99.3]
BnaA03g26130D	chrA03	+	12791454	12792532	642	244.754	567.945	2436.96	3706.26	0.46502	6.4272e-36	FALSE	-2.9958	0	DOWN	0.88334	7.4111e-18	FALSE	-3.4224	3.2665e-283	DOWN	GSTF3; glutathione S-transferase F3; K00799 glutathione S-transferase [EC:2.5.1.18]
BnaA03g26140D	chrA03	+	12794867	12795943	642	1.29816	0.972138	537.564	876.277	0.56509	8.4795e-11	FALSE	-10.106	1.4737e-93	DOWN	-0.74832	0.99855	FALSE	-8.8005	5.4817e-66	DOWN	GSTF2; glutathione S-transferase F2; K00799 glutathione S-transferase [EC:2.5.1.18]
BnaA03g26210D	chrA03	-	12829806	12833547	1941	5.21859	7.82418	0.248242	0.296355	0.11572	0.99918	FALSE	4.4329	0.0016939	UP	0.2532	0.99855	FALSE	4.2871	0.029639	FALSE	PP, PARP2; poly(ADP-ribose) polymerase; K10798 poly [ADP-ribose] polymerase [EC:2.4.2.30]
BnaA03g26220D	chrA03	+	12840920	12841297	285	668.987	347.703	762.909	1109.07	0.39991	0.0012094	FALSE	-1.9631	2.1288e-25	DOWN	-1.2752	5.0946e-06	DOWN	-0.29625	0.99951	FALSE	late embryogenesis abundant 3-like protein
BnaA03g26280D	chrA03	+	12860883	12863559	1557	9.26436	9.97654	0	0	NA	NA	NA	4.8125	0.0011972	UP	-0.22423	0.99855	FALSE	4.7971	0.0029582	UP	MOS6; Importin alpha 3
BnaA03g26530D	chrA03	+	12991236	12992417	1098	842.063	528.873	785.509	669.262	-0.37092	0.052816	FALSE	-0.62931	0.00058201	FALSE	-1.0021	1.1571e-16	DOWN	-0.0064127	0.90493	FALSE	SAM-2; S-adenosylmethionine synthase 2; K00789 S-adenosylmethionine synthetase [EC:2.5.1.6]
BnaA03g26760D	chrA03	+	13160577	13167314	2634	0.389427	0.710834	4.11592	6.66073	0.5546	0.99918	FALSE	-3.5177	0.0034207	DOWN	0.53708	0.99855	FALSE	-3.5085	0.045703	FALSE	transcription factor jumonji (jmjC) domain-containing protein; K15601 lysine-specific demethylase 3 [EC:1.14.11.-]
BnaA03g27500D	chrA03	+	13536941	13537608	339	2.45847	3.47752	47.9705	61.9342	0.22872	0.99918	FALSE	-4.4443	0.00017846	DOWN	0.16922	0.99855	FALSE	-4.393	0.0018475	DOWN	VMA10; V-type proton ATPase subunit G1; K02152 V-type H+-transporting ATPase subunit G
BnaA03g27520D	chrA03	+	13548721	13549809	861	6.47795	4.10759	32.3184	29.5073	-0.27115	0.99918	FALSE	-3.1344	0.00050209	DOWN	-0.98832	0.99855	FALSE	-2.4255	0.0019785	DOWN	SPFH/Band 7/PHB domain-containing membrane-associated protein
BnaA03g27840D	chrA03	+	13667364	13669155	1635	10.5869	22.3518	5.00993	7.03639	0.35018	0.99918	FALSE	1.3778	0.004634	UP	0.74704	0.17804	FALSE	0.9727	0.57841	FALSE	GAUT9; putative galacturonosyltransferase 9; K13648 alpha-1,4-galacturonosyltransferase [EC:2.4.1.43]
BnaA03g27900D	chrA03	+	13680435	13681541	1107	124.86	158.487	171.929	261.545	0.46538	0.00040646	FALSE	-1.0123	4.674e-06	DOWN	0.012977	0.51302	FALSE	-0.56822	0.07013	FALSE	SAMDC; conserved peptide upstream open reading frame 9; K01611 S-adenosylmethionine decarboxylase [EC:4.1.1.50]
BnaA03g27950D	chrA03	-	13697487	13698542	786	58.6446	63.5229	100.383	127.828	0.20882	0.99918	FALSE	-1.2985	0.00084253	DOWN	-0.2158	0.99855	FALSE	-0.88216	0.058766	FALSE	GRF7; 14-3-3-like protein GF14 nu; K06630 14-3-3 protein epsilon
BnaA03g28000D	chrA03	+	13708655	13709454	576	161.053	169.632	69.8497	84.3863	0.13289	0.99918	FALSE	0.71768	0.0010743	FALSE	-0.2562	0.99855	FALSE	1.0985	0.00016479	UP	40S ribosomal protein S7-2; K02993 small subunit ribosomal protein S7e
BnaA03g28370D	chrA03	+	13840549	13841372	456	2.95241	3.64978	2722.22	443.403	-2.758	6.3641e-178	DOWN	-7.2143	2.5574e-45	DOWN	-0.025158	0.99855	FALSE	-9.9554	1.0786e-205	DOWN	--
BnaA03g28400D	chrA03	+	13873590	13877533	2298	185.13	102.48	536.72	277.975	-1.0891	1.0121e-40	DOWN	-1.7293	2.1883e-41	DOWN	-1.1843	1.5712e-11	DOWN	-1.6423	3.3554e-88	DOWN	MS2; methionine synthase 2; K00549 5-methyltetrahydropteroyltriglutamate--homocysteine methyltransferase [EC:2.1.1.14]
BnaA03g28760D	chrA03	-	14006221	14006715	426	137.248	74.7177	6.50368	13.5029	0.91408	0.99918	FALSE	2.1785	0.0002625	UP	-1.2083	0.11873	FALSE	4.2927	1.6834e-12	UP	PR4; pathogenesis-related 4
BnaA03g28780D	chrA03	-	14009909	14011244	645	5195.54	6890.83	12575.4	11837	-0.22717	0.0073942	FALSE	-1.0702	1.3598e-185	DOWN	0.076326	7.8301e-33	FALSE	-1.382	0	DOWN	PR4; pathogenesis-related 4
BnaA03g29040D	chrA03	+	14125082	14126991	927	19.3642	22.9657	0	0	NA	NA	NA	5.2672	5.7979e-05	UP	-0.084991	0.99855	FALSE	5.1126	0.00044785	UP	F-actin-capping protein subunit alpha; K10364 capping protein (actin filament) muscle Z-line, alpha
BnaA03g29310D	chrA03	-	14243365	14245931	1527	60.7507	52.9517	12.0696	13.8752	0.061267	0.99918	FALSE	1.6425	6.4859e-08	UP	-0.5293	0.99855	FALSE	2.2248	2.1285e-11	UP	STP6; sugar transport protein 6
BnaA03g29370D	chrA03	+	14289285	14291169	897	63.9664	56.2807	22.6952	16.6732	-0.58472	0.99918	FALSE	1.4655	0.00020392	UP	-0.51575	0.99855	FALSE	1.3882	0.00068718	UP	AT-P4H-2; prolyl-4 hydroxylase 2; K00472 prolyl 4-hydroxylase [EC:1.14.11.2]
BnaA03g29520D	chrA03	+	14365884	14371729	3807	30.0928	15.1734	25.0917	21.6572	-0.35223	0.99918	FALSE	-0.80296	0.29269	FALSE	-1.319	0.00071645	DOWN	0.15549	0.99951	FALSE	fip1 motif-containing protein
BnaA03g29570D	chrA03	-	14407205	14407487	186	693.14	683.765	305.034	307.199	-0.12966	0.99918	FALSE	0.86467	7.559e-06	FALSE	-0.35072	0.99855	FALSE	1.0775	4.5412e-06	UP	60S ribosomal protein L29-2; K02905 large subunit ribosomal protein L29e
BnaA03g29700D	chrA03	-	14447043	14449248	1437	37.7875	15.8767	8.29887	9.94068	0.12056	0.99918	FALSE	0.38584	0.72027	FALSE	-1.5821	0.011184	FALSE	2.0802	3.6899e-06	UP	BCE2; dihydrolipoamide branched chain acyltransferase; K09699 2-oxoisovalerate dehydrogenase E2 component (dihydrolipoyl transacylase) [EC:2.3.1.168]
BnaA03g30440D	chrA03	+	14778029	14781520	456	11.5284	100.673	9.50995	28.3828	1.4376	0.6085	FALSE	1.5369	0.00029633	UP	2.7953	1.6492e-07	UP	0.17097	0.99951	FALSE	hypothetical protein
BnaA03g31980D	chrA03	-	15434499	15436685	1404	61.4153	24.5476	63.1468	56.0612	-0.31157	0.99918	FALSE	-1.4811	0.00068582	DOWN	-1.6541	0.00011383	DOWN	-0.14682	0.99951	FALSE	PUB24; E3 ubiquitin-protein ligase PUB24
BnaA03g32020D	chrA03	-	15458306	15459527	624	60.9245	80.2367	127.602	145.65	0.050989	0.99918	FALSE	-1.1498	0.010223	FALSE	0.066164	0.99855	FALSE	-1.1733	0.003243	DOWN	RPS5B; 40S ribosomal protein S5-1; K02989 small subunit ribosomal protein S5e
BnaA03g32240D	chrA03	+	15562307	15563389	606	72.1495	97.4961	28.2265	33.539	0.10893	0.99918	FALSE	1.2499	0.00027103	UP	0.10328	0.99855	FALSE	1.2472	0.012978	FALSE	Nascent polypeptide-associated complex subunit alpha-like protein 1; K03626 nascent polypeptide-associated complex subunit alpha
BnaA03g32280D	chrA03	-	15575380	15578923	1539	3.8324	0.135177	31.0737	2.1803	-3.973	4.0436e-09	DOWN	-4.3013	0.45469	FALSE	-5.1564	0.2532	FALSE	-3.1261	9.6571e-08	DOWN	HCHIB; basic chitinase B; K01183 chitinase [EC:3.2.1.14]
BnaA03g32320D	chrA03	-	15595253	15597596	1959	22.1879	40.319	44.8264	11.1091	-2.1525	1.1519e-08	DOWN	1.5701	2.384e-07	UP	0.53061	0.039675	FALSE	-1.1213	0.0028914	DOWN	HSP70; heat shock protein 70-4; K03283 heat shock 70kDa protein 1/8
BnaA03g32340D	chrA03	+	15607565	15609101	657	102.165	43.2752	98.4577	110.025	0.020395	0.99918	FALSE	-1.6359	0.00027048	DOWN	-1.5704	0.0029074	DOWN	-0.053385	0.99951	FALSE	NUDT16; nudix hydrolase-like protein 16
BnaA03g34290D	chrA03	+	16709104	16710190	738	14.6809	52.5262	9.79345	14.0299	0.37875	0.99918	FALSE	1.6149	0.00079194	UP	1.508	0.0022569	UP	0.47734	0.99951	FALSE	EBP; ethylene-responsive transcription factor RAP2-3; K09286 EREBP-like factor
BnaA03g34700D	chrA03	+	16872203	16875542	1965	14.812	3.3526	105.808	88.1621	-0.40308	0.99918	FALSE	-5.0065	1.1125e-38	DOWN	-2.4745	0.0043053	DOWN	-2.9433	5.3177e-32	DOWN	CNBT1; cyclic nucleotide-binding transporter 1; K05391 cyclic nucleotide gated channel, other eukaryote
BnaA03g35110D	chrA03	-	17161541	17164092	1239	54.1748	37.6673	20.6113	20.6598	-0.13647	0.99918	FALSE	0.57683	0.13348	FALSE	-0.85539	0.67398	FALSE	1.2875	0.00042958	UP	RBP47B; RNA-binding protein 47B
BnaA03g35240D	chrA03	+	17214800	17215951	1068	31.9346	24.5438	5.97785	7.45063	0.17787	0.99918	FALSE	1.4303	0.022411	FALSE	-0.71084	0.99855	FALSE	2.3107	0.0002206	UP	zinc finger CCCH domain-containing protein 39
BnaA03g35570D	chrA03	-	17365893	17369401	1638	13.6986	24.343	5.51554	6.78939	0.15991	0.99918	FALSE	1.5525	0.0009023	UP	0.4984	0.41977	FALSE	1.2057	0.19971	FALSE	TCP-1; T-complex protein 1 subunit alpha; K09493 T-complex protein 1 subunit alpha
BnaA03g35580D	chrA03	+	17375027	17376862	1611	1.79076	58.068	1.04682	0.714122	-0.69164	0.99918	FALSE	6.0558	2.2183e-21	UP	4.688	5.6057e-21	UP	0.66785	0.99951	FALSE	CYP705A15; cytochrome P450, family 705, subfamily A, polypeptide 15
BnaA03g36130D	chrA03	-	17664082	17668566	1719	35.2807	11.2147	16.8181	14.389	-0.36491	0.99918	FALSE	-0.64922	0.99724	FALSE	-1.9846	0.00014271	DOWN	0.96215	0.01676	FALSE	4CL5; 4-coumarate--CoA ligase 5; K01904 4-coumarate--CoA ligase [EC:6.2.1.12]
BnaA03g36620D	chrA03	+	17988522	17992234	1065	21.6106	36.7891	1.80972	27.816	3.8022	1.1339e-05	UP	0.11371	0.87551	FALSE	0.43646	0.5487	FALSE	3.4712	0.00024602	UP	AOX1A; alternative oxidase 1A; K17893 ubiquinol oxidase [EC:1.10.3.11]
BnaA03g36860D	chrA03	+	18114105	18116319	1389	115.295	42.6859	169.111	97.1132	-0.9401	1.6764e-05	FALSE	-1.4756	1.8518e-06	DOWN	-1.7646	5.4839e-10	DOWN	-0.65935	0.0047119	FALSE	APS1; ATP sulfurylase 1; K13811 3'-phosphoadenosine 5'-phosphosulfate synthase [EC:2.7.7.4 2.7.1.25]
BnaA03g36910D	chrA03	+	18136808	18141374	1728	2.78253	4.77555	18.1944	23.7458	0.24431	0.99918	FALSE	-2.6036	4.2491e-05	DOWN	0.4482	0.99855	FALSE	-2.8157	0.00013961	DOWN	PKP-ALPHA; plastidial pyruvate kinase 1; K00873 pyruvate kinase [EC:2.7.1.40]
BnaA03g36980D	chrA03	-	18221695	18227161	2565	22.0196	20.7902	1.59673	2.13046	0.27618	0.99918	FALSE	2.997	2.0297e-09	UP	-0.41396	0.99855	FALSE	3.6789	4.7268e-11	UP	CES101; G-type lectin S-receptor-like serine/threonine-protein kinase CES101
BnaA03g37090D	chrA03	+	18290360	18295474	2631	90.0114	55.561	86.9908	84.8663	-0.17554	0.99918	FALSE	-0.90077	0.0014237	FALSE	-1.0271	0.00021026	DOWN	-0.057468	0.99951	FALSE	Cyclopropane-fatty-acyl-phospholipid synthase
BnaA03g37200D	chrA03	-	18409689	18412960	1455	148.972	152.227	319.735	378.805	0.10472	0.18964	FALSE	-1.6049	4.8608e-31	DOWN	-0.29989	0.99855	FALSE	-1.2086	1.3039e-19	DOWN	GR1; glutathione-disulfide reductase; K00383 glutathione reductase (NADPH) [EC:1.8.1.7]
BnaA03g37260D	chrA03	-	18437399	18439520	1668	25.3286	7.60809	5.77743	10.9205	0.77868	0.99918	FALSE	-0.81109	0.94507	FALSE	-2.0662	0.0021582	DOWN	2.0256	0.00011681	UP	BAM1; beta-amylase 1; K01177 beta-amylase [EC:3.2.1.2]
BnaA03g37390D	chrA03	-	18532780	18536596	1506	76.3693	98.8616	144.935	122.671	-0.38047	0.99918	FALSE	-0.60097	0.36022	FALSE	0.04134	0.52827	FALSE	-1.0311	7.482e-07	DOWN	ALDH2C4; aldehyde dehydrogenase 2C4; K12355 coniferyl-aldehyde dehydrogenase [EC:1.2.1.68]
BnaA03g37650D	chrA03	-	18673478	18676795	1455	0.660921	0.285962	10.9283	1.25192	-3.2657	0.017424	FALSE	-2.4199	0.95705	FALSE	-1.5397	0.99855	FALSE	-4.1542	0.0027412	DOWN	BGLU3; beta-glucosidase 3; K01188 beta-glucosidase [EC:3.2.1.21]
BnaA03g37660D	chrA03	+	18679265	18680636	627	80.9803	111.595	17.2908	22.7827	0.25807	0.99918	FALSE	2.0026	1.6902e-08	UP	0.13155	0.82745	FALSE	2.1209	6.8081e-06	UP	RIN4; RPM1 interacting protein 4; K13456 RPM1-interacting protein 4
BnaA03g38200D	chrA03	+	18986759	18993048	3270	7.35199	6.14994	19.1556	20.2296	-0.061163	0.99918	FALSE	-2.0075	1.5095e-05	DOWN	-0.58864	0.99855	FALSE	-1.4883	0.00089474	DOWN	ELF8; protein early flowering 8; K15176 RNA polymerase-associated protein CTR9
BnaA03g38210D	chrA03	+	18994111	18996617	1170	24.767	12.4467	64.4509	34.0055	-1.0623	0.033907	FALSE	-1.7397	0.0094724	FALSE	-1.3237	0.43396	FALSE	-1.4865	0.00016094	DOWN	OPR3; 12-oxophytodienoate reductase 3; K05894 12-oxophytodienoic acid reductase [EC:1.3.1.42]
BnaA03g38380D	chrA03	-	19071734	19073692	1344	21.7991	14.6018	44.993	48.6487	-0.027163	0.99918	FALSE	-2.0259	1.4472e-05	DOWN	-0.90919	0.99855	FALSE	-1.1521	0.020458	FALSE	TIR-NBS-LRR class disease resistance protein
BnaA03g38630D	chrA03	-	19203133	19203618	486	223.723	132.984	447.137	49.5135	-3.3147	5.0745e-37	DOWN	1.1357	0.00033977	UP	-1.0815	0.02669	FALSE	-1.1057	9.2996e-08	DOWN	PRB1; pathogenesis-related protein 1; K13449 pathogenesis-related protein 1
BnaA03g38670D	chrA03	+	19219054	19220490	834	470.52	211.197	368.744	247.954	-0.71241	0.00059287	FALSE	-0.52113	0.61152	FALSE	-1.4867	9.2199e-18	DOWN	0.24492	0.028614	FALSE	APK; Adenylyl-sulfate kinase 1; K00860 adenylylsulfate kinase [EC:2.7.1.25]
BnaA03g38920D	chrA03	-	19349859	19353150	495	9.19549	46.0905	3.89364	8.32817	0.95702	0.99918	FALSE	2.1787	0.0036668	UP	1.9944	0.01116	FALSE	1.1331	0.99951	FALSE	MEE14; maternal effect embryo arrest 14 protein
BnaA03g38940D	chrA03	+	19360472	19360693	222	187.996	273.323	24.4174	81.1879	1.5935	0.20207	FALSE	1.4616	3.0606e-05	UP	0.20882	0.71295	FALSE	2.838	1.3317e-06	UP	hypothetical protein
BnaA03g39100D	chrA03	-	19482222	19484304	1401	98.2461	92.5601	38.6055	42.7689	0.0078934	0.99918	FALSE	0.82417	1.2319e-05	FALSE	-0.41709	0.99855	FALSE	1.2409	6.3457e-08	UP	PAP10; purple acid phosphatase 10
BnaA03g39920D	chrA03	+	19950315	19952033	1020	92.2044	97.832	31.2958	37.3144	0.1139	0.99918	FALSE	1.1009	3.982e-06	UP	-0.24561	0.99855	FALSE	1.4522	9.6956e-07	UP	GR-RBP3; glycine-rich RNA-binding protein 3; K12741 heterogeneous nuclear ribonucleoprotein A1/A3
BnaA03g40750D	chrA03	-	20383592	20384714	903	12.2823	18.8916	0	0	NA	NA	NA	4.9476	0.00053139	UP	0.29008	0.99855	FALSE	4.418	0.017787	FALSE	--
BnaA03g40940D	chrA03	+	20495321	20495932	495	182.874	148.358	139.441	314.146	1.0319	6.1992e-07	UP	-1.372	1.9828e-06	DOWN	-0.63284	0.99855	FALSE	0.28448	0.68565	FALSE	CML41; putative calcium-binding protein CML41; K13448 calcium-binding protein CML
BnaA03g41810D	chrA03	+	20984077	20984703	627	11.8607	7.63136	51.8725	38.6847	-0.56307	0.99918	FALSE	-2.6314	0.0036712	DOWN	-0.96726	0.99855	FALSE	-2.2355	0.0013357	DOWN	late embryogenesis abundant hydroxyproline-rich glycoprotein
BnaA03g41960D	chrA03	-	21074163	21079630	2868	33.7982	17.0463	25.1167	24.7365	-0.16187	0.99918	FALSE	-0.82684	0.32941	FALSE	-1.3186	0.0029003	DOWN	0.32159	0.50095	FALSE	PPDK; pyruvate, phosphate dikinase 1; K01006 pyruvate, orthophosphate dikinase [EC:2.7.9.1]
BnaA03g41970D	chrA03	-	21082104	21084421	1728	37.2487	33.9907	87.9744	91.5988	-0.081619	0.99918	FALSE	-1.7198	4.4176e-10	DOWN	-0.46313	0.99855	FALSE	-1.3466	1.0864e-07	DOWN	IAGLU; UDP-glucose:indole-3-acetate beta-D-glucosyltransferase
BnaA03g42010D	chrA03	+	21103030	21104585	582	356.016	162.284	23.3882	13.6723	-0.91439	0.99918	FALSE	3.2795	7.6617e-18	UP	-1.4645	5.9683e-09	DOWN	3.8214	5.2047e-42	UP	hypothetical protein
BnaA03g43160D	chrA03	+	21656681	21658547	642	20.9704	12.3137	151.606	82.431	-1.0189	0.012728	FALSE	-3.0326	7.0014e-08	DOWN	-1.0992	0.99855	FALSE	-2.9606	5.5784e-15	DOWN	CBL1; calcineurin B-like protein 1; K06268 serine/threonine-protein phosphatase 2B regulatory subunit
BnaA03g43720D	chrA03	-	22020109	22023615	1869	54.7108	20.2212	31.71	25.8528	-0.43448	0.99918	FALSE	-0.6441	0.88506	FALSE	-1.767	2.6145e-06	DOWN	0.68017	0.016147	FALSE	putative receptor serine/threonine kinase
BnaA03g44400D	chrA03	+	22506156	22509061	1560	77.5477	26.5826	83.4722	49.3489	-0.89814	0.010194	FALSE	-1.1822	0.017446	FALSE	-1.8757	2.1526e-08	DOWN	-0.21292	0.99951	FALSE	AAH; allantoate amidohydrolase; K02083 allantoate deiminase [EC:3.5.3.9]
BnaA03g44620D	chrA03	-	22641748	22650460	3942	16.3119	17.2925	5.43931	4.96135	-0.27256	0.99918	FALSE	1.5117	4.2972e-06	UP	-0.24686	0.99855	FALSE	1.4777	9.8825e-05	UP	TPP2; tripeptidyl peptidase II; K01280 tripeptidyl-peptidase II [EC:3.4.14.10]
BnaA03g44820D	chrA03	-	22774854	22776862	1752	22.6871	21.4133	7.90687	5.69096	-0.6143	0.99918	FALSE	1.6221	0.00098447	UP	-0.41444	0.99855	FALSE	1.414	0.0082531	FALSE	NRT1.8; nitrate transporter 1.8
BnaA03g45080D	chrA03	-	22896025	22897605	1407	57.3658	38.1476	291.174	83.3333	-1.9448	2.8617e-36	DOWN	-1.417	3.2838e-05	DOWN	-0.91968	0.34088	FALSE	-2.4503	2.6326e-51	DOWN	APR1; 5'-adenylylsulfate reductase 1; K05907 adenylyl-sulfate reductase (glutathione) [EC:1.8.4.9]
BnaA03g45570D	chrA03	-	23199732	23202583	879	73.8097	45.4416	112.374	35.8834	-1.7868	2.1889e-07	DOWN	0.051044	0.94644	FALSE	-1.0309	0.27549	FALSE	-0.71314	0.12081	FALSE	A20/AN1-like zinc finger family protein
BnaA03g45730D	chrA03	-	23337468	23340523	1554	93.7713	76.7534	110.382	150.161	0.30413	0.073069	FALSE	-1.2579	5.2664e-08	DOWN	-0.61999	0.93996	FALSE	-0.342	0.92415	FALSE	GSH1; glutamate-cysteine ligase; K01919 glutamate--cysteine ligase [EC:6.3.2.2]
BnaA03g46490D	chrA03	+	23875809	23877688	1203	30.2161	14.8722	86.8149	31.3991	-1.6071	1.4107e-06	DOWN	-1.3678	0.085036	FALSE	-1.3538	0.23234	FALSE	-1.6293	3.1914e-07	DOWN	lysophosphatidic acid acyltransferase
BnaA03g46760D	chrA03	-	23984419	23988039	2088	29.9361	33.8758	12.3459	32.6916	1.265	0.00058669	UP	-0.23832	0.99724	FALSE	-0.15271	0.99855	FALSE	1.1711	0.0023199	UP	ATR1; NADPH--cytochrome P450 reductase 1; K00327 NADPH-ferrihemoprotein reductase [EC:1.6.2.4]
BnaA03g47610D	chrA03	-	24432642	24436681	753	79.3492	90.4351	17.757	60.7309	1.6342	0.0010311	UP	0.2848	0.2862	FALSE	-0.14241	0.99855	FALSE	2.0531	1.1229e-06	UP	40S ribosomal protein S10-1; K02947 small subunit ribosomal protein S10e
BnaA03g47910D	chrA03	+	24653711	24656383	933	93.8622	36.6426	25.5637	36.7864	0.38521	0.99918	FALSE	-0.29531	0.9974	FALSE	-1.6881	6.1129e-05	DOWN	1.7697	3.908e-08	UP	MIOX4; myo-inositol oxygenase 4; K00469 inositol oxygenase [EC:1.13.99.1]
BnaA03g48400D	chrA03	+	24846884	24848869	1419	379.777	209.015	442.618	52.6985	-3.2101	2.3035e-105	DOWN	1.6981	3.2871e-30	UP	-1.1926	6.0864e-15	DOWN	-0.32762	0.1338	FALSE	TSB2; tryptophan synthase beta chain; K01696 tryptophan synthase beta chain [EC:4.2.1.20]
BnaA03g50050D	chrA03	-	25936910	25938017	819	14.4814	88.4816	1.61789	10.6523	2.5791	0.32146	FALSE	2.7646	5.5442e-12	UP	2.2801	5.7008e-10	UP	3.0553	0.040886	FALSE	XTH24; xyloglucan endotransglucosylase/hydrolase protein 24; K08235 xyloglucan:xyloglucosyl transferase [EC:2.4.1.207]
BnaA03g50210D	chrA03	+	26064867	26065901	522	99.1116	98.5721	79.8447	11.7543	-2.9039	6.5376e-06	DOWN	2.7783	1.4832e-08	UP	-0.33895	0.99855	FALSE	0.20514	0.99951	FALSE	hypothetical protein
BnaA03g50240D	chrA03	+	26085498	26086947	753	58.9159	19.9841	79.5064	38.9595	-1.169	0.043078	FALSE	-1.2528	0.25732	FALSE	-1.8909	0.004698	DOWN	-0.53913	0.86121	FALSE	gamma-glutamyl peptidase 1
BnaA03g50560D	chrA03	-	26245647	26246138	492	38.0487	24.5248	678.196	0	-9.4522	9.1987e-59	DOWN	4.4481	0.0077045	FALSE	-0.96468	0.99855	FALSE	-4.2625	2.5136e-70	DOWN	putative pathogenesis-related protein; K13449 pathogenesis-related protein 1
BnaA03g50570D	chrA03	+	26247700	26248191	492	7.1667	2.53704	182.158	0	-7.5557	6.7041e-19	DOWN	NA	NA	NA	-1.8292	0.99855	FALSE	-4.7745	1.0726e-19	DOWN	putative pathogenesis-related protein; K13449 pathogenesis-related protein 1
BnaA03g50880D	chrA03	+	26411371	26412872	687	116.927	53.3973	132.909	92.5216	-0.66244	0.49296	FALSE	-1.0827	0.083534	FALSE	-1.4618	0.0022314	DOWN	-0.29154	0.99951	FALSE	LEJ1; cystathionine beta-synthase domain-containing protein
BnaA03g50990D	chrA03	-	26458136	26460663	1797	255.546	164.2	321.56	659.999	0.89751	2.0915e-45	FALSE	-2.2967	1.0494e-123	DOWN	-0.96921	2.0632e-07	FALSE	-0.43822	0.0063326	FALSE	EDA9; D-3-phosphoglycerate dehydrogenase; K00058 D-3-phosphoglycerate dehydrogenase [EC:1.1.1.95]
BnaA03g51010D	chrA03	-	26467418	26469260	1074	224.323	131.589	282.979	152.911	-1.0279	1.27e-08	DOWN	-0.50631	0.78458	FALSE	-1.1006	2.3438e-05	DOWN	-0.44183	0.10921	FALSE	CAD5; cinnamyl alcohol dehydrogenase 5; K00083 cinnamyl-alcohol dehydrogenase [EC:1.1.1.195]
BnaA03g51240D	chrA03	-	26598245	26599671	885	61.7913	14.3393	55.9422	32.4986	-0.92342	0.39093	FALSE	-1.4701	0.12437	FALSE	-2.4385	9.6234e-06	DOWN	0.036755	0.99951	FALSE	alpha/beta-Hydrolases superfamily protein
BnaA03g51390D	chrA03	+	26678021	26679901	702	27.3058	36.7474	22.8221	5.46272	-2.2026	0.13907	FALSE	2.4603	0.00059409	UP	0.097354	0.99855	FALSE	0.15207	0.99951	FALSE	PBA1; 20S proteasome subunit PBA1; K02738 20S proteasome subunit beta 1 [EC:3.4.25.1]
BnaA03g51590D	chrA03	-	26811049	26812430	882	129.018	61.2476	159.656	115.762	-0.60367	0.3008	FALSE	-1.2081	0.0024694	DOWN	-1.4059	0.00020072	DOWN	-0.41411	0.6948	FALSE	WRKY11; putative WRKY transcription factor 11
BnaA03g51870D	chrA03	+	27011585	27012124	540	0.118721	0.128418	118.006	166.886	0.36015	0.59014	FALSE	-10.633	1.1461e-13	DOWN	-0.2178	0.99855	FALSE	-10.064	3.6971e-10	DOWN	hypothetical protein
BnaA03g52650D	chrA03	-	27456876	27457760	561	8.34222	28.6778	7.94474	2.22161	-1.9783	0.99918	FALSE	3.4006	0.0029741	UP	1.4504	0.21307	FALSE	-0.036281	0.99951	FALSE	hypothetical protein
BnaA03g52670D	chrA03	+	27463136	27468018	2412	8.31933	13.1389	7.04178	1.90788	-2.0238	0.16952	FALSE	2.4942	7.4727e-05	UP	0.32823	0.94204	FALSE	0.13381	0.99951	FALSE	DRP3A; dynamin-related protein 3A; K17065 dynamin 1-like protein [EC:3.6.5.5]
BnaA03g53010D	chrA03	-	27706468	27708534	2067	250.017	86.7578	225.009	214.376	-0.2097	0.99918	FALSE	-1.5947	1.3275e-24	DOWN	-1.858	2.7069e-36	DOWN	0.045332	0.7341	FALSE	ADC2; arginine decarboxylase 2; K01583 arginine decarboxylase [EC:4.1.1.19]
BnaA03g53750D	chrA03	-	28301333	28302239	816	260.837	103.509	237.081	192.329	-0.44166	0.78418	FALSE	-1.1835	8.8835e-05	DOWN	-1.6645	6.1457e-12	DOWN	0.031059	0.99951	FALSE	HSF4; heat stress transcription factor B-1; K09419 heat shock transcription factor, other eukaryote
BnaA03g54160D	chrA03	-	28665702	28670453	3045	69.6887	23.0925	59.1814	39.5762	-0.72037	0.024095	FALSE	-1.0669	0.0054132	FALSE	-1.9246	1.2528e-15	DOWN	0.12907	0.7676	FALSE	ACA2; calcium-transporting ATPase 2; K01537 Ca2+-transporting ATPase [EC:3.6.3.8]
BnaA03g54350D	chrA03	+	28884364	28884613	195	124.602	52.2761	0	0	NA	NA	NA	4.2048	0.020919	FALSE	-1.5842	0.28194	FALSE	5.5494	1.5429e-05	UP	Basic-leucine zipper (bZIP) transcription factor family protein
BnaA03g54400D	chrA03	-	29034213	29035602	885	123.872	45.8388	87.6563	69.7636	-0.46925	0.99918	FALSE	-0.89556	0.28726	FALSE	-1.7653	9.1447e-07	DOWN	0.39221	0.23454	FALSE	AKN2; adenosine-5'-phosphosulfate-kinase 2; K00860 adenylylsulfate kinase [EC:2.7.1.25]
BnaA03g54880D	chrA03_random	+	44801	45123	243	184.941	695.456	158.63	231.195	0.40358	0.94774	FALSE	1.2992	1.4436e-12	UP	1.5798	4.7545e-16	UP	0.11469	0.99951	FALSE	MT2B; metallothionein 2B
BnaA03g55150D	chrA03_random	-	180988	182075	690	6.68967	7.63809	37.8836	30.7064	-0.4429	0.99918	FALSE	-2.2969	0.022759	FALSE	-0.1398	0.99855	FALSE	-2.6083	0.0016353	DOWN	cysteine proteinase inhibitor 7
BnaA03g55320D	chrA03_random	-	251176	251883	708	46.9954	2.74249	23.6495	11.3745	-1.1959	0.99918	FALSE	-2.3419	0.34066	FALSE	-4.43	1.174e-06	DOWN	0.884	0.22956	FALSE	NHL3; NDR1/HIN1-Like protein 3
BnaA03g55890D	chrA03_random	-	461920	463298	1134	89.38	74.0545	20.1828	16.993	-0.38805	0.99918	FALSE	1.834	2.8576e-09	UP	-0.60244	0.99855	FALSE	2.0401	2.9423e-11	UP	ACT7; actin 7; K10355 actin, other eukaryote
BnaA03g56140D	chrA03_random	-	573665	575145	1047	47.2707	22.3205	155.32	108.873	-0.65246	0.10796	FALSE	-2.5759	8.7409e-14	DOWN	-1.4137	0.058622	FALSE	-1.8229	2.0429e-13	DOWN	flavanone 3 hydroxylase-like protein
BnaA03g56430D	chrA03_random	+	711494	712696	789	44.5272	54.4923	129.162	66.4656	-1.0984	0.0034601	DOWN	-0.57621	0.95845	FALSE	-0.03971	0.99855	FALSE	-1.6431	3.8196e-07	DOWN	chitinase family protein; K01183 chitinase [EC:3.2.1.14]
BnaA03g56710D	chrA03_random	+	832667	834301	819	5.71427	30.905	5.14784	9.71585	0.77651	0.99918	FALSE	1.3798	0.031565	FALSE	2.1041	0.0038893	UP	0.043889	0.99951	FALSE	GRF9; 14-3-3-like protein GF14 mu
BnaA03g57110D	chrA03_random	+	1000864	1001082	219	334.598	80.7452	92.4072	48.5921	-1.0671	0.99918	FALSE	0.443	0.77011	FALSE	-2.3821	1.7295e-07	DOWN	1.7496	1.0183e-06	UP	hypothetical protein
BnaA03g57280D	chrA03_random	+	1075775	1076635	333	92.0249	248.021	20.9809	91.2644	1.9811	0.0041591	UP	1.1527	2.2352e-05	UP	1.0993	4.7967e-05	UP	2.0262	0.0020677	UP	dormancy/auxin associated protein
BnaA03g57740D	chrA03_random	+	1296026	1298812	1677	42.2426	54.9143	18.9632	23.9534	0.19716	0.99918	FALSE	0.9073	0.00015379	FALSE	0.047406	0.90402	FALSE	1.0488	0.0029637	UP	ROF1; rotamase FKBP 1; K09571 FK506-binding protein 4/5 [EC:5.2.1.8]
BnaA03g57860D	chrA03_random	-	1348976	1350454	981	222.194	251.299	19.1556	23.4546	0.15224	0.99918	FALSE	3.1318	2.0083e-45	UP	-0.15349	0.99855	FALSE	3.4293	5.0335e-41	UP	RPL5B; 60S ribosomal protein L5-2; K02932 large subunit ribosomal protein L5e
BnaA03g57920D	chrA03_random	-	1371749	1373989	1209	235.015	135.193	247.594	211.249	-0.3689	0.88614	FALSE	-0.93358	0.0002023	FALSE	-1.1288	9.1447e-07	DOWN	-0.18194	0.99951	FALSE	indole-3-glycerol phosphate synthase; K01609 indole-3-glycerol phosphate synthase [EC:4.1.1.48]
BnaA03g58610D	chrA03_random	+	1767073	1768650	1542	139.943	126.684	301.07	169.857	-0.96565	9.7251e-12	FALSE	-0.71273	0.028543	FALSE	-0.47468	0.99855	FALSE	-1.212	1.1407e-19	DOWN	CYP706A1; cytochrome P450, family 706, subfamily A, polypeptide 1
BnaA03g58940D	chrA03_random	-	2011688	2014392	1446	23.4536	23.8346	4.91501	22.8074	2.0744	0.0014094	UP	-0.2261	0.99724	FALSE	-0.30782	0.99855	FALSE	2.1478	0.00051453	UP	CKL6; casein kinase I-like 6; K00924 [EC:2.7.1.-]
BnaA03g59800D	chrA03_random	-	3878220	3880505	1449	0.353951	0.813581	2.57712	72.7798	4.6798	3.2636e-23	UP	-6.7728	5.2628e-24	DOWN	0.86966	0.99855	FALSE	-2.9708	0.73341	FALSE	APR2; 5'-adenylylsulfate reductase 2; K05907 adenylyl-sulfate reductase (glutathione) [EC:1.8.4.9]
BnaA03g59960D	chrA03_random	-	4140222	4150688	1575	24.4633	15.2781	40.5355	0.852185	-5.7117	2.8404e-14	DOWN	3.8745	4.2426e-05	UP	-1.0102	0.74594	FALSE	-0.83528	0.16598	FALSE	WRKY6; WRKY transcription factor 6
BnaA03g60150D	chrA03_random	-	4596797	4604483	2463	18.0381	6.22226	15.3081	19.3454	0.19784	0.99918	FALSE	-1.9261	0.0008177	DOWN	-1.8666	0.0054561	FALSE	0.13004	0.99951	FALSE	G-type lectin S-receptor-like serine/threonine-protein kinase
BnaA03g60240D	chrA03_random	-	4692767	4698650	1776	10.8293	8.9806	15.1931	36.8153	1.137	0.0029588	UP	-2.3251	7.284e-07	DOWN	-0.60113	0.99855	FALSE	-0.59519	0.99951	FALSE	MLO6; MLO-like protein 6; K08472 mlo protein
BnaA03g60430D	chrA03_random	+	5041497	5043113	963	10.2522	32.2606	10.1321	0.199109	-5.8091	0.04512	FALSE	7.0504	9.5262e-07	UP	1.3228	0.024765	FALSE	-0.089716	0.99951	FALSE	ACO2; 1-aminocyclopropane-1-carboxylate oxidase 2; K05933 aminocyclopropanecarboxylate oxidase [EC:1.14.17.4]
BnaA04g00320D	chrA04	+	198934	200290	807	118.289	127.521	51.4975	67.953	0.26017	0.99918	FALSE	0.61847	0.0026693	FALSE	-0.22266	0.99855	FALSE	1.093	0.00013284	UP	60S ribosomal protein L7a-1; K02936 large subunit ribosomal protein L7Ae
BnaA04g00600D	chrA04	+	460722	461017	207	0	0	154.793	0	-6.0718	4.8958e-07	DOWN	NA	NA	NA	NA	NA	NA	-6.0553	2.6918e-07	DOWN	AGP20; arabinogalactan protein 20
BnaA04g00710D	chrA04	-	521747	523086	678	46.5218	57.4814	7.10675	63.7725	3.0258	4.7014e-07	UP	-0.43949	0.99724	FALSE	-0.025891	0.99855	FALSE	2.6039	0.00013409	UP	PIP1A; aquaporin PIP1-1; K09872 aquaporin PIP
BnaA04g01330D	chrA04	+	823692	830846	1881	18.0638	13.7512	5.63553	32.2118	2.3751	7.872e-08	UP	-1.5177	0.0034272	DOWN	-0.72462	0.99855	FALSE	1.5738	0.0088883	FALSE	DL1E; dynamin-related protein 1E
BnaA04g01360D	chrA04	-	837377	841073	1737	49.0878	22.7959	36.2696	53.0408	0.40848	0.40177	FALSE	-1.508	0.00011635	DOWN	-1.4377	0.001841	DOWN	0.32989	0.57263	FALSE	DIN2; beta-glucosidase 30; K01188 beta-glucosidase [EC:3.2.1.21]
BnaA04g01540D	chrA04	+	989449	992533	1290	11.2813	16.5032	28.1072	6.61434	-2.2271	0.0011812	DOWN	1.0294	0.17313	FALSE	0.21774	0.99855	FALSE	-1.4237	0.040032	FALSE	OASC; cysteine synthase C; K01738 cysteine synthase A [EC:2.5.1.47]
BnaA04g01780D	chrA04	+	1145263	1147136	1095	0.526926	39.201	0.110009	0.175107	0.53075	0.99918	FALSE	7.5169	6.0814e-09	UP	5.8861	1.3658e-09	UP	2.1533	0.99951	FALSE	PME61; pectinesterase 35
BnaA04g01880D	chrA04	-	1203952	1204700	429	104.906	147.421	236.988	299.904	0.19982	0.99492	FALSE	-1.3142	6.5906e-05	DOWN	0.15976	0.82291	FALSE	-1.2824	9.5743e-05	DOWN	MBF1B; multiprotein-bridging factor 1b; K03627 putative transcription factor
BnaA04g01980D	chrA04	+	1244119	1247044	942	33.3478	46.4514	27.6213	16.7927	-0.85781	0.99918	FALSE	1.1782	0.0047952	UP	0.14706	0.99855	FALSE	0.1651	0.99951	FALSE	PP2A-4; serine/threonine-protein phosphatase PP2A-3 catalytic subunit; K04382 serine/threonine-protein phosphatase 2A catalytic subunit [EC:3.1.3.16]
BnaA04g02420D	chrA04	-	1583394	1584743	1299	14.3617	12.9189	11.777	0.885643	-3.873	0.0092692	FALSE	3.577	0.0017364	UP	-0.48381	0.99855	FALSE	0.17954	0.99951	FALSE	hypothetical protein
BnaA04g02470D	chrA04	+	1627528	1630394	1326	43.0297	54.9119	35.0659	21.9794	-0.81378	0.72878	FALSE	1.0313	0.00032981	UP	0.020709	0.99855	FALSE	0.18855	0.99951	FALSE	EIF3E; eukaryotic translation initiation factor 3E; K03250 translation initiation factor 3 subunit E
BnaA04g02500D	chrA04	+	1646818	1647747	930	64.9366	152.71	224.21	104.633	-1.2394	1.9905e-08	DOWN	0.2558	0.051272	FALSE	0.90261	5.7992e-07	FALSE	-1.8945	3.0876e-18	DOWN	BGL2; beta 1,3-glucanase 2
BnaA04g02690D	chrA04	+	1802661	1804207	1017	32.2753	54.4812	20.9649	17.2511	-0.42115	0.99918	FALSE	1.3694	0.00017941	UP	0.42425	0.29283	FALSE	0.51574	0.81383	FALSE	Single-stranded nucleic acid binding R3H protein
BnaA04g03320D	chrA04	+	2165997	2170160	1101	44.0206	33.8856	133.041	111.457	-0.39525	0.99918	FALSE	-2.0074	3.3285e-10	DOWN	-0.70858	0.99855	FALSE	-1.7023	7.0259e-11	DOWN	JRG21; jasmonate-regulated protein JRG21
BnaA04g03370D	chrA04	-	2219995	2222291	813	11.434	19.4475	6.51933	0	-3.476	0.61293	FALSE	4.838	0.0010282	UP	0.43518	0.99855	FALSE	0.70382	0.99951	FALSE	actin bundler LIM family protein WLIM2b
BnaA04g03550D	chrA04	-	2428042	2429490	465	108.09	22.3696	153.618	101.025	-0.7445	0.47787	FALSE	-2.4648	2.1455e-05	DOWN	-2.6037	8.4659e-06	DOWN	-0.61383	0.49714	FALSE	calcium-dependent lipid-binding domain-containing protein
BnaA04g03580D	chrA04	-	2445934	2448134	765	60.422	83.1244	13.2269	20.678	0.50476	0.99918	FALSE	1.7175	1.4683e-06	UP	0.12912	0.90936	FALSE	2.0849	2.925e-05	UP	TPI; triosephosphate isomerase; K01803 triosephosphate isomerase (TIM) [EC:5.3.1.1]
BnaA04g03590D	chrA04	-	2451040	2452888	765	356.666	346.004	39.8382	41.2307	-0.090297	0.99918	FALSE	2.7793	2.4863e-44	UP	-0.37486	0.99855	FALSE	3.0556	8.1146e-47	UP	TPI; triosephosphate isomerase; K01803 triosephosphate isomerase (TIM) [EC:5.3.1.1]
BnaA04g03610D	chrA04	+	2458490	2460380	1356	155.451	44.9009	155.993	111.284	-0.6271	0.053403	FALSE	-1.5991	2.0725e-08	DOWN	-2.1227	2.1635e-18	DOWN	-0.11174	0.99951	FALSE	O-Glycosyl hydrolases family 17 protein
BnaA04g04830D	chrA04	+	3552937	3556401	1569	96.3071	17.8116	41.5351	61.7753	0.43284	0.29293	FALSE	-2.0839	1.4324e-08	DOWN	-2.7659	1.7147e-19	DOWN	1.1066	2.1803e-07	UP	PAL2; phenylalanine ammonia-lyase 2; K10775 phenylalanine ammonia-lyase [EC:4.3.1.24]
BnaA04g05470D	chrA04	+	4244817	4246149	1032	197.111	92.4611	293.328	161.55	-1.0004	3.9015e-08	DOWN	-1.0947	0.00028311	DOWN	-1.4232	2.995e-08	DOWN	-0.68022	0.00037486	FALSE	SYP122; syntaxin-122; K08486 syntaxin 1B/2/3
BnaA04g06420D	chrA04	-	5053379	5054985	1458	966.39	844.849	470.188	331.077	-0.64594	3.4129e-07	FALSE	1.0619	6.8891e-73	UP	-0.52499	0.020539	FALSE	0.93265	1.2877e-54	FALSE	SAHH2; adenosylhomocysteinase 2; K01251 adenosylhomocysteinase [EC:3.3.1.1]
BnaA04g06520D	chrA04	-	5115040	5117053	1851	7.79287	5.65706	0.065078	7.45835	6.7007	0.0074815	FALSE	-0.68846	0.99724	FALSE	-0.79318	0.99855	FALSE	6.7971	0.0031538	UP	RLP50; receptor like protein 50
BnaA04g06900D	chrA04	+	5534629	5546147	1617	0	0.0428855	29.2768	0	-6.6349	2.425e-10	DOWN	NA	NA	NA	NA	NA	NA	-6.6184	1.1747e-10	DOWN	ATCSLA15; putative mannan synthase 15
BnaA04g06980D	chrA04	+	5677117	5677875	759	44.1755	59.7525	301.386	117.723	-1.4961	5.0132e-13	DOWN	-1.268	0.0029883	DOWN	0.10468	0.99855	FALSE	-2.877	2.1243e-34	DOWN	CRK10; cysteine-rich receptor-like protein kinase 10
BnaA04g07190D	chrA04	+	5886089	5889424	1518	0.633492	0.685236	11.7444	20.2099	0.64323	0.89915	FALSE	-5.172	6.5921e-07	DOWN	-0.2178	0.99855	FALSE	-4.3192	0.00095501	DOWN	scpl20; serine carboxypeptidase-like 20; K16296 serine carboxypeptidase-like clade I [EC:3.4.16.-]
BnaA04g07520D	chrA04	-	6452498	6454934	1215	261.872	102.164	238.341	225.119	-0.2222	0.99918	FALSE	-1.4295	3.1392e-12	DOWN	-1.6891	1.5433e-18	DOWN	0.029123	0.99951	FALSE	putative auxin-responsive protein
BnaA04g07740D	chrA04	+	6793672	6798126	2997	3.4012	4.23433	0.0401933	0.0639779	0.53075	0.99918	FALSE	5.7588	0.0046092	UP	-0.014986	0.99855	FALSE	6.2962	0.021858	FALSE	Acyl-CoA N-acyltransferase domain-containing protein
BnaA04g07780D	chrA04	-	6816010	6819504	1473	28.4205	36.2971	22.3255	14.449	-0.76759	0.99918	FALSE	1.0392	0.0034784	UP	0.021845	0.99855	FALSE	0.24153	0.99951	FALSE	BGLU42; beta glucosidase 42; K01188 beta-glucosidase [EC:3.2.1.21]
BnaA04g07850D	chrA04	-	6879828	6880964	768	150.256	64.1088	212.372	61.6669	-1.9239	6.8291e-14	DOWN	-0.23363	0.99724	FALSE	-1.5599	1.3869e-05	DOWN	-0.60588	0.072858	FALSE	NHL25; NDR1/HIN1-like 25
BnaA04g07970D	chrA04	+	6940845	6941689	438	271.953	253.793	405.107	415.878	-0.10201	0.99918	FALSE	-1.0022	0.00082771	DOWN	-0.43078	0.99855	FALSE	-0.68166	0.016373	FALSE	putative glutathione S-transferase; K00799 glutathione S-transferase [EC:2.5.1.18]
BnaA04g08720D	chrA04	+	7746754	7749175	1995	7.68027	6.08297	23.1862	14.705	-0.79682	0.78242	FALSE	-1.5631	0.081503	FALSE	-0.66746	0.99855	FALSE	-1.7007	0.0018465	DOWN	proline-rich receptor-like protein kinase PERK8
BnaA04g08920D	chrA04	-	7951325	7952386	972	2.1106	19.9048	3.09823	0.690428	-2.3057	0.99918	FALSE	4.5598	0.00020224	UP	2.9063	0.0032875	UP	-0.66051	0.99951	FALSE	--
BnaA04g09150D	chrA04	-	8215808	8217193	1386	12.4888	5.15341	31.2881	23.8639	-0.53065	0.99918	FALSE	-2.5009	0.00059765	DOWN	-1.6081	0.52932	FALSE	-1.4317	0.016306	FALSE	phenolic glucoside malonyltransferase 1
BnaA04g10240D	chrA04	-	9027863	9029400	336	364.622	265.413	1664.2	653.405	-1.4886	2.6957e-32	DOWN	-1.5894	4.479e-12	DOWN	-0.78924	0.37122	FALSE	-2.2971	1.1415e-64	DOWN	glutaredoxin-C2; K03676 glutaredoxin 3
BnaA04g10330D	chrA04	+	9115108	9116041	495	133.788	155.643	72.7623	62.9455	-0.34895	0.99918	FALSE	1.0164	0.00023168	UP	-0.11278	0.99855	FALSE	0.77197	0.050447	FALSE	large subunit ribosomal protein L24e; K02896 large subunit ribosomal protein L24e
BnaA04g10520D	chrA04	-	9240765	9242796	972	5.80414	5.35076	36.0635	10.1592	-1.9676	0.0061027	FALSE	-1.2146	0.84228	FALSE	-0.44842	0.99855	FALSE	-2.7421	5.8877e-05	DOWN	ATP12 protein-related; K07556 ATP synthase mitochondrial F1 complex assembly factor 2
BnaA04g10600D	chrA04	+	9308302	9311561	1329	104.775	42.6302	21.3002	23.4447	-0.0014684	0.99918	FALSE	0.57296	0.076212	FALSE	-1.6284	2.1654e-07	DOWN	2.1916	7.4965e-17	UP	LHT1; Lysine histidine transporter 1
BnaA04g10650D	chrA04	+	9350700	9352201	1116	141.316	47.4112	141.292	59.3609	-1.391	8.1557e-08	DOWN	-0.61394	0.83752	FALSE	-1.9067	2.4465e-11	DOWN	-0.10646	0.99951	FALSE	UPM1; urophorphyrin methylase 1
BnaA04g10820D	chrA04	+	9423260	9425181	1173	86.0257	20.5732	89.754	50.6734	-0.96461	0.015337	FALSE	-1.5901	0.0020973	DOWN	-2.3951	1.7284e-10	DOWN	-0.16792	0.99951	FALSE	glycerophosphoryl diester phosphodiesterase family protein
BnaA04g11170D	chrA04	+	9684604	9694102	3477	41.412	25.9673	33.8824	0.0551457	-9.4029	1.7638e-20	DOWN	8.5896	9.0553e-17	UP	-1.0044	0.016318	FALSE	0.1828	0.76377	FALSE	TIR-NBS-LRR class disease resistance protein
BnaA04g11190D	chrA04	-	9701540	9702816	588	4.68827	6.25056	103.456	88.3707	-0.36724	0.99918	FALSE	-4.1112	2.5959e-10	DOWN	0.083853	0.99855	FALSE	-4.5705	4.239e-13	DOWN	40S ribosomal protein S10-1; K02947 small subunit ribosomal protein S10e
BnaA04g11280D	chrA04	-	9815183	9816646	1464	105.36	39.1728	231.786	71.5757	-1.8351	2.2327e-27	DOWN	-1.1593	0.0038648	DOWN	-1.7585	1.4792e-09	DOWN	-1.2442	4.8609e-15	DOWN	6-phosphogluconate dehydrogenase, decarboxylating 2; K00033 6-phosphogluconate dehydrogenase [EC:1.1.1.44 1.1.1.343]
BnaA04g11960D	chrA04	-	10221012	10222666	1005	31.7038	11.2471	71.916	48.0785	-0.72079	0.53782	FALSE	-2.3855	2.6775e-05	DOWN	-1.8262	0.044253	FALSE	-1.2884	0.0019755	DOWN	hypothetical protein
BnaA04g11990D	chrA04	+	10243836	10245581	777	93.4	94.4246	187.898	217.899	0.073848	0.99918	FALSE	-1.4961	2.6605e-08	DOWN	-0.31534	0.99855	FALSE	-1.1152	2.6749e-05	DOWN	translocon-associated protein subunit alpha; K13249 translocon-associated protein subunit alpha
BnaA04g12350D	chrA04	-	10493279	10494057	510	88.7475	259.163	276.112	198.133	-0.61865	0.25822	FALSE	0.097736	0.31894	FALSE	1.215	3.3015e-09	UP	-1.7442	7.4027e-11	DOWN	CCR2; glycine-rich RNA-binding protein 7
BnaA04g12770D	chrA04	+	10768370	10773274	2973	12.0326	10.0998	17.6658	27.3133	0.48879	0.30039	FALSE	-1.7249	2.9625e-05	DOWN	-0.5837	0.99855	FALSE	-0.66072	0.61135	FALSE	SR1; calmodulin-binding transcription activator 3
BnaA04g12790D	chrA04	+	10803212	10805442	1632	143.5	137.077	182.608	63.1502	-1.6718	1.1806e-20	DOWN	0.82847	1.0592e-09	FALSE	-0.39714	0.99855	FALSE	-0.45442	0.09286	FALSE	CYP79B3; tryptophan N-monooxygenase 2; K11813 tryptophan N-monooxygenase [EC:1.14.13.125]
BnaA04g13280D	chrA04	+	11199274	11200336	333	52.9432	85.3808	0	0	NA	NA	NA	5.6846	1.4373e-06	UP	0.35839	0.96483	FALSE	5.0866	0.00053223	UP	--
BnaA04g13530D	chrA04	+	11425855	11426115	261	390.06	99.3691	815.985	744.193	-0.27273	0.99918	FALSE	-3.1945	9.6215e-31	DOWN	-2.3039	5.6434e-10	DOWN	-1.1716	1.9264e-08	DOWN	hypothetical protein
BnaA04g13570D	chrA04	+	11477607	11478734	915	54.02	35.5445	71.2224	76.2775	-0.040937	0.99918	FALSE	-1.3913	0.0042211	DOWN	-0.93495	0.71555	FALSE	-0.50555	0.90252	FALSE	WRKY15; WRKY DNA-binding protein 15
BnaA04g13890D	chrA04	-	11749995	11751751	981	12.286	9.54301	24.5585	34.3024	0.34222	0.99918	FALSE	-2.1354	0.0031404	DOWN	-0.69558	0.99855	FALSE	-1.1059	0.42529	FALSE	hypothetical protein
BnaA04g15790D	chrA04	-	13018822	13019847	1026	34.1167	27.0354	107.192	96.0577	-0.29809	0.99918	FALSE	-2.1187	6.0225e-09	DOWN	-0.6667	0.99855	FALSE	-1.7584	1.4744e-08	DOWN	F-box protein
BnaA04g15880D	chrA04	-	13057410	13057877	468	233.424	171.587	286.992	292.324	-0.11331	0.99918	FALSE	-1.0583	0.0026772	DOWN	-0.77509	0.51178	FALSE	-0.40477	0.77399	FALSE	FD3; ferredoxin 3; K02639 ferredoxin
BnaA04g16490D	chrA04	+	13480148	13480381	234	115.616	167.141	14.4139	13.5202	-0.23221	0.99918	FALSE	3.3382	1.6766e-07	UP	0.20065	0.99855	FALSE	2.8971	0.00022164	UP	hypothetical protein
BnaA04g16620D	chrA04	-	13595250	13595561	312	52.3971	125.356	53.2801	35.9516	-0.70741	0.99918	FALSE	1.5122	0.0013408	UP	0.9274	0.05744	FALSE	-0.13082	0.99951	FALSE	histone H4; K11254 histone H4
BnaA04g17570D	chrA04	-	14259874	14261783	1518	72.0491	39.1041	43.4066	36.441	-0.39222	0.99918	FALSE	-0.1879	0.99724	FALSE	-1.2127	0.0048231	DOWN	0.62435	0.021984	FALSE	C4H; trans-cinnamate 4-monooxygenase; K00487 trans-cinnamate 4-monooxygenase [EC:1.14.13.11]
BnaA04g17790D	chrA04	-	14343490	14346031	1425	13.3617	12.9446	1.69066	1.41283	-0.39886	0.99918	FALSE	2.906	0.0025884	UP	-0.37684	0.99855	FALSE	2.8757	0.0042201	UP	thioesterase/thiol ester dehydrase-isomerase superfamily protein; K17361 acyl-coenzyme A thioesterase 9 [EC:3.1.2.-]
BnaA04g18980D	chrA04	-	15098123	15099206	633	18.6353	85.4499	8.37316	2.87764	-1.6808	0.99918	FALSE	4.6025	3.9129e-12	UP	1.866	5.4462e-06	UP	1.0475	0.7914	FALSE	GRP23; glycine-rich protein 23
BnaA04g20040D	chrA04	+	15541051	15542716	1359	117.982	91.4916	29.9597	35.3431	0.09854	0.99918	FALSE	1.0826	1.8612e-07	UP	-0.69793	0.48756	FALSE	1.8708	4.5941e-16	UP	SecY protein transport family protein; K10956 protein transport protein SEC61 subunit alpha
BnaA04g20150D	chrA04	-	15583597	15584400	804	2.15293	26.9966	4.64458	2.74257	-0.89988	0.99918	FALSE	3.0095	0.0005886	UP	3.3173	0.00055481	UP	-1.216	0.99951	FALSE	CAB1; chlorophyll A/B binding protein 1; K08912 light-harvesting complex II chlorophyll a/b binding protein 1
BnaA04g20490D	chrA04	+	15776335	15781532	3528	1.74447	1.94593	6.14589	7.93489	0.22872	0.99918	FALSE	-2.3174	0.004638	DOWN	-0.17341	0.99855	FALSE	-1.9235	0.048177	FALSE	protein kinase family protein
BnaA04g20820D	chrA04	+	15942785	15943980	774	10.5192	22.3985	2.80138	1.36251	-1.1797	0.99918	FALSE	3.7494	0.0010971	UP	0.7593	0.7433	FALSE	1.8021	0.50202	FALSE	hypothetical protein
BnaA04g21230D	chrA04	-	16185034	16186305	1272	348.771	101.838	170.461	233.949	0.31688	0.016647	FALSE	-1.4896	1.8894e-14	DOWN	-2.1071	1.0763e-38	DOWN	0.92612	8.0927e-17	FALSE	PAL1; phenylalanine ammonia-lyase 1; K10775 phenylalanine ammonia-lyase [EC:4.3.1.24]
BnaA04g21240D	chrA04	-	16186410	16187792	792	530.117	168.724	284.57	312.912	-0.0028926	0.99918	FALSE	-1.1807	2.0893e-07	DOWN	-1.9827	5.4113e-33	DOWN	0.79081	1.4055e-12	FALSE	PAL1; phenylalanine ammonia-lyase 1; K10775 phenylalanine ammonia-lyase [EC:4.3.1.24]
BnaA04g21440D	chrA04	-	16353235	16355813	1125	42.5686	28.0465	0	0	NA	NA	NA	5.8348	2.9145e-07	UP	-0.93304	0.74375	FALSE	6.5283	1.004e-10	UP	nodulin MtN21-like transporter family protein
BnaA04g21450D	chrA04	-	16363213	16364898	897	231.566	201.93	5.10307	9.93978	0.82198	0.99918	FALSE	4.0548	4.9505e-39	UP	-0.52864	0.99855	FALSE	5.3972	5.8436e-48	UP	phenazine biosynthesis PhzC/PhzF family protein
BnaA04g21530D	chrA04	-	16387569	16387880	312	53.0135	115.799	45.5584	31.0351	-0.69368	0.99918	FALSE	1.61	0.0014231	UP	0.79611	0.1476	FALSE	0.11193	0.99951	FALSE	histone H4; K11254 histone H4
BnaA04g21700D	chrA04	+	16494977	16496891	918	53.0753	31.8024	122.165	144.746	0.10483	0.99918	FALSE	-2.476	3.1629e-15	DOWN	-1.07	0.41934	FALSE	-1.3094	2.0519e-05	DOWN	AtIPCS2; inositol phosphorylceramide synthase 2
BnaA04g21850D	chrA04	-	16606100	16609502	1398	29.8994	106.102	18.7841	56.3018	1.4438	1.6758e-05	UP	0.62455	0.00010771	FALSE	1.4962	3.3909e-13	UP	0.56389	0.52337	FALSE	CAX1; vacuolar cation/proton exchanger 1; K07300 Ca2+:H+ antiporter
BnaA04g21880D	chrA04	-	16619426	16621426	1065	2.22727	0.781362	43.5463	18.7241	-1.3575	0.040101	FALSE	-4.8724	0.00018487	DOWN	-1.8423	0.99855	FALSE	-4.3959	8.9204e-10	DOWN	2-oxoglutarate (2OG) and Fe(II)-dependent oxygenase-like protein
BnaA04g22080D	chrA04	+	16716074	16716433	360	51.2875	310.901	22.0842	64.7128	1.4112	0.14875	FALSE	1.9747	2.2305e-13	UP	2.2687	1.7892e-15	UP	1.1089	0.38961	FALSE	LP1; non-specific lipid-transfer protein 1
BnaA04g22680D	chrA04	+	17016439	17017704	1266	14.0271	13.2557	48.6214	60.4304	0.17382	0.99918	FALSE	-2.4783	8.8479e-09	DOWN	-0.41268	0.99855	FALSE	-1.9001	2.2037e-05	DOWN	HSPRO2; HS1 PRO-1 2-like protein
BnaA04g22820D	chrA04	-	17090341	17092059	1086	84.2985	22.796	94.504	59.4117	-0.80949	0.10002	FALSE	-1.6716	0.00052291	DOWN	-2.2178	2.0332e-08	DOWN	-0.27158	0.99951	FALSE	CYT1; GDP-mannose pyrophosphorylase/ mannose-1-pyrophosphatase; K00966 mannose-1-phosphate guanylyltransferase [EC:2.7.7.13]
BnaA04g22980D	chrA04	+	17169798	17172393	963	7.25641	0.648092	11.0077	16.0282	0.40224	0.99918	FALSE	-4.9179	0.0015892	DOWN	-3.8161	0.26393	FALSE	-0.7079	0.99951	FALSE	hypothetical protein
BnaA04g23250D	chrA04	-	17333462	17334324	777	0	0	1.70535	43.6786	4.5389	3.661e-07	UP	-6.2297	7.9518e-08	DOWN	NA	NA	NA	NA	NA	NA	E2F/DP family winged-helix DNA-binding domain-containing protein
BnaA04g23500D	chrA04	+	17446506	17447113	168	4.96084	7.84269	93.9296	101.577	-0.026937	0.99918	FALSE	-3.9847	0.0019389	DOWN	0.32969	0.99855	FALSE	-4.3496	0.002389	DOWN	hypothetical protein
BnaA04g23600D	chrA04	-	17481156	17483502	1527	53.4875	47.4567	17.7494	22.4766	0.20079	0.99918	FALSE	0.78853	0.0041488	FALSE	-0.50367	0.99855	FALSE	1.4847	4.9536e-06	UP	CYP98A3; cytochrome P450 98A3; K09754 coumaroylquinate(coumaroylshikimate) 3'-monooxygenase [EC:1.14.13.36]
BnaA04g23680D	chrA04	+	17512021	17513343	1293	2.77659	2.84248	22.4522	28.917	0.22519	0.99918	FALSE	-3.6363	9.7409e-07	DOWN	-0.29724	0.99855	FALSE	-3.1222	0.00010326	DOWN	RNA recognition motif-containing protein; K12741 heterogeneous nuclear ribonucleoprotein A1/A3
BnaA04g23760D	chrA04	-	17552902	17553168	267	268.683	152.197	115.497	135.727	0.092995	0.99918	FALSE	-0.12442	0.99724	FALSE	-1.151	0.086032	FALSE	1.1113	0.001447	UP	hypothetical protein
BnaA04g23900D	chrA04	-	17632201	17632854	654	57.4436	45.9125	12.8932	44.4172	1.6446	0.023693	FALSE	-0.24189	0.99724	FALSE	-0.65434	0.99855	FALSE	2.0488	0.00033016	UP	putative calcium-binding protein CML35; K13448 calcium-binding protein CML
BnaA04g23920D	chrA04	+	17644878	17645424	474	197.738	111.919	467.098	408.766	-0.33231	0.99918	FALSE	-2.1585	4.2886e-18	DOWN	-1.1522	0.025754	FALSE	-1.3468	3.0823e-11	DOWN	ERD15; dehydration-induced protein ERD15
BnaA04g24000D	chrA04	-	17686720	17691801	3099	14.6258	40.1217	5.40299	10.7348	0.8506	0.39156	FALSE	1.6124	6.9036e-12	UP	1.1248	6.9239e-08	UP	1.33	0.0061787	FALSE	ACA4; autoinhibited Ca(2+)-ATPase 4; K01537 Ca2+-transporting ATPase [EC:3.6.3.8]
BnaA04g24770D	chrA04	+	18030031	18033008	1473	72.1611	40.9578	113.018	90.664	-0.45781	0.84242	FALSE	-1.436	4.5514e-06	DOWN	-1.1482	0.013353	FALSE	-0.75397	0.007003	FALSE	PAO2; polyamine oxidase 2; K17839 polyamine oxidase [EC:1.5.3.17 1.5.3.-]
BnaA04g24790D	chrA04	+	18040335	18042441	1551	0.78535	13.592	0.931987	0.432686	-1.2469	0.99918	FALSE	4.6836	7.932e-05	UP	3.7822	0.00034508	UP	-0.35369	0.99951	FALSE	ATPMEPCRD; putative pectinesterase/ pectinerase inhibitor 16
BnaA04g25210D	chrA04	+	18225791	18230128	2139	8.00243	6.67847	5.18105	0	-4.5401	0.033631	FALSE	4.6916	0.0023559	UP	-0.592	0.99855	FALSE	0.52048	0.99951	FALSE	protease inhibitor/seed storage/LTP family protein
BnaA04g25220D	chrA04	-	18233599	18234851	783	84.9879	61.7293	91.0753	0	-7.226	2.6904e-15	DOWN	6.4501	7.5811e-11	UP	-0.79238	0.86885	FALSE	-0.20652	0.99951	FALSE	chitinase family protein; K01183 chitinase [EC:3.2.1.14]
BnaA04g25390D	chrA04	-	18276260	18278693	1170	3.01369	7.17166	38.9176	2.45823	-4.1246	6.7569e-09	DOWN	1.255	0.53447	FALSE	0.9197	0.99855	FALSE	-3.7975	1.0012e-08	DOWN	OASB; O-acetylserine (thiol) lyase (OAS-TL) isoform oasB; K01738 cysteine synthase A [EC:2.5.1.47]
BnaA04g25520D	chrA04	+	18319938	18321361	675	30.2026	39.861	1.42767	33.9454	4.4316	0.00010161	UP	-0.057891	0.99724	FALSE	0.069227	0.99855	FALSE	4.2962	0.00022856	UP	COS1; 6,7-dimethyl-8-ribityllumazine synthase; K00794 6,7-dimethyl-8-ribityllumazine synthase [EC:2.5.1.78]
BnaA04g25550D	chrA04	+	18331185	18331589	405	60.152	35.7859	146.336	72.199	-1.1591	0.048856	FALSE	-1.3022	0.21935	FALSE	-1.0803	0.97	FALSE	-1.3893	0.003269	DOWN	ARL; ARGOS-like protein
BnaA04g25750D	chrA04	+	18410715	18416906	2406	113.297	61.7656	99.0811	90.4517	-0.27133	0.99918	FALSE	-0.84	0.0061421	FALSE	-1.2063	1.2357e-07	DOWN	0.086717	0.86711	FALSE	BGLU27; beta glucosidase 27; K01188 beta-glucosidase [EC:3.2.1.21]
BnaA04g25820D	chrA04	+	18445833	18446212	285	166.234	194.655	13.5253	142.965	3.2621	4.515e-07	UP	0.1556	0.65459	FALSE	-0.10338	0.99855	FALSE	3.5128	5.9254e-09	UP	hypothetical protein
BnaA04g26270D	chrA04	-	18711393	18713924	1536	2.12863	7.76529	19.4492	0.624159	-5.1015	2.1128e-06	DOWN	3.3474	0.018034	FALSE	1.536	0.37715	FALSE	-3.2984	4.2051e-05	DOWN	CYP76C6; cytochrome P450, family 76, subfamily C, polypeptide 6
BnaA04g26280D	chrA04	-	18715027	18718686	1530	52.9217	41.0636	26.0602	67.7362	1.2382	6.5943e-06	UP	-1.0117	0.023978	FALSE	-0.69707	0.99855	FALSE	0.9153	0.0046518	FALSE	CYP76C4; cytochrome P450 76C4
BnaA04g26410D	chrA04	-	18761864	18762481	618	64.9393	7.51808	4.2882	44.2123	3.2261	0.00012515	UP	-2.8457	0.00071106	DOWN	-3.4417	1.6414e-06	DOWN	3.8139	5.1317e-08	UP	BAP2; BON1-associated protein 2
BnaA04g26870D	chrA04	-	19001364	19006116	3579	8.29356	5.42521	28.6087	25.2602	-0.31945	0.99918	FALSE	-2.5088	1.5463e-10	DOWN	-0.94339	0.99855	FALSE	-1.8931	6.7529e-09	DOWN	ABCB4; auxin efflux transmembrane transporter MDR4; K05658 ATP-binding cassette, subfamily B (MDR/TAP), member 1 [EC:3.6.3.44]
BnaA04g27070D	chrA04	+	19095007	19097403	1692	9.81343	1.0656	18.7239	12.4655	-0.72681	0.99918	FALSE	-3.8379	0.00045216	DOWN	-3.5342	0.0099756	FALSE	-1.0388	0.31822	FALSE	probable pectinesterase/pectinesterase inhibitor 20; K01051 pectinesterase [EC:3.1.1.11]
BnaA04g27110D	chrA04	-	19121650	19122253	405	1300.55	647.913	1656.39	1169.39	-0.64215	6.1989e-07	FALSE	-1.1415	4.4942e-13	DOWN	-1.3363	5.1613e-19	DOWN	-0.45563	0.0010774	FALSE	CB5-C; cytochrome B5 isoform C
BnaA04g27280D	chrA04_random	-	17344	18653	483	0.398195	0.287146	23.194	28.3841	0.15147	0.99918	FALSE	-6.9168	0.0031089	DOWN	-0.80277	0.99855	FALSE	-5.9708	0.012492	FALSE	SCE1; SUMO-conjugating enzyme SCE1; K10577 ubiquitin-conjugating enzyme E2 I [EC:6.3.2.19]
BnaA04g27530D	chrA04_random	-	142349	143630	765	92.8538	39.8852	54.7972	78.8271	0.38473	0.93965	FALSE	-1.2725	0.025697	FALSE	-1.5502	0.002281	DOWN	0.65415	0.096337	FALSE	DIN2; beta-glucosidase 30; K01188 beta-glucosidase [EC:3.2.1.21]
BnaA04g28590D	chrA04_random	+	874715	875757	687	152.761	58.3434	276.688	166.623	-0.87154	0.00091131	FALSE	-1.8036	5.9769e-08	DOWN	-1.7197	3.7908e-06	DOWN	-0.9637	2.9676e-05	FALSE	GSTU3; glutathione S-transferase tau 3; K00799 glutathione S-transferase [EC:2.5.1.18]
BnaA04g28600D	chrA04_random	+	882602	885244	675	425.116	237.214	113.856	118.88	-0.077576	0.99918	FALSE	0.70703	8.447e-06	FALSE	-1.1727	1.646e-07	DOWN	1.7939	2.2076e-27	UP	GSTU4; glutathione S-transferase tau 4; K00799 glutathione S-transferase [EC:2.5.1.18]
BnaA04g28870D	chrA04_random	+	1051701	1052255	555	29.9177	15.8683	0	0.17274	NA	NA	NA	6.2317	0.033199	FALSE	-1.2459	0.99166	FALSE	5.0001	0.00092632	UP	Acyl-CoA N-acyltransferases (NAT) superfamily protein
BnaA04g29060D	chrA04_random	+	1151167	1151789	339	30.8255	25.3654	287.113	349.547	0.144	0.99918	FALSE	-4.0742	2.0149e-23	DOWN	-0.61233	0.99855	FALSE	-3.3261	8.4606e-17	DOWN	60S ribosomal protein L36-2; K02920 large subunit ribosomal protein L36e
BnaA05g00280D	chrA05	+	120285	121203	489	31.3336	18.4355	125.632	90.1852	-0.61811	0.99918	FALSE	-2.5801	2.1427e-05	DOWN	-1.0963	0.99855	FALSE	-2.1101	3.1157e-06	DOWN	adenine nucleotide alpha hydrolases-like protein
BnaA05g00540D	chrA05	-	265091	266391	1038	13.8965	10.1547	0	0.461805	NA	NA	NA	4.1691	0.018103	FALSE	-0.78366	0.99855	FALSE	4.7971	0.0029582	UP	dimethyladenosine transferase; K14191 18S rRNA (adenine1779-N6/adenine1780-N6)-dimethyltransferase [EC:2.1.1.183]
BnaA05g01210D	chrA05	-	718209	718778	405	337.01	143.828	333.717	208.549	-0.81811	0.025432	FALSE	-0.82569	0.24036	FALSE	-1.5595	1.2409e-06	DOWN	-0.092549	0.99951	FALSE	CB5-C; cytochrome B5 isoform C
BnaA05g01420D	chrA05	+	829780	830077	141	148.679	147.053	5.98025	108.11	4.0363	0.005866	FALSE	0.15418	0.97864	FALSE	-0.34695	0.99855	FALSE	4.5291	0.00013756	UP	subunit 8 of mitochondrial complex II
BnaA05g01630D	chrA05	-	943149	944705	756	55.6293	49.9914	79.1909	103.987	0.25313	0.99918	FALSE	-1.3463	0.0030094	DOWN	-0.48524	0.99855	FALSE	-0.6162	0.62726	FALSE	BTI1; VIRB2-interacting protein 1
BnaA05g01810D	chrA05	+	1022504	1024630	1149	35.8767	42.1869	22.9596	13.6839	-0.88648	0.99918	FALSE	1.3347	0.00077728	UP	-0.097329	0.99855	FALSE	0.53724	0.58906	FALSE	nucleic acid-binding, OB-fold-like protein; K15437 aminoacyl tRNA synthase complex-interacting multifunctional protein 1
BnaA05g03200D	chrA05	-	1728640	1730208	1569	10.6645	7.69036	28.7137	8.55444	-1.8869	0.0014094	DOWN	-0.44328	0.99724	FALSE	-0.80277	0.99855	FALSE	-1.5356	0.0067501	FALSE	aspartyl protease-like protein
BnaA05g03390D	chrA05	+	1881327	1881696	267	4.8022	4.41528	327.09	9.33573	-5.2706	1.7391e-19	DOWN	-1.3699	0.99724	FALSE	-0.45227	0.99855	FALSE	-6.1966	5.8818e-20	DOWN	TI1; trypsin inhibitor protein 1
BnaA05g03420D	chrA05	-	1889193	1890632	771	18.7921	36.5168	190.141	16.6624	-3.6523	4.8442e-27	DOWN	0.84231	0.15726	FALSE	0.62735	0.50744	FALSE	-3.4456	3.2544e-26	DOWN	CHI; putative chitinase; K01183 chitinase [EC:3.2.1.14]
BnaA05g03520D	chrA05	-	1929836	1932124	1191	52.2672	66.4346	8.49588	59.8086	2.6757	1.7902e-10	UP	-0.13807	0.99724	FALSE	0.014953	0.99855	FALSE	2.5144	1.0206e-08	UP	OASB; O-acetylserine (thiol) lyase (OAS-TL) isoform oasB; K01738 cysteine synthase A [EC:2.5.1.47]
BnaA05g03590D	chrA05	+	1952456	1953941	1350	44.2592	47.7202	12.5813	36.2179	1.3856	0.0035002	UP	0.10824	0.68459	FALSE	-0.22245	0.99855	FALSE	1.708	2.6057e-05	UP	UGT74F1; UDP-glycosyltransferase 74 F1; K13691 pathogen-inducible salicylic acid glucosyltransferase [EC:2.4.1.-]
BnaA05g03720D	chrA05	+	2001325	2001654	330	189.803	84.8961	78.1161	153.103	0.83094	0.12939	FALSE	-1.1404	0.11658	FALSE	-1.4918	0.0096409	FALSE	1.1741	0.0022255	UP	ARL; ARGOS-like protein
BnaA05g03790D	chrA05	+	2021753	2024301	1788	28.7919	20.3616	0.336855	12.2788	5.048	0.00010538	UP	0.44003	0.39354	FALSE	-0.83089	0.95112	FALSE	6.3107	1.2431e-11	UP	MTHFR2; methylenetetrahydrofolate reductase 2; K00297 methylenetetrahydrofolate reductase (NADPH) [EC:1.5.1.20]
BnaA05g04050D	chrA05	+	2204736	2207820	1602	107.049	18.6567	119.031	89.8265	-0.54598	0.25878	FALSE	-2.5571	3.1382e-17	DOWN	-2.8516	4.3538e-23	DOWN	-0.25977	0.99951	FALSE	BGLU32; beta glucosidase 32; K01188 beta-glucosidase [EC:3.2.1.21]
BnaA05g04060D	chrA05	+	2207907	2221315	3795	56.1696	46.5778	91.2571	77.5556	-0.37457	0.67015	FALSE	-1.0252	2.4279e-06	DOWN	-0.60123	0.74104	FALSE	-0.80686	9.635e-07	FALSE	PEN2; beta-glucosidase 26; K01188 beta-glucosidase [EC:3.2.1.21]
BnaA05g04090D	chrA05	+	2234972	2236235	513	36.866	35.4164	2.58295	10.2785	1.8527	0.99918	FALSE	1.4951	0.076886	FALSE	-0.38895	0.99855	FALSE	3.7285	0.00093899	UP	hypothetical protein
BnaA05g04150D	chrA05	-	2254989	2255426	438	139.782	41.1642	99.2827	116.665	0.092889	0.99918	FALSE	-1.7926	0.0012593	DOWN	-2.0948	4.5634e-05	DOWN	0.38685	0.65739	FALSE	RING/U-box domain-containing protein
BnaA05g04180D	chrA05	-	2263944	2266118	627	23.2103	40.037	9.22177	7.03358	-0.53065	0.99918	FALSE	2.2193	0.001634	UP	0.45549	0.88442	FALSE	1.2249	0.45784	FALSE	RAB6A; Ras-related protein RABH1B; K07893 Ras-related protein Rab-6A
BnaA05g04510D	chrA05	+	2411006	2415307	2268	25.2706	24.7052	4.51457	5.96022	0.26091	0.99918	FALSE	1.7617	5.8474e-06	UP	-0.36372	0.99855	FALSE	2.3781	1.4489e-07	UP	elongation factor EF-G; K02355 elongation factor G
BnaA05g04540D	chrA05	-	2429472	2429723	252	298.668	264.45	37.7631	54.0224	0.37672	0.99918	FALSE	2.0017	4.2959e-08	UP	-0.50663	0.99855	FALSE	2.8768	4.3779e-12	UP	Preprotein translocase Sec, Sec61-beta subunit protein; K09481 protein transport protein SEC61 subunit beta
BnaA05g04600D	chrA05	-	2454041	2457409	2274	18.466	19.5169	6.30372	8.30543	0.25799	0.99918	FALSE	0.94294	0.019528	FALSE	-0.25123	0.99855	FALSE	1.4439	0.0048428	UP	transducin/WD-40 repeat-containing protein; K14824 ribosome biogenesis protein ERB1
BnaA05g04610D	chrA05	-	2458166	2460187	1338	259.792	205.498	23.9478	22.2839	-0.24376	0.99918	FALSE	2.9154	6.0073e-48	UP	-0.66931	0.094813	FALSE	3.3327	2.7662e-64	UP	putative pectinesterase/pectinesterase inhibitor 17; K01051 pectinesterase [EC:3.1.1.11]
BnaA05g04720D	chrA05	+	2490235	2493047	2211	4.69729	4.26551	43.5855	31.3499	-0.61525	0.61753	FALSE	-3.1673	8.1626e-11	DOWN	-0.47019	0.99855	FALSE	-3.3207	1.315e-16	DOWN	transketolase; K00615 transketolase [EC:2.2.1.1]
BnaA05g04860D	chrA05	+	2565646	2567114	1098	191.627	109.198	82.8295	109.055	0.25698	0.74666	FALSE	-0.28777	0.99853	FALSE	-1.1424	3.9622e-05	DOWN	1.1034	2.8664e-10	UP	DHDPS2; dihydrodipicolinate synthase; K01714 4-hydroxy-tetrahydrodipicolinate synthase [EC:4.3.3.7]
BnaA05g05200D	chrA05	+	2714024	2717188	2406	6.63476	11.3847	2.15285	2.70957	0.19195	0.99918	FALSE	1.7813	0.0044768	UP	0.4479	0.8318	FALSE	1.5171	0.2118	FALSE	U-box domain-containing protein 33
BnaA05g05230D	chrA05	+	2731752	2733118	861	11.3923	72.1648	10.493	26.5009	1.1968	0.30552	FALSE	1.1556	0.00040301	UP	2.3322	1.0313e-08	UP	0.011917	0.99951	FALSE	PIP1;4; plasma membrane intrinsic protein 1;4; K09872 aquaporin PIP
BnaA05g05620D	chrA05	+	2949005	2951031	1014	47.355	55.3946	9.3849	10.5893	0.034327	0.99918	FALSE	2.0975	3.5685e-07	UP	-0.10485	0.99855	FALSE	2.2284	6.7061e-06	UP	peroxisomal nicotinamide adenine dinucleotide carrier; K13354 solute carrier family 25 (peroxisomal adenine nucleotide transporter), member 17
BnaA05g05640D	chrA05	+	2955362	2957044	762	33.9897	31.6698	2.21316	3.397	0.47829	0.99918	FALSE	2.9311	0.00027572	UP	-0.43307	0.99855	FALSE	3.8342	3.3601e-05	UP	hypothetical protein
BnaA05g06490D	chrA05	+	3527476	3531124	1398	0.917158	14.8811	0.430828	0.822925	0.79379	0.99918	FALSE	3.8869	0.00018954	UP	3.6891	0.00044866	UP	0.98335	0.99951	FALSE	CAX1; vacuolar cation/proton exchanger 1; K07300 Ca2+:H+ antiporter
BnaA05g06800D	chrA05	-	3676840	3678236	948	4.32806	5.92512	37.993	31.3502	-0.41712	0.99918	FALSE	-2.6932	0.00063445	DOWN	0.12205	0.99855	FALSE	-3.2407	4.8302e-06	DOWN	aldo-keto reductase family 4 member C10
BnaA05g06990D	chrA05	+	3783273	3785445	1359	9.15174	16.3287	2.39323	2.04581	-0.36615	0.99918	FALSE	2.707	0.0010016	UP	0.50421	0.90195	FALSE	1.8284	0.215	FALSE	AGD7; ADP-ribosylation factor GTPase-activating protein AGD7; K12492 ADP-ribosylation factor GTPase-activating protein 1
BnaA05g07200D	chrA05	-	3882395	3889427	4242	1.36017	0.294254	3.66319	4.06807	0.011378	0.99918	FALSE	-4.0789	0.0015631	DOWN	-2.5397	0.80821	FALSE	-1.536	0.33667	FALSE	PDR5; ABC transporter G family member 33
BnaA05g07210D	chrA05	+	3892550	3893656	624	154.623	168.364	41.5044	53.9273	0.23789	0.99918	FALSE	1.3528	3.3051e-08	UP	-0.20825	0.99855	FALSE	1.7907	4.176e-09	UP	RPS5B; 40S ribosomal protein S5-1; K02989 small subunit ribosomal protein S5e
BnaA05g07370D	chrA05	+	3964615	3967402	1143	144.316	55.9378	66.1842	46.5514	-0.64752	0.75209	FALSE	-0.024658	0.94881	FALSE	-1.6984	1.4204e-09	DOWN	1.018	3.7972e-07	UP	PAL1; phenylalanine ammonia-lyase 1; K10775 phenylalanine ammonia-lyase [EC:4.3.1.24]
BnaA05g07480D	chrA05	-	4040303	4041768	1200	334.063	108.295	145.254	115.285	-0.47324	0.69118	FALSE	-0.37989	0.99724	FALSE	-1.9562	9.1678e-31	DOWN	1.0948	2.0616e-19	UP	heavy-metal-associated domain-containing protein
BnaA05g07530D	chrA05	+	4068639	4069811	1122	161.645	185.726	486.025	397.24	-0.43088	0.057178	FALSE	-1.3865	9.5158e-19	DOWN	-0.13073	0.99855	FALSE	-1.6949	1.1142e-40	DOWN	MAT3; S-adenosylmethionine synthase 3; K00789 S-adenosylmethionine synthetase [EC:2.5.1.6]
BnaA05g07610D	chrA05	+	4132994	4134481	1314	6.63537	1.95266	22.8268	5.2532	-2.2593	0.0046179	DOWN	-1.7174	0.70115	FALSE	-2.0958	0.70925	FALSE	-1.8892	0.011319	FALSE	UDP-glucosyl transferase 73C3; K13496 UDP-glucosyl transferase 73C [EC:2.4.1.-]
BnaA05g07740D	chrA05	+	4200912	4202022	489	193.639	223.07	53.209	60.1888	0.03796	0.99918	FALSE	1.6003	2.4272e-10	UP	-0.12695	0.99855	FALSE	1.7569	1.0219e-08	UP	STV1; 60S ribosomal protein L24-2; K02896 large subunit ribosomal protein L24e
BnaA05g07770D	chrA05	+	4212847	4215672	1290	115.198	131.757	43.5148	58.7116	0.29228	0.99918	FALSE	0.87651	6.6509e-08	FALSE	-0.13731	0.99855	FALSE	1.2978	4.0793e-09	UP	LOS2; bifunctional enolase 2/transcriptional activator; K01689 enolase [EC:4.2.1.11]
BnaA05g08110D	chrA05	-	4446991	4448544	387	0.662629	0	152.52	178.364	0.085968	0.99918	FALSE	-7.2539	2.5584e-15	DOWN	NA	NA	NA	-7.9533	3.7722e-12	DOWN	UBQ1; ubiquitin extension protein 1; K02927 large subunit ribosomal protein L40e
BnaA05g08120D	chrA05	-	4453061	4453932	387	413.481	489.901	122.638	170.189	0.33287	0.99918	FALSE	1.2357	2.7673e-13	UP	-0.086407	0.97562	FALSE	1.6467	1.331e-13	UP	UBQ1; ubiquitin extension protein 1; K02927 large subunit ribosomal protein L40e
BnaA05g08300D	chrA05	-	4577097	4578317	1221	40.6919	11.3589	118.289	71.1376	-0.8735	0.0075245	FALSE	-2.9364	2.0234e-12	DOWN	-2.172	0.00023993	DOWN	-1.6462	3.5335e-10	DOWN	PUB23; E3 ubiquitin-protein ligase PUB23
BnaA05g08310D	chrA05	-	4588234	4590919	1887	3.12563	16.4637	13.2141	17.9345	0.30079	0.99918	FALSE	-0.41311	0.99724	FALSE	2.066	0.00086825	UP	-2.1866	0.010043	FALSE	BLH1; BEL1-like homeodomain 1
BnaA05g08470D	chrA05	+	4744140	4746969	1086	12.751	15.325	44.3681	37.5185	-0.38178	0.99918	FALSE	-1.5814	0.020748	FALSE	-0.0658	0.99855	FALSE	-1.9056	0.00029794	DOWN	secretory carrier-associated membrane protein 5
BnaA05g08630D	chrA05	+	4797483	4800153	1200	54.1724	26.4092	344.012	111.29	-1.768	1.6167e-31	DOWN	-2.3649	2.5453e-14	DOWN	-1.3676	0.022549	FALSE	-2.7735	6.1693e-60	DOWN	PRS2; ribose-phosphate pyrophosphokinase 2; K00948 ribose-phosphate pyrophosphokinase [EC:2.7.6.1]
BnaA05g08640D	chrA05	+	4802795	4804055	792	4089.89	4177.04	12916.7	8691.68	-0.71139	6.565e-143	FALSE	-1.3468	3.1841e-279	DOWN	-0.30066	0.99855	FALSE	-1.7658	0	DOWN	chitinase family protein; K01183 chitinase [EC:3.2.1.14]
BnaA05g09340D	chrA05	+	5190073	5191566	1494	35.9167	16.9883	381.858	250.137	-0.75018	2.0232e-08	FALSE	-4.1698	7.9321e-76	DOWN	-1.4112	0.041441	FALSE	-3.517	3.812e-105	DOWN	CYP710A1; cytochrome P450 710A1; K09832 cytochrome P450, family 710, subfamily A
BnaA05g09780D	chrA05	+	5393784	5394617	594	13.1672	23.1153	0	0	NA	NA	NA	4.6345	0.003159	UP	0.48082	0.99855	FALSE	3.9141	0.098473	FALSE	--
BnaA05g09830D	chrA05	+	5422966	5423514	324	110.608	694.957	52.4221	302.999	2.3912	5.8148e-13	UP	0.90795	6.8524e-11	FALSE	2.3204	3.0748e-32	UP	0.9705	0.13111	FALSE	dormancy/auxin associated protein
BnaA05g10490D	chrA05	+	5741605	5742865	672	59.8163	44.7859	135.158	113.561	-0.39104	0.99918	FALSE	-1.632	0.00016853	DOWN	-0.74857	0.99855	FALSE	-1.2828	0.0002984	DOWN	SAR1; vesicle-associated membrane protein 722
BnaA05g10580D	chrA05	+	5780313	5781904	978	167.681	202.436	58.259	71.0699	0.14689	0.99918	FALSE	1.2205	1.1367e-13	UP	-0.059328	0.7957	FALSE	1.4185	2.109e-11	UP	ATP3; ATP synthase subunit gamma; K02136 F-type H+-transporting ATPase subunit gamma
BnaA05g11950D	chrA05	+	6796336	6798355	1518	422.581	210.916	224.492	192.5	-0.36168	0.80712	FALSE	-0.15784	0.8873	FALSE	-1.3336	3.9544e-23	DOWN	0.80585	8.2598e-20	FALSE	C4H; trans-cinnamate 4-monooxygenase; K00487 trans-cinnamate 4-monooxygenase [EC:1.14.13.11]
BnaA05g12930D	chrA05	-	7597967	7606113	1905	40.081	15.9805	48.6896	30.3465	-0.82195	0.12883	FALSE	-1.2149	0.046478	FALSE	-1.6577	0.00038315	DOWN	-0.38741	0.99951	FALSE	NHL25; NDR1/HIN1-like 25
BnaA05g14370D	chrA05	+	8845568	8847366	909	0.211582	0.305152	17.3599	13.8164	-0.46925	0.99918	FALSE	-5.7904	0.0049148	DOWN	0.19723	0.99855	FALSE	-6.4651	0.0013426	DOWN	ARF2; auxin response factor 2
BnaA05g14440D	chrA05	-	8909626	8915806	3135	123.638	66.8242	93.4088	88.9596	-0.21027	0.99918	FALSE	-0.70243	0.026382	FALSE	-1.2188	3.1841e-11	DOWN	0.29778	0.007483	FALSE	putative LRR receptor-like serine/threonine-protein kinase
BnaA05g14870D	chrA05	-	9334001	9336396	2019	2.98479	9.99487	1.13359	1.04465	-0.25774	0.99918	FALSE	2.9685	0.0011624	UP	1.4125	0.11489	FALSE	1.29	0.99951	FALSE	UDP-glycosyltransferase-like protein
BnaA05g15220D	chrA05	-	9682719	9685063	1272	1.36081	2.67134	13.6369	4.67295	-1.685	0.35254	FALSE	-1.0964	0.99724	FALSE	0.64202	0.99855	FALSE	-3.4317	0.0040612	DOWN	SPP1; sucrose-phosphatase 1
BnaA05g15290D	chrA05	+	9757162	9757719	213	232.961	231.478	7.35198	11.2524	0.47417	0.99918	FALSE	4.0729	1.4481e-10	UP	-0.34029	0.99855	FALSE	4.8791	4.1159e-11	UP	ATP synthase subunit epsilon; K02135 F-type H+-transporting ATPase subunit epsilon
BnaA05g15400D	chrA05	+	9845078	9849386	2682	9.63314	0.646401	18.6842	26.881	0.3849	0.73832	FALSE	-5.6677	1.585e-16	DOWN	-4.2286	5.5014e-05	DOWN	-1.0625	0.083582	FALSE	putative leucine-rich repeat protein kinase
BnaA05g16520D	chrA05	-	11190039	11193703	2514	71.1476	40.4655	72.8794	63.4181	-0.34048	0.99918	FALSE	-0.93786	0.0068378	FALSE	-1.1452	0.00022808	DOWN	-0.14141	0.99951	FALSE	XLG3; extra-large GTP-binding protein 3
BnaA05g16830D	chrA05	-	11532392	11534614	1380	1175.62	681.499	1143.4	1109.39	-0.18343	0.99918	FALSE	-0.99264	1.7648e-30	FALSE	-1.1177	3.6803e-39	DOWN	-0.06663	0.99951	FALSE	APS1; ATP sulfurylase 1; K13811 3'-phosphoadenosine 5'-phosphosulfate synthase [EC:2.7.7.4 2.7.1.25]
BnaA05g17260D	chrA05	-	12027412	12028973	1083	75.9486	49.0479	117.123	97.8183	-0.39971	0.99918	FALSE	-1.2856	0.00065213	DOWN	-0.96191	0.24092	FALSE	-0.73164	0.039821	FALSE	AOX1A; alternative oxidase 1A; K17893 ubiquinol oxidase [EC:1.10.3.11]
BnaA05g20090D	chrA05	-	15556715	15557812	1098	0.175162	13.7681	0.438832	0.43657	-0.14732	0.99918	FALSE	4.6893	0.0015459	UP	5.9654	0.0027561	UP	-1.4317	0.99951	FALSE	leucine-rich repeat-containing protein
BnaA05g21830D	chrA05	-	16783084	16783374	291	27.0978	112.24	69.5436	92.5763	0.27286	0.99918	FALSE	-0.01178	0.99724	FALSE	1.7193	0.0027981	UP	-1.4665	0.22516	FALSE	Bifunctional inhibitor/lipid-transfer protein/seed storage 2S albumin superfamily protein
BnaA05g22770D	chrA05	-	17267997	17270899	1302	73.1201	35.0458	70.0367	60.8949	-0.34165	0.99918	FALSE	-1.0867	0.036489	FALSE	-1.3921	0.0013105	DOWN	-0.044555	0.99951	FALSE	putative serine/threonine protein kinase
BnaA05g23510D	chrA05	+	17773126	17776884	1782	2.37442	15.8382	1.96034	6.83254	1.6615	0.47844	FALSE	0.92326	0.11609	FALSE	2.4067	0.00053716	UP	0.16976	0.99951	FALSE	nitrate transporter 1.12
BnaA05g23530D	chrA05	-	17784399	17785628	975	135.517	19.9147	252.903	83.5797	-1.7372	4.1735e-18	DOWN	-2.359	1.0326e-08	DOWN	-3.0976	1.292e-19	DOWN	-1.0068	2.1388e-07	DOWN	probable isoaspartyl peptidase/L-asparaginase 2; K13051 beta-aspartyl-peptidase (threonine type) [EC:3.4.19.5]
BnaA05g23640D	chrA05	-	17826793	17830920	1971	44.2683	5.94594	12.2843	4.62087	-1.5504	0.20518	FALSE	0.074087	0.99724	FALSE	-3.2274	1.8326e-13	DOWN	1.7427	5.9693e-08	UP	SULTR3;4; putative sulfate transporter 3;4; K17471 sulfate transporter 3
BnaA05g24100D	chrA05	-	18144034	18144892	762	135.37	130.956	52.7998	108.956	0.90527	0.0054594	FALSE	-0.024309	0.82658	FALSE	-0.3789	0.99855	FALSE	1.2516	5.1185e-06	UP	aluminum induced protein with YGL and LRDR motifs
BnaA05g24730D	chrA05	-	18447259	18454587	3063	1.82093	7.83339	1.06184	0.500794	-1.2241	0.99918	FALSE	3.6777	6.0076e-05	UP	1.7739	0.017144	FALSE	0.6714	0.99951	FALSE	leucine-rich repeat transmembrane protein kinase
BnaA05g24780D	chrA05	-	18476671	18478761	1941	16.1512	14.5051	39.8428	38.5755	-0.1865	0.99918	FALSE	-1.7008	9.4666e-05	DOWN	-0.48616	0.99855	FALSE	-1.4094	0.00029856	DOWN	RHM3; rhamnose biosynthetic enzyme 3; K12450 UDP-glucose 4,6-dehydratase [EC:4.2.1.76]
BnaA05g25150D	chrA05	+	18672482	18675414	1779	128.471	209.363	50.1745	30.1786	-0.87329	0.091963	FALSE	2.5048	5.3022e-57	UP	0.37349	3.6908e-07	FALSE	1.2497	2.4296e-13	UP	PME3; pectin methylesterase 3; K01051 pectinesterase [EC:3.1.1.11]
BnaA05g25660D	chrA05	-	18929031	18933379	2523	1.49919	17.2884	0.907146	1.82394	0.86779	0.99918	FALSE	2.955	1.2152e-07	UP	3.1965	6.3729e-08	UP	0.61806	0.99951	FALSE	BGAL1; beta galactosidase 1
BnaA05g26020D	chrA05	-	19161179	19163330	1323	13.4712	9.32998	0	0	NA	NA	NA	4.4809	0.006643	FALSE	-0.86101	0.99855	FALSE	5.1023	0.0004805	UP	CAX2; low affinity calcium antiporter CAX2; K07300 Ca2+:H+ antiporter
BnaA05g26040D	chrA05	+	19167670	19167834	165	1.55417	0.840556	68.6253	90.0605	0.25229	0.99918	FALSE	-7.0331	0.0018176	DOWN	-1.2178	0.99855	FALSE	-5.5712	0.011993	FALSE	chaperone DnaJ-domain containing protein
BnaA05g26160D	chrA05	+	19216850	19224589	5202	23.5388	20.3425	29.7559	36.0299	0.13615	0.99918	FALSE	-1.1144	5.8057e-05	DOWN	-0.54162	0.99855	FALSE	-0.44485	0.48037	FALSE	MRP7; ABC transporter C family member 7
BnaA05g26550D	chrA05	-	19420335	19420814	480	22.4383	31.0612	80.8082	88.0813	-0.015529	0.99918	FALSE	-1.7934	0.0047592	DOWN	0.13807	0.99855	FALSE	-1.9553	0.0014384	DOWN	E3 ligase SAP5
BnaA05g26640D	chrA05	+	19447511	19449141	969	328.288	289.621	1284.78	1034.89	-0.4519	3.0231e-05	FALSE	-2.1269	7.632e-93	DOWN	-0.51187	0.99855	FALSE	-2.0752	3.1486e-126	DOWN	HCHIB; basic chitinase B; K01183 chitinase [EC:3.2.1.14]
BnaA05g26690D	chrA05	-	19460691	19461754	615	95.7992	95.8439	159.633	201.095	0.19325	0.99918	FALSE	-1.3588	4.7372e-05	DOWN	-0.3304	0.99972	FALSE	-0.84339	0.034548	FALSE	Nascent polypeptide-associated complex subunit alpha-like protein 1; K03626 nascent polypeptide-associated complex subunit alpha
BnaA05g26750D	chrA05	-	19475686	19477304	897	14.7945	21.6464	122.877	152.517	0.17189	0.99918	FALSE	-3.1064	6.2367e-21	DOWN	0.21799	0.99855	FALSE	-3.1608	3.881e-18	DOWN	amino acid dehydrogenase family protein
BnaA05g26760D	chrA05	+	19478653	19483359	3051	2.47948	4.65942	11.6867	9.45825	-0.44508	0.99918	FALSE	-1.3111	0.21879	FALSE	0.57903	0.99855	FALSE	-2.3435	0.00035174	DOWN	RBR1; Retinoblastoma-related protein 1; K04681 retinoblastoma-like protein 1
BnaA05g27190D	chrA05	+	19643160	19644316	624	100.171	131.913	8.49393	13.0593	0.48071	0.99918	FALSE	3.0468	9.7547e-15	UP	0.066043	0.92039	FALSE	3.4532	1.0587e-11	UP	RPS5B; 40S ribosomal protein S5-1; K02989 small subunit ribosomal protein S5e
BnaA05g28440D	chrA05	+	20193869	20201687	3168	17.626	15.9574	11.8254	29.9294	1.1998	3.7844e-05	UP	-1.197	0.004638	DOWN	-0.47456	0.99855	FALSE	0.46911	0.50915	FALSE	SEC8; subunit of exocyst complex 8; K06111 exocyst complex component 4
BnaA05g28450D	chrA05	-	20202562	20205439	1896	32.9	30.3205	0.953001	39.5417	5.2349	8.8214e-17	UP	-0.67273	0.64373	FALSE	-0.44887	0.99855	FALSE	5.0028	4.4934e-14	UP	SDP6; glycerol-3-phosphate dehydrogenase SDP6; K00111 glycerol-3-phosphate dehydrogenase [EC:1.1.5.3]
BnaA05g29010D	chrA05	+	20416204	20416549	243	3.95737	115.862	1.98287	7.49607	1.7787	0.99918	FALSE	3.6605	9.3601e-06	UP	4.5406	4.5816e-06	UP	0.89024	0.99951	FALSE	MT2A; metallothionein 2A
BnaA05g29530D	chrA05	-	20586252	20587228	447	58.8028	52.1257	11.0488	15.8712	0.38265	0.99918	FALSE	1.4259	0.037908	FALSE	-0.50497	0.99855	FALSE	2.3053	0.0021386	UP	UBC11; ubiquitin-conjugating enzyme 11; K06689 ubiquitin-conjugating enzyme E2 D/E [EC:6.3.2.19]
BnaA05g29620D	chrA05	+	20622389	20622707	198	322.166	330.268	115.592	124.923	-0.027876	0.99918	FALSE	1.1129	0.00038234	UP	-0.29524	0.99855	FALSE	1.372	0.00029856	UP	hypothetical protein; K03945 NADH dehydrogenase (ubiquinone) 1 alpha subcomplex subunit 1
BnaA05g29640D	chrA05	+	20628591	20631413	1683	12.3038	21.7556	1.86093	3.8166	0.8964	0.99918	FALSE	2.2214	5.2443e-05	UP	0.4912	0.50518	FALSE	2.6183	0.004424	UP	phosphoglycerate mutase, 2,3-bisphosphoglycerate-independent; K15633 2,3-bisphosphoglycerate-independent phosphoglycerate mutase [EC:5.4.2.12]
BnaA05g29890D	chrA05	-	20777969	20779036	378	82.0871	53.9357	10.1976	11.1596	-0.0098157	0.99918	FALSE	1.9833	0.012745	FALSE	-0.93699	0.99855	FALSE	2.9022	5.0429e-05	UP	Sterile alpha motif (SAM) domain-containing protein
BnaA05g30860D	chrA05	-	21313462	21316964	1959	26.0168	18.6197	41.4444	18.9393	-1.2697	0.0024709	DOWN	-0.31421	0.99724	FALSE	-0.81369	0.9973	FALSE	-0.77845	0.12568	FALSE	protein alkaline/neutral invertase C
BnaA05g31030D	chrA05	-	21484529	21486291	906	92.9091	87.0267	108.493	165.605	0.47027	0.039658	FALSE	-1.2179	7.3649e-05	DOWN	-0.42544	0.99855	FALSE	-0.33043	0.99951	FALSE	AT-P4H-2; prolyl-4 hydroxylase 2; K00472 prolyl 4-hydroxylase [EC:1.14.11.2]
BnaA05g31170D	chrA05	-	21545073	21546256	600	166.578	179.143	140.937	3.99462	-5.2807	7.4159e-19	DOWN	5.1973	9.2997e-25	UP	-0.22616	0.99855	FALSE	0.13443	0.99951	FALSE	MKP2; MAPK phosphatase 2; K14165 atypical dual specificity phosphatase [EC:3.1.3.16 3.1.3.48]
BnaA05g31420D	chrA05	+	21642135	21644011	1335	0.912418	13.09	0.631622	2.51347	1.8527	0.99918	FALSE	2.0911	0.020845	FALSE	3.5115	0.0025942	UP	0.42392	0.99951	FALSE	neurofilament protein-related protein
BnaA05g31720D	chrA05	-	21872862	21874093	738	4.95154	1.3155	22.0353	0.649531	-5.2241	0.001946	DOWN	0.72849	0.99724	FALSE	-2.2433	0.99855	FALSE	-2.2606	0.061982	FALSE	Rubber elongation factor protein
BnaA05g31940D	chrA05	-	21947572	21949914	1674	3.9829	20.4641	4.96517	7.90333	0.53075	0.99918	FALSE	1.0829	0.029724	FALSE	2.0301	0.00041022	UP	-0.42474	0.99951	FALSE	heavy-metal-associated domain-containing protein
BnaA05g32030D	chrA05	+	22024340	22025893	1554	3.75415	9.63881	0.155031	0.0616929	-1.4692	0.99918	FALSE	6.998	0.0022041	UP	1.0293	0.56906	FALSE	4.4911	0.18901	FALSE	hypothetical protein
BnaA05g32330D	chrA05	-	22133588	22135289	1035	1.48659	0.402005	44.1102	15.469	-1.6516	0.0063525	FALSE	-5.5557	0.00089252	DOWN	-2.2178	0.99855	FALSE	-4.9977	3.6545e-10	DOWN	zinc-binding dehydrogenase family protein; K08070 2-alkenal reductase [EC:1.3.1.74]
BnaA05g32480D	chrA05	-	22285310	22291839	2160	11.3082	21.2853	5.7999	4.34969	-0.55498	0.99918	FALSE	2.0012	1.273e-05	UP	0.58142	0.20533	FALSE	0.85655	0.4594	FALSE	UGP1; UDP-GLUCOSE PYROPHOSPHORYLASE 1; K00963 UTP--glucose-1-phosphate uridylyltransferase [EC:2.7.7.9]
BnaA05g32500D	chrA05	-	22297066	22298013	480	17.8972	83.504	18.0689	21.3712	0.10229	0.99918	FALSE	1.6765	0.000414	UP	1.891	0.00017843	UP	-0.12049	0.99951	FALSE	adenine nucleotide alpha hydrolases-like protein
BnaA05g33020D	chrA05	-	22505708	22506111	246	517.305	569.143	62.1884	79.8923	0.22155	0.99918	FALSE	2.543	1.5182e-21	UP	-0.1933	0.99855	FALSE	2.9496	5.8076e-21	UP	emb2171; 60S ribosomal protein L23; K02894 large subunit ribosomal protein L23e
BnaA05g33140D	chrA05	+	22550622	22551062	441	128.073	132.874	51.0791	38.9136	-0.53233	0.99918	FALSE	1.4821	3.7943e-05	UP	-0.27799	0.99855	FALSE	1.2195	0.00319	UP	40S ribosomal protein S16-1; K02960 small subunit ribosomal protein S16e
BnaA05g33170D	chrA05	+	22556317	22563529	3561	2.8445	4.28421	0.0338274	0	NA	NA	NA	4.7865	0.0013932	UP	0.25978	0.99855	FALSE	6.2871	0.022466	FALSE	TIR-NBS-LRR class disease resistance protein
BnaA05g33290D	chrA05	-	22602619	22603746	1128	44.5583	14.3241	36.629	18.8682	-1.0969	0.26314	FALSE	-0.68717	0.99724	FALSE	-1.9683	0.001017	DOWN	0.17599	0.99951	FALSE	hypothetical protein
BnaA05g33350D	chrA05	-	22617411	22617656	246	45.0851	118.677	23.9939	19.4859	-0.4401	0.99918	FALSE	2.3169	0.00033004	UP	1.0652	0.097559	FALSE	0.80327	0.99951	FALSE	hypothetical protein
BnaA05g33440D	chrA05	-	22649880	22653107	1608	13.7149	21.649	2.92159	3.33878	0.052705	0.99918	FALSE	2.4073	3.8398e-05	UP	0.32748	0.87218	FALSE	2.1242	0.012256	FALSE	TCP-1/cpn60 chaperonin family protein; K09498 T-complex protein 1 subunit zeta
BnaA05g33520D	chrA05	-	22683171	22683411	159	490.296	411.714	101.519	333.437	1.5758	0.00040325	UP	0.01457	0.88014	FALSE	-0.58309	0.99855	FALSE	2.1652	2.9006e-09	UP	CPuORF9; conserved peptide upstream open reading frame 9
BnaA05g33580D	chrA05	-	22695483	22697056	1215	654.443	367.333	197.593	256.76	0.23803	0.076087	FALSE	0.22701	3.7516e-05	FALSE	-1.1643	5.607e-21	DOWN	1.621	3.5241e-67	UP	6-phosphogluconate dehydrogenase, decarboxylating 3; K00033 6-phosphogluconate dehydrogenase [EC:1.1.1.44 1.1.1.343]
BnaA05g33880D	chrA05	+	22860114	22864488	1923	703.936	463.171	687.677	1019.63	0.42838	2.7115e-26	FALSE	-1.4281	7.8815e-89	DOWN	-0.93498	2.6522e-20	FALSE	-0.072999	0.99951	FALSE	DOX1; alpha-dioxygenase; K10529 alpha-dioxygenase [EC:1.-.-.-]
BnaA05g34050D	chrA05	+	23003427	23006188	2133	36.6082	43.4996	13.1585	27.9567	0.94734	0.027846	FALSE	0.34815	0.084627	FALSE	-0.082239	0.99855	FALSE	1.3695	3.6042e-05	UP	hypothetical protein
BnaA05g34080D	chrA05	+	23018568	23021152	1593	155.384	108.089	56.5622	114.106	0.8726	2.2485e-06	FALSE	-0.36781	0.99724	FALSE	-0.85469	0.0094743	FALSE	1.3512	3.8991e-16	UP	MTO1; cystathionine gamma-synthase; K01739 cystathionine gamma-synthase [EC:2.5.1.48]
BnaA05g34140D	chrA05	-	23047631	23048561	432	492.099	562.472	148.622	379.267	1.2117	3.5178e-09	UP	0.27891	0.0019893	FALSE	-0.13824	0.99855	FALSE	1.6206	1.0123e-17	UP	40S ribosomal protein S19-1; K02966 small subunit ribosomal protein S19e
BnaA05g34370D	chrA05_random	-	90510	94695	840	40.7552	32.3614	10.8987	33.0983	1.4627	0.062307	FALSE	-0.32214	0.99724	FALSE	-0.66379	0.99855	FALSE	1.7961	0.0027315	UP	NAC042; NAC domain-containing protein 42
BnaA05g34480D	chrA05_random	+	145588	147055	891	66.3399	17.2003	61.9196	55.9515	-0.28608	0.99918	FALSE	-1.9914	0.00034242	DOWN	-2.2785	1.3415e-05	DOWN	-0.0072333	0.99951	FALSE	pirin-like protein; K06911
BnaA05g34850D	chrA05_random	+	363879	366015	1416	6.8818	3.62401	26.0315	22.2751	-0.36469	0.99918	FALSE	-2.9094	0.00015108	DOWN	-1.2563	0.99855	FALSE	-2.0261	0.0014412	DOWN	WRKY33; putative WRKY transcription factor 33; K13424 WRKY transcription factor 33
BnaA05g35130D	chrA05_random	+	586283	587723	786	128.137	52.0535	85.8235	67.4511	-0.48739	0.99918	FALSE	-0.6635	0.82159	FALSE	-1.6307	2.5697e-05	DOWN	0.47153	0.1463	FALSE	haloacid dehalogenase-like hydrolase domain-containing protein
BnaA05g35970D	chrA05_random	+	1437073	1440305	960	25.0427	10.1129	106.782	67.1096	-0.80995	0.10002	FALSE	-3.02	1.5919e-09	DOWN	-1.6393	0.24463	FALSE	-2.1989	5.0737e-11	DOWN	AOX1D; alternative oxidase 1D; K17893 ubiquinol oxidase [EC:1.10.3.11]
BnaA05g36230D	chrA05_random	-	1772096	1773305	768	36.4789	58.1494	113.401	82.6386	-0.59641	0.81	FALSE	-0.79671	0.44409	FALSE	0.34162	0.63702	FALSE	-1.743	1.0705e-06	DOWN	Receptor-like protein kinase-related family protein
BnaA05g37040D	chrA05_random	-	2853788	2853973	186	154.414	198.344	647.631	276.273	-1.3689	9.6084e-06	DOWN	-0.76774	0.62665	FALSE	0.030125	0.99855	FALSE	-2.1751	8.9689e-13	DOWN	AGP12; arabinogalactan protein 12
BnaA05g37060D	chrA05_random	-	2864612	2866201	1590	53.4245	29.0031	17.4249	13.0843	-0.55319	0.99918	FALSE	0.85872	0.027467	FALSE	-1.2124	0.022968	FALSE	1.5096	2.0446e-06	UP	PLAC8 family protein
BnaA06g00560D	chrA06	+	291469	295248	1668	44.5076	47.6441	6.78848	39.2565	2.3919	1.5275e-08	UP	-0.010287	0.87152	FALSE	-0.23283	0.99855	FALSE	2.6062	8.0368e-11	UP	dihydrolipoyllysine-residue acetyltransferase component 3 of pyruvate dehydrogenase complex; K00627 pyruvate dehydrogenase E2 component (dihydrolipoamide acetyltransferase) [EC:2.3.1.12]
BnaA06g01020D	chrA06	+	674582	677079	1182	21.3698	44.0598	4.99366	25.8738	2.2335	0.0013177	UP	0.47832	0.1716	FALSE	0.71281	0.060527	FALSE	1.9907	0.0087706	FALSE	DJ1-like protein B; K03152 4-methyl-5(b-hydroxyethyl)-thiazole monophosphate biosynthesis
BnaA06g01040D	chrA06	+	679425	680666	1242	26.3767	24.6786	6.20725	26.1676	1.9359	0.0030588	UP	-0.37418	0.99724	FALSE	-0.42708	0.99855	FALSE	1.9805	0.0015461	UP	RNA recognition motif-containing protein; K12741 heterogeneous nuclear ribonucleoprotein A1/A3
BnaA06g01430D	chrA06	+	890351	892793	1152	8.68148	2.52823	36.5979	6.82414	-2.5629	3.8083e-05	DOWN	-1.7222	0.63388	FALSE	-2.1109	0.5779	FALSE	-2.1825	0.00017022	DOWN	GDSL esterase/lipase
BnaA06g02000D	chrA06	+	1166325	1169552	1515	67.7486	81.0179	22.1836	63.1545	1.3695	2.8495e-06	UP	0.069701	0.43286	FALSE	-0.073027	0.99855	FALSE	1.504	1.0506e-07	UP	MPPalpha; mitochondrial processing peptidase alpha subunit; K01412 mitochondrial-processing peptidase subunit alpha [EC:3.4.24.64]
BnaA06g02790D	chrA06	-	1654697	1657555	1902	104.86	99.1697	26.4099	116.335	1.9993	2.5431e-24	UP	-0.51997	0.5792	FALSE	-0.41157	0.99855	FALSE	1.8826	3.8065e-20	UP	THFS; Formate--tetrahydrofolate ligase; K01938 formate--tetrahydrofolate ligase [EC:6.3.4.3]
BnaA06g02990D	chrA06	-	1812798	1814964	1539	29.5345	14.7343	55.416	20.0587	-1.6059	2.5775e-05	DOWN	-0.73471	0.89145	FALSE	-1.3343	0.12942	FALSE	-1.0146	0.011396	FALSE	CYP72A15; cytochrome P450, family 72, subfamily A, polypeptide 15
BnaA06g03010D	chrA06	-	1823244	1825910	1539	489.589	235.073	403.331	348.91	-0.34898	0.31755	FALSE	-0.8594	2.4562e-07	FALSE	-1.3895	7.4762e-30	DOWN	0.17289	0.0089729	FALSE	CYP72A15; cytochrome P450, family 72, subfamily A, polypeptide 15
BnaA06g03810D	chrA06	+	2312036	2314252	1146	4.92288	11.1341	30.0623	5.4377	-2.6068	0.00028469	DOWN	0.74426	0.64917	FALSE	0.84633	0.88951	FALSE	-2.7171	8.0595e-05	DOWN	D-CDES; 1-aminocyclopropane-1-carboxylate deaminase 1
BnaA06g04110D	chrA06	-	2505137	2507316	675	126.604	34.827	1173.36	140.468	-3.2022	7.4352e-133	DOWN	-2.3016	9.1263e-10	DOWN	-2.1931	1.077e-07	DOWN	-3.319	5.2826e-139	DOWN	BCA3; beta carbonic anhydrase 3; K01673 carbonic anhydrase [EC:4.2.1.1]
BnaA06g04310D	chrA06	-	2592322	2599284	2139	0.959093	1.52373	9.34841	0.896408	-3.5224	0.002265	DOWN	0.47572	0.99724	FALSE	0.33679	0.99855	FALSE	-3.3917	0.0015677	DOWN	NOT2 / NOT3 / NOT5 family protein; K12605 CCR4-NOT transcription complex subunit 2
BnaA06g04320D	chrA06	-	2601038	2601349	312	0	0	85.3254	0	-5.8045	8.4945e-06	DOWN	NA	NA	NA	NA	NA	NA	-5.7879	4.5399e-06	DOWN	histone H4; K11254 histone H4
BnaA06g04890D	chrA06	+	2834393	2835198	417	15.374	22.2838	208.565	19.3121	-3.5728	1.5899e-15	DOWN	-0.083165	0.99724	FALSE	0.20443	0.99855	FALSE	-3.8687	5.6008e-17	DOWN	succinate dehydrogenase 6
BnaA06g05000D	chrA06	-	2878321	2880155	1077	180.959	171.272	421.44	193.611	-1.262	1.9217e-19	DOWN	-0.46653	0.84228	FALSE	-0.41045	0.99855	FALSE	-1.3264	1.5725e-22	DOWN	THA1; threonine aldolase; K01620 threonine aldolase [EC:4.1.2.5]
BnaA06g05210D	chrA06	+	2976081	2979407	1503	17.4029	15.4563	40.7943	18.817	-1.2562	0.018725	FALSE	-0.57349	0.99724	FALSE	-0.50221	0.99855	FALSE	-1.3357	0.0041028	DOWN	ERD6; sugar transporter ERD6
BnaA06g05220D	chrA06	+	2980169	2981514	843	83.1977	34.5495	48.0123	70.9649	0.42384	0.8004	FALSE	-1.3281	0.017446	FALSE	-1.599	0.0015499	DOWN	0.68643	0.078	FALSE	phosphoglycerate mutase-like protein
BnaA06g05360D	chrA06	+	3053860	3054414	426	7.0731	67.5552	2.54492	1.12524	-1.3172	0.99918	FALSE	5.6181	1.1872e-06	UP	2.9246	7.7655e-05	UP	1.368	0.99951	FALSE	hypothetical protein
BnaA06g06560D	chrA06	+	3550066	3552175	1230	284.948	141.736	308.298	237.261	-0.51771	0.030679	FALSE	-1.0329	2.1103e-06	DOWN	-1.3386	1.3921e-12	DOWN	-0.22034	0.99951	FALSE	PRS3; ribose-phosphate pyrophosphokinase 3
BnaA06g06900D	chrA06	-	3693095	3694127	891	10.6489	35.6458	1.75754	0.537996	-1.8478	0.99918	FALSE	5.7603	2.5493e-07	UP	1.4119	0.014465	FALSE	2.4924	0.17126	FALSE	hypothetical protein
BnaA06g06990D	chrA06	+	3742057	3745047	2511	13.8891	14.7474	3.78984	5.11616	0.29306	0.99918	FALSE	1.2377	0.0091914	FALSE	-0.24457	0.99855	FALSE	1.767	0.0027715	UP	G-type lectin S-receptor-like serine/threonine-protein kinase
BnaA06g07650D	chrA06	-	4100094	4101885	825	34.2694	35.3033	30.3704	6.6238	-2.3368	0.011483	FALSE	2.1244	0.00071779	UP	-0.28819	0.99855	FALSE	0.067543	0.99951	FALSE	proteasome subunit beta type-5-B; K02737 20S proteasome subunit beta 5 [EC:3.4.25.1]
BnaA06g08030D	chrA06	-	4291178	4292515	972	105.53	34.1022	173.625	79.991	-1.2579	5.5732e-07	DOWN	-1.5196	0.00049623	DOWN	-1.9608	1.1427e-07	DOWN	-0.82504	0.0017964	FALSE	NRS/ER; UDP-4-keto-6-deoxy-d-glucose-3,5-epimerase-4-reductase 1; K12451 3,5-epimerase/4-reductase [EC:5.1.3.- 1.1.1.-]
BnaA06g08330D	chrA06	-	4453346	4454709	888	73.8557	97.2248	19.534	83.671	1.9589	1.0042e-07	UP	-0.073059	0.96639	FALSE	0.065537	0.88316	FALSE	1.812	2.7619e-06	UP	putative flavin monooxygenase
BnaA06g08940D	chrA06	+	4849918	4853774	2385	93.4088	57.512	103.388	71.3906	-0.67413	0.00924	FALSE	-0.60153	0.40054	FALSE	-1.0308	0.00035033	DOWN	-0.25315	0.99951	FALSE	phosphate transporter PHO1-3
BnaA06g09110D	chrA06	+	4926562	4927599	663	205.672	230.839	84.4851	171.642	0.88277	0.00053928	FALSE	0.13783	0.16156	FALSE	-0.16454	0.99855	FALSE	1.1769	2.7807e-07	UP	RPL10B; 60S ribosomal protein L10-2; K02866 large subunit ribosomal protein L10e
BnaA06g09600D	chrA06	-	5134289	5137803	3330	0.346537	6.2682	0.144696	0.40306	1.3381	0.99918	FALSE	3.6693	0.0002479	UP	3.8459	0.00034938	UP	1.1533	0.99951	FALSE	RDR1; RNA-dependent RNA polymerase 1; K11699 RNA-dependent RNA polymerase [EC:2.7.7.48]
BnaA06g09790D	chrA06	-	5220506	5221669	1164	138.353	28.775	147.78	106.166	-0.61699	0.14137	FALSE	-2.1731	1.1658e-11	DOWN	-2.5965	4.548e-19	DOWN	-0.20181	0.99951	FALSE	putative glutamine amidotransferase
BnaA06g09880D	chrA06	-	5269582	5274921	4383	213.742	118.282	233.581	216.612	-0.24867	0.99918	FALSE	-1.1625	1.9566e-27	DOWN	-1.1847	7.4616e-26	DOWN	-0.23477	0.46664	FALSE	PDR7; ABC transporter G family member 35
BnaA06g10060D	chrA06	+	5342730	5343604	525	135.79	143.183	51.6254	128.741	1.1785	0.0015146	UP	-0.13627	0.99724	FALSE	-0.25459	0.99855	FALSE	1.2885	0.00023818	UP	Lactoylglutathione lyase / glyoxalase I family protein
BnaA06g10230D	chrA06	-	5406262	5412183	4242	319.67	164.406	675.05	526.137	-0.49942	2.4155e-16	FALSE	-1.9678	6.3329e-183	DOWN	-1.2904	6.7078e-46	DOWN	-1.1851	1.0023e-118	DOWN	PDR12; ABC transporter G family member 40
BnaA06g10320D	chrA06	+	5466784	5467860	1077	7.44074	20.411	0.671083	1.0682	0.53075	0.99918	FALSE	3.9664	9.8524e-05	UP	1.1248	0.2001	FALSE	3.3642	0.12612	FALSE	F-box protein KMD
BnaA06g10340D	chrA06	+	5477447	5480382	2316	9.05171	17.0969	26.422	49.8396	0.77569	0.002368	FALSE	-1.8332	3.046e-08	DOWN	0.5864	0.29515	FALSE	-1.6522	0.00023858	DOWN	AVP1; Pyrophosphate-energized vacuolar membrane proton pump 1; K01507 inorganic pyrophosphatase [EC:3.6.1.1]
BnaA06g10620D	chrA06	+	5606727	5608193	831	54.9289	43.8106	150.321	146.748	-0.17456	0.99918	FALSE	-2.0336	2.3541e-10	DOWN	-0.65736	0.99855	FALSE	-1.5591	4.7078e-08	DOWN	CCR1; cinnamoyl coa reductase 1; K09753 cinnamoyl-CoA reductase [EC:1.2.1.44]
BnaA06g10900D	chrA06	+	5690415	5693501	1281	0.400371	0.866146	8.08705	15.8662	0.83241	0.9499	FALSE	-4.4849	0.00023168	DOWN	0.7822	0.99855	FALSE	-4.4429	0.027516	FALSE	GAPCP-2; glyceraldehyde 3-phosphate dehydrogenase; K00134 glyceraldehyde 3-phosphate dehydrogenase [EC:1.2.1.12]
BnaA06g11250D	chrA06	+	5889960	5891055	381	93.8925	107.932	58.8069	21.1369	-1.6161	0.21141	FALSE	2.0626	3.3306e-05	UP	-0.13004	0.99855	FALSE	0.56831	0.63469	FALSE	ribosomal protein L20; K02887 large subunit ribosomal protein L20
BnaA06g11370D	chrA06	-	5920601	5923306	1710	10.6099	12.8553	9.43951	1.68194	-2.6284	0.054616	FALSE	2.6445	0.0012742	UP	-0.054122	0.99855	FALSE	0.061917	0.99951	FALSE	Dol-P-Man:Man(6)GlcNAc(2)-PP-Dol alpha-1,2-mannosyltransferase; K03846 alpha-1,2-mannosyltransferase [EC:2.4.1.259 2.4.1.261]
BnaA06g11500D	chrA06	+	5978786	5979547	648	9.49769	13.3769	79.9345	75.3059	-0.22592	0.99918	FALSE	-2.7827	1.4625e-06	DOWN	0.16302	0.99855	FALSE	-3.1799	1.5873e-08	DOWN	GSTU24; glutathione S-transferase TAU 24; K00799 glutathione S-transferase [EC:2.5.1.18]
BnaA06g11590D	chrA06	-	6022983	6024713	708	22.1847	18.9036	1.53126	25.1864	3.9	0.0020405	UP	-0.70364	0.99724	FALSE	-0.56198	0.99855	FALSE	3.7501	0.0037221	UP	UBC34; ubiquitin-conjugating enzyme E2 34; K04554 ubiquitin-conjugating enzyme E2 J2 [EC:6.3.2.19]
BnaA06g12100D	chrA06	-	6263140	6263988	501	33.3983	34.8805	18.0328	83.4325	2.0701	0.00014818	UP	-1.5478	0.022329	FALSE	-0.26843	0.99855	FALSE	0.78243	0.85502	FALSE	BTF3; basic transcription factor 3; K01527 nascent polypeptide-associated complex subunit beta
BnaA06g13250D	chrA06	+	6946370	6947660	762	373.467	134.596	4.11016	153.871	5.0865	1.9885e-26	UP	-0.48274	0.94913	FALSE	-1.8034	9.7518e-19	DOWN	6.3989	4.7817e-65	UP	JAZ1; jasmonate-zim-domain protein 1; K13464 jasmonate ZIM domain-containing protein
BnaA06g13410D	chrA06	+	7052206	7053109	552	2105.85	2187.66	2570.45	5359.73	0.92027	3.7221e-119	FALSE	-1.5824	1.4377e-164	DOWN	-0.27609	0.99855	FALSE	-0.39433	2.1952e-05	FALSE	pathogenesis-related thaumatin-like protein protein
BnaA06g13430D	chrA06	+	7057150	7058094	411	139.45	62.7656	214.248	44.3198	-2.4131	3.5318e-10	DOWN	0.21237	0.87943	FALSE	-1.4828	0.01765	FALSE	-0.72625	0.15076	FALSE	pathogenesis-related thaumatin-like protein
BnaA06g13740D	chrA06	+	7320881	7321619	336	129.364	257.158	77.0797	67.6232	-0.3287	0.99918	FALSE	1.6374	2.0281e-08	UP	0.66014	0.0063024	FALSE	0.6403	0.35924	FALSE	hypothetical protein
BnaA06g13750D	chrA06	+	7327625	7329251	927	47.0965	48.5496	169.579	42.9195	-2.1221	1.7985e-15	DOWN	-0.11183	0.99724	FALSE	-0.28724	0.99855	FALSE	-1.955	2.2493e-14	DOWN	NmrA-like negative transcriptional regulator-like protein
BnaA06g13830D	chrA06	-	7362248	7363556	975	30.4437	0.497868	152.458	6.88303	-4.6091	5.9993e-32	DOWN	-4.0789	0.13388	FALSE	-6.2653	1.3764e-06	DOWN	-2.4309	3.0414e-18	DOWN	CLH1; chlorophyllase 1; K08099 chlorophyllase [EC:3.1.1.14]
BnaA06g14090D	chrA06	+	7563118	7570582	747	0	0	11.288	23.9998	0.94836	0.8816	FALSE	-5.309	0.00037405	DOWN	NA	NA	NA	-4.1293	0.075458	FALSE	ARF2; auxin response factor 2
BnaA06g14910D	chrA06	-	8150919	8153691	1197	50.9876	22.478	20.1269	15.1375	-0.55086	0.99918	FALSE	0.28073	0.78211	FALSE	-1.5127	0.0094905	FALSE	1.2343	0.0015955	UP	chaperone protein dnaJ 10
BnaA06g14950D	chrA06	-	8171371	8172688	1122	2.45695	2.53403	65.5978	48.7899	-0.56693	0.99918	FALSE	-4.5567	1.3254e-11	DOWN	-0.28652	0.99855	FALSE	-4.8454	2.9765e-16	DOWN	Indole glucosinolate O-methyltransferase 4
BnaA06g14970D	chrA06	+	8196163	8196768	606	39.0369	21.971	7.35478	3.00585	-1.4308	0.99918	FALSE	2.5801	0.028346	FALSE	-1.1603	0.86294	FALSE	2.3014	0.0045574	UP	putative nodulin-like21 protein
BnaA06g15520D	chrA06	-	8509315	8509720	324	76.1794	79.4053	1.85894	1.77539	-0.20621	0.99918	FALSE	5.1934	5.9567e-06	UP	-0.27124	0.99855	FALSE	5.2501	1.3434e-05	UP	acyltransferase-like protein
BnaA06g16150D	chrA06	-	8961747	8964320	1065	424.747	593.379	356.175	239.992	-0.70946	7.3334e-05	FALSE	1.0163	2.9819e-35	UP	0.15127	4.0835e-06	FALSE	0.1473	0.15891	FALSE	PRXCB; peroxidase 34; K00430 peroxidase [EC:1.11.1.7]
BnaA06g16790D	chrA06	+	9442346	9443442	918	47.6281	1.20864	20.2078	4.49068	-2.3098	0.060968	FALSE	-2.1832	0.75266	FALSE	-5.6314	9.2601e-10	DOWN	1.1302	0.026792	FALSE	FLS1; flavonol synthase 1; K05278 flavonol synthase [EC:1.14.11.23]
BnaA06g16920D	chrA06	+	9547205	9548087	246	84.4367	78.9302	200.276	215.514	-0.034069	0.99918	FALSE	-1.7388	0.0014392	DOWN	-0.42837	0.99855	FALSE	-1.3528	0.013694	FALSE	RING-H2 finger protein ATL48
BnaA06g16930D	chrA06	-	9549698	9550147	450	71.66	29.8958	17.3997	17.8959	-0.099298	0.99918	FALSE	0.45066	0.86662	FALSE	-1.5923	0.11965	FALSE	1.9354	0.0021425	UP	hypothetical protein
BnaA06g17140D	chrA06	-	9699053	9700950	1074	48.0522	87.8122	43.0693	100.513	1.0828	4.3904e-05	UP	-0.48454	0.96101	FALSE	0.53874	0.014401	FALSE	0.05123	0.99951	FALSE	putative aldose 1-epimerase; K01785 aldose 1-epimerase [EC:5.1.3.3]
BnaA06g17180D	chrA06	+	9733501	9737960	2898	25.5287	15.147	30.2188	32.5524	-0.032544	0.99918	FALSE	-1.3934	0.0004138	DOWN	-1.0842	0.12933	FALSE	-0.35004	0.99951	FALSE	ABCA2; ABC transporter A family member 2
BnaA06g17510D	chrA06	+	9988633	9991619	1758	26.0741	2.68232	5.20757	24.3767	2.087	0.00010156	UP	-3.4736	2.1916e-07	DOWN	-3.6121	7.6593e-08	DOWN	2.2172	1.3434e-05	UP	ASN1; asparagine synthetase [glutamine-hydrolyzing]; K01953 asparagine synthase (glutamine-hydrolysing) [EC:6.3.5.4]
BnaA06g19110D	chrA06	-	11411678	11413722	1101	37.7319	13.6676	40.3719	43.451	-0.033828	0.99918	FALSE	-1.9583	0.00063003	DOWN	-1.7961	0.013089	FALSE	-0.20428	0.99951	FALSE	PHT3;2; phosphate transporter 3;2; K15102 solute carrier family 25 (mitochondrial phosphate transporter), member 3
BnaA06g19610D	chrA06	+	12114425	12115399	660	102.089	99.5008	14.0536	13.7996	-0.16618	0.99918	FALSE	2.5604	3.745e-10	UP	-0.36813	0.99855	FALSE	2.7541	2.2694e-10	UP	transmembrane protein 14C
BnaA06g22040D	chrA06	-	15404867	15408021	1644	39.4249	60.6565	27.477	63.389	1.0661	8.4725e-05	UP	-0.35323	0.99724	FALSE	0.29048	0.1476	FALSE	0.41417	0.53419	FALSE	ALDH12A1; delta-1-pyrroline-5-carboxylate dehydrogenase 12A1; K00294 1-pyrroline-5-carboxylate dehydrogenase [EC:1.2.1.88]
BnaA06g22340D	chrA06	+	15601201	15604280	1599	1.64383	11.1023	12.1288	12.7708	-0.065455	0.99918	FALSE	-0.49165	0.99724	FALSE	2.4246	0.015996	FALSE	-2.99	0.0046516	DOWN	Xanthine/uracil permease family protein
BnaA06g22490D	chrA06	-	15713428	15714269	363	50.687	66.6714	8.95979	12.1489	0.29943	0.99918	FALSE	2.1666	0.002561	UP	0.064374	0.99855	FALSE	2.3934	0.015892	FALSE	glutaredoxin-C1; K03676 glutaredoxin 3
BnaA06g22600D	chrA06	+	15798869	15802986	2313	15.4938	32.7691	3.54139	5.09819	0.3858	0.99918	FALSE	2.3946	5.3539e-11	UP	0.74957	0.0058595	FALSE	2.0226	0.00058946	UP	MA3 domain-containing protein
BnaA06g22730D	chrA06	+	15941078	15944392	744	42.3087	30.1058	169.032	184.912	-0.010318	0.99918	FALSE	-2.9084	1.8092e-19	DOWN	-0.82199	0.99855	FALSE	-2.105	9.375e-13	DOWN	FLS2; flavonol synthase 2
BnaA06g22740D	chrA06	+	15944505	15944570	66	39.8255	21.0139	361.378	293.423	-0.44039	0.99918	FALSE	-4.0932	0.0006099	DOWN	-1.2534	0.99855	FALSE	-3.2885	0.00044595	DOWN	--
BnaA06g22900D	chrA06	-	16029059	16029982	753	99.4419	54.5189	186.368	154.947	-0.40625	0.99918	FALSE	-1.7966	4.8135e-08	DOWN	-1.1982	0.047959	FALSE	-1.0129	0.00027849	DOWN	NAC102; NAC domain-containing protein 102
BnaA06g23420D	chrA06	+	16270000	16272340	1590	59.7951	33.8006	80.6851	72.8377	-0.28748	0.99918	FALSE	-1.3973	5.1867e-05	DOWN	-1.1541	0.023495	FALSE	-0.53899	0.29652	FALSE	GCH; GTP cyclohydrolase-2; K14652 3,4-dihydroxy 2-butanone 4-phosphate synthase / GTP cyclohydrolase II [EC:4.1.99.12 3.5.4.25]
BnaA06g23810D	chrA06	-	16493134	16495015	1413	9.8909	1.86493	42.7959	17.3694	-1.4408	0.0043233	DOWN	-3.509	0.00023766	DOWN	-2.7381	0.096892	FALSE	-2.22	1.4278e-06	DOWN	SPFH/Band 7/PHB domain-containing membrane-associated protein family
BnaA06g23840D	chrA06	+	16504265	16504537	273	179.882	32.7678	142.963	97.9779	-0.68498	0.99918	FALSE	-1.8698	0.034933	FALSE	-2.7878	3.1789e-06	DOWN	0.2247	0.99951	FALSE	PROPEP3; elicitor peptide 3
BnaA06g24550D	chrA06	+	17059846	17061700	1080	1.48401	21.6385	0.780755	2.57431	1.5814	0.99918	FALSE	2.7817	0.00054066	UP	3.5349	0.00018124	UP	0.81985	0.99951	FALSE	bHLH093; transcription factor bHLH93
BnaA06g24600D	chrA06	+	17117859	17120661	2001	1084.96	472.737	741.057	729.164	-0.1632	0.99918	FALSE	-0.91486	1.4999e-23	FALSE	-1.5296	1.3426e-106	DOWN	0.44327	9.4632e-28	FALSE	PCK2; phosphoenolpyruvate carboxykinase 2; K01610 phosphoenolpyruvate carboxykinase (ATP) [EC:4.1.1.49]
BnaA06g24650D	chrA06	+	17138308	17141392	2916	0.923386	16.4328	1.52846	2.49869	0.56923	0.99918	FALSE	2.4277	4.4845e-07	UP	3.8224	8.9923e-10	UP	-0.83379	0.99951	FALSE	BAM1; leucine-rich repeat receptor-like serine/threonine-protein kinase BAM1
BnaA06g25370D	chrA06	+	17528715	17529182	468	188.493	59.8627	149.03	151.591	-0.11529	0.99918	FALSE	-1.6301	0.00034022	DOWN	-1.9859	1.0315e-06	DOWN	0.23219	0.90392	FALSE	bZIP2; basic leucine-zipper 2
BnaA06g25390D	chrA06	-	17560070	17560666	360	71.4107	123.474	28.1072	25.2992	-0.29171	0.99918	FALSE	1.9974	1.9901e-05	UP	0.45892	0.40169	FALSE	1.2385	0.12384	FALSE	PIN1AT; peptidyl-prolyl cis-trans isomerase Pin1; K09578 peptidyl-prolyl cis-trans isomerase NIMA-interacting 1 [EC:5.2.1.8]
BnaA06g25970D	chrA06	-	17952715	17953818	672	16.5043	6.60437	74.9286	54.2127	-0.60675	0.99918	FALSE	-3.3268	4.9191e-06	DOWN	-1.6524	0.8596	FALSE	-2.2894	1.0728e-05	DOWN	RING/U-box superfamily protein
BnaA06g26190D	chrA06	-	18055049	18058528	2298	21.9278	20.9727	7.96772	8.96964	0.031018	0.99918	FALSE	0.93574	0.01357	FALSE	-0.39532	0.99855	FALSE	1.3538	0.0025224	UP	LCBK1; Sphingoid long-chain bases kinase 1
BnaA06g26390D	chrA06	-	18154072	18155584	618	57.6777	66.0918	12.8646	26.2171	0.88724	0.99918	FALSE	1.0443	0.016092	FALSE	-0.13462	0.99855	FALSE	2.0579	0.00051651	UP	Remorin family protein
BnaA06g28280D	chrA06	+	19439373	19440803	1431	153.621	63.4338	84.431	114.563	0.30043	0.25949	FALSE	-1.1425	0.00012946	DOWN	-1.6071	1.6527e-11	DOWN	0.75681	3.7562e-06	FALSE	Pyridoxal phosphate (PLP)-dependent transferases superfamily protein
BnaA06g28850D	chrA06	+	19731645	19734067	1413	269.368	119.503	384.566	237.336	-0.83616	3.5103e-10	FALSE	-1.2795	6.4926e-12	DOWN	-1.5036	1.2578e-17	DOWN	-0.62037	4.4994e-06	FALSE	GSH2; glutathione synthetase 2; K01920 glutathione synthase [EC:6.3.2.3]
BnaA06g28940D	chrA06	-	19797103	19804082	3615	12.3076	9.99424	29.6233	9.62686	-1.7615	7.6913e-08	DOWN	-0.23562	0.99724	FALSE	-0.63146	0.99855	FALSE	-1.3739	1.3143e-05	DOWN	HST; protein HASTY; K14289 exportin-5
BnaA06g30110D	chrA06	+	20403429	20404658	492	50.4275	68.3592	137.353	36.2438	-2.0619	3.1974e-06	DOWN	0.62575	0.23237	FALSE	0.10785	0.99855	FALSE	-1.5523	0.00023818	DOWN	FKBP15-2; peptidyl-prolyl cis-trans isomerase FKBP15-2; K09569 FK506-binding protein 2 [EC:5.2.1.8]
BnaA06g30240D	chrA06	-	20475881	20483086	4482	12.7303	15.6268	6.39655	15.6362	1.1497	0.0014917	UP	-0.29053	0.99893	FALSE	-0.035325	0.99855	FALSE	0.88619	0.039889	FALSE	ATZIP4; ZIP4-like protein
BnaA06g30520D	chrA06	-	20589384	20593879	2769	113.031	46.0553	164.267	91.9584	-0.97685	9.1025e-12	FALSE	-1.2873	3.631e-09	DOWN	-1.6264	6.3223e-17	DOWN	-0.64604	1.4877e-05	FALSE	RBOHD; respiratory burst oxidase-D; K13447 respiratory burst oxidase [EC:1.6.3.- 1.11.1.-]
BnaA06g30640D	chrA06	+	20670660	20672605	1383	78.6649	90.5557	24.9977	87.7603	1.6719	1.8225e-10	UP	-0.24442	0.99724	FALSE	-0.12799	0.99855	FALSE	1.5472	1.7549e-08	UP	putative amino acid transporter; K14207 solute carrier family 38 (sodium-coupled neutral amino acid transporter), member 2
BnaA06g30780D	chrA06	-	20812199	20813569	1371	25.3445	14.4154	101.657	20.0692	-2.4805	6.1226e-17	DOWN	-0.76703	0.88734	FALSE	-1.1451	0.56533	FALSE	-2.1107	3.4245e-14	DOWN	phenolic glucoside malonyltransferase 2
BnaA06g31030D	chrA06	+	20889040	20891487	1542	19.7068	21.0466	3.90595	15.792	1.8756	0.025325	FALSE	0.12474	0.91469	FALSE	-0.23618	0.99855	FALSE	2.2282	0.00092675	UP	KIN11; SNF1-related protein kinase catalytic subunit alpha KIN11; K07198 5'-AMP-activated protein kinase, catalytic alpha subunit [EC:2.7.11.11]
BnaA06g31760D	chrA06	+	21277985	21280773	1275	1.55874	0.870222	0.755824	14.813	4.1528	0.00094262	UP	-4.379	0.00051035	DOWN	-1.172	0.99855	FALSE	0.93754	0.99951	FALSE	hypothetical protein
BnaA06g32140D	chrA06	+	21494765	21495714	846	29.554	37.214	170.295	200.467	0.095469	0.99918	FALSE	-2.7191	4.3808e-22	DOWN	0.0014154	0.99855	FALSE	-2.6333	1.7395e-19	DOWN	SDH2-2; succinate dehydrogenase [ubiquinone] iron-sulfur subunit 2; K00235 succinate dehydrogenase (ubiquinone) iron-sulfur subunit [EC:1.3.5.1]
BnaA06g32570D	chrA06	+	21664404	21666997	1785	12.6423	6.91516	37.1163	36.8445	-0.15047	0.99918	FALSE	-2.7033	1.7121e-08	DOWN	-1.2015	0.83498	FALSE	-1.6605	9.7423e-05	DOWN	hydroxyproline-rich glycoprotein family protein
BnaA06g32690D	chrA06	-	21714908	21721149	3066	8.30118	21.9165	9.62575	9.59959	-0.14379	0.99918	FALSE	0.90132	0.002353	FALSE	1.0696	0.00058442	UP	-0.3203	0.99951	FALSE	glycosyl hydrolase family 38 protein; K01191 alpha-mannosidase [EC:3.2.1.24]
BnaA06g32800D	chrA06	+	21757088	21760889	1512	88.4472	30.4535	161.728	84.4576	-1.0771	1.4024e-07	DOWN	-1.7613	1.6954e-08	DOWN	-1.8693	3.004e-09	DOWN	-0.97739	6.1133e-07	FALSE	MATE efflux family protein; K03327 multidrug resistance protein, MATE family
BnaA06g33040D	chrA06	+	21898733	21900332	1500	181.387	94.2641	343.55	144.765	-1.3867	2.8803e-26	DOWN	-0.90859	0.0014776	FALSE	-1.2754	1.0515e-08	DOWN	-1.0282	3.6615e-16	DOWN	CYP71B21; cytochrome P450 71B21; K00517 [EC:1.14.-.-]
BnaA06g33260D	chrA06	-	22006367	22008283	1002	69.8677	24.2918	84.5139	65.062	-0.51724	0.99918	FALSE	-1.711	0.0003265	DOWN	-1.8552	0.00010785	DOWN	-0.38128	0.99951	FALSE	HMT-1; homocysteine S-methyltransferase 1; K00547 homocysteine S-methyltransferase [EC:2.1.1.10]
BnaA06g33610D	chrA06	-	22312886	22314829	1851	1.69711	13.1873	2.34281	2.5897	0.0046838	0.99918	FALSE	2.0586	0.0034469	UP	2.6269	0.00099027	UP	-0.57187	0.99951	FALSE	PI4K_GAMMA_7; phosphoinositide 4-kinase gamma 7
BnaA06g33790D	chrA06	+	22409029	22413224	2331	25.1377	17.7604	63.2011	76.5404	0.13641	0.99918	FALSE	-2.3972	1.5993e-19	DOWN	-0.83227	0.85208	FALSE	-1.4368	2.6222e-08	DOWN	EXS (ERD1/XPR1/SYG1) family protein
BnaA06g34160D	chrA06	-	22605322	22607278	642	3.49506	3.88855	44.4686	50.1754	0.034327	0.99918	FALSE	-3.9793	2.835e-06	DOWN	-0.17716	0.99855	FALSE	-3.7761	1.8737e-05	DOWN	GSTZ1; glutathione S-transferase zeta-class 1; K01800 maleylacetoacetate isomerase [EC:5.2.1.2]
BnaA06g34490D	chrA06	-	22781819	22783709	1002	74.4104	76.1974	114.929	131.081	0.049846	0.99918	FALSE	-1.0723	0.0028569	DOWN	-0.29684	0.99855	FALSE	-0.73388	0.057559	FALSE	EXGT-A3; endoxyloglucan transferase A3; K08235 xyloglucan:xyloglucosyl transferase [EC:2.4.1.207]
BnaA06g35450D	chrA06	+	23298821	23301277	1626	2.91765	34.3317	3.40783	5.54235	0.56178	0.99918	FALSE	2.3413	5.9769e-08	UP	3.2256	2.869e-10	UP	-0.33076	0.99951	FALSE	TDT; tonoplast dicarboxylate transporter; K14445 solute carrier family 13 (sodium-dependent dicarboxylate transporter), member 2/3/5
BnaA06g35940D	chrA06	-	23592018	23598221	5187	0.926972	5.22734	0.928933	1.12746	0.13956	0.99918	FALSE	1.9234	0.0027559	UP	2.1644	0.0018507	UP	-0.10976	0.99951	FALSE	ATP/DNA binding protein; K17592 sacsin
BnaA06g36250D	chrA06	-	23765225	23767233	1128	2.10288	16.5987	0.640741	1.0199	0.53075	0.99918	FALSE	3.7349	0.00059656	UP	2.6496	0.0070505	FALSE	1.6078	0.99951	FALSE	GLK2; transcription activator GLK2
BnaA06g36560D	chrA06	+	23939507	23941326	1404	47.6711	106.291	54.0523	41.7898	-0.51107	0.99918	FALSE	1.0571	1.1083e-08	UP	0.82575	1.3643e-06	FALSE	-0.28795	0.99951	FALSE	APS4; sulfate adenylyltransferase; K13811 3'-phosphoadenosine 5'-phosphosulfate synthase [EC:2.7.7.4 2.7.1.25]
BnaA06g36790D	chrA06	-	24049240	24054536	3048	0.504798	5.21004	0.553291	0.408898	-0.57616	0.99918	FALSE	3.3818	0.003326	UP	3.0364	0.010073	FALSE	-0.23904	0.99951	FALSE	putative LRR receptor-like serine/threonine-protein kinase
BnaA06g37510D	chrA06_random	+	45998	47683	1272	55.0877	66.6745	0.0947008	31.9569	8.2587	1.2822e-07	UP	0.77135	0.0016589	FALSE	-0.055672	0.99855	FALSE	9.0774	1.9544e-12	UP	NSP2; Nitrile-specifier protein 2
BnaA06g37700D	chrA06_random	+	111553	113778	1353	30.7043	46.2818	58.2265	24.5169	-1.3878	0.0008525	DOWN	0.62702	0.036129	FALSE	0.26093	0.5399	FALSE	-1.0299	0.015176	FALSE	TUA6; tubulin alpha-6 chain; K07374 tubulin alpha
BnaA06g37880D	chrA06_random	-	209031	212484	1125	11.7961	3.94501	108.039	11.9306	-3.3187	1.708e-20	DOWN	-1.8862	0.25255	FALSE	-1.9113	0.48144	FALSE	-3.3019	7.4211e-21	DOWN	alcohol dehydrogenase-like protein
BnaA06g38200D	chrA06_random	-	390046	391596	1443	14.7056	20.328	2.92175	17.0083	2.4015	0.0040926	UP	-0.032423	0.99724	FALSE	0.13602	0.99855	FALSE	2.2248	0.011276	FALSE	carboxylate clamp-tetratricopeptide repeat protein
BnaA06g38320D	chrA06_random	-	482658	484077	1191	103.027	19.68	147.768	68.2607	-1.2541	3.0268e-07	DOWN	-2.084	3.3238e-07	DOWN	-2.7193	2.0944e-15	DOWN	-0.62702	0.040275	FALSE	S-adenosyl-L-methionine-dependent methyltransferase
BnaA06g38450D	chrA06_random	-	548816	549112	297	2.80613	5.13673	51.9152	34.5393	-0.72778	0.99918	FALSE	-3.039	0.087919	FALSE	0.54119	0.99855	FALSE	-4.3162	0.0029184	DOWN	VQ motif-containing protein
BnaA06g38470D	chrA06_random	+	560541	561044	504	50.2445	28.4813	43.0212	93.5882	0.98141	0.067285	FALSE	-2.006	0.00050536	DOWN	-1.15	0.82675	FALSE	0.1172	0.99951	FALSE	putative calcium-binding protein CML27; K13448 calcium-binding protein CML
BnaA06g38690D	chrA06_random	+	705194	708401	2469	66.0049	40.5571	33.713	37.5096	0.01409	0.99918	FALSE	-0.17696	0.99724	FALSE	-1.0337	0.0045788	DOWN	0.86255	1.5472e-05	FALSE	HSP93-III; Clp ATPase; K03696 ATP-dependent Clp protease ATP-binding subunit ClpC
BnaA06g39320D	chrA06_random	+	1486422	1487824	783	124.698	60.578	115.075	140.439	0.14751	0.99918	FALSE	-1.5027	1.7651e-05	DOWN	-1.3727	0.0013691	DOWN	0.0091533	0.99951	FALSE	PGL4; 6-phosphogluconolactonase 4; K01057 6-phosphogluconolactonase [EC:3.1.1.31]
BnaA06g39340D	chrA06_random	-	1500963	1502980	1167	1.0987	11.112	1.23866	0.246455	-2.4692	0.99918	FALSE	5.205	0.0040025	UP	3.0072	0.032188	FALSE	-0.27969	0.99951	FALSE	RD22; dehydration-responsive protein RD22
BnaA06g40840D	chrA06_random	+	2216055	2217591	1206	115.567	62.9633	115.565	101.356	-0.32914	0.99918	FALSE	-0.9765	0.016657	FALSE	-1.2072	0.00075365	DOWN	-0.10669	0.99991	FALSE	FAD/NAD(P)-binding oxidoreductase family protein
BnaA07g00390D	chrA07	-	303365	304816	1302	379.043	232.112	161.908	135.854	-0.39298	0.99918	FALSE	0.48311	4.4246e-07	FALSE	-1.0386	1.2038e-09	DOWN	1.1205	8.9166e-25	UP	HCT; hydroxycinnamoyl-CoA shikimate/quinate hydroxycinnamoyl transferase; K13065 shikimate O-hydroxycinnamoyltransferase [EC:2.3.1.133]
BnaA07g00460D	chrA07	-	343022	344934	1362	1040.91	654.611	1108.81	888.389	-0.45961	9.8593e-07	FALSE	-0.73021	2.5984e-10	FALSE	-1.0002	1.2167e-25	DOWN	-0.19788	0.67973	FALSE	SUR1; S-alkyl-thiohydroximate lyase SUR1; K11819 S-alkyl-thiohydroximate lyase SUR1 [EC:4.4.1.-]
BnaA07g01850D	chrA07	-	1538536	1539025	390	77.4244	97.7954	121.386	24.0906	-2.4729	1.5485e-05	DOWN	1.7316	0.00046773	UP	0.0059018	0.99855	FALSE	-0.75545	0.47395	FALSE	PNP-A; plant natriuretic peptide A
BnaA07g02200D	chrA07	+	1843737	1844889	483	0	1.57931	41.4001	36.5222	-0.32072	0.99918	FALSE	-4.8211	0.00058783	DOWN	NA	NA	NA	-5.375	0.00015377	DOWN	putative cathepsin B-like cysteine protease; K01363 cathepsin B [EC:3.4.22.1]
BnaA07g02890D	chrA07	+	2508181	2509784	882	76.3207	74.535	23.3544	31.3048	0.28283	0.99918	FALSE	0.96188	0.0015459	FALSE	-0.36523	0.99855	FALSE	1.6017	1.6805e-05	UP	prolyl 4-hydroxylase 5; K00472 prolyl 4-hydroxylase [EC:1.14.11.2]
BnaA07g03410D	chrA07	+	3055210	3057234	2025	26.5935	13.3897	6.54347	6.86482	-0.070698	0.99918	FALSE	0.67418	0.29722	FALSE	-1.321	0.07607	FALSE	1.9162	1.5674e-05	UP	ARM repeat superfamily protein
BnaA07g03510D	chrA07	-	3137590	3139082	1056	389.574	192.868	482.636	308.675	-0.78471	2.7208e-08	FALSE	-0.96813	4.2347e-06	FALSE	-1.3454	5.408e-15	DOWN	-0.41575	0.026281	FALSE	S-adenosyl-L-methionine-dependent methyltransferases superfamily protein
BnaA07g03730D	chrA07	+	3364034	3365572	1056	347.684	172.117	336.054	238.86	-0.63239	0.0018484	FALSE	-0.76243	0.012802	FALSE	-1.3455	2.4202e-13	DOWN	-0.05763	0.99951	FALSE	S-adenosyl-L-methionine-dependent methyltransferases superfamily protein
BnaA07g03790D	chrA07	-	3460673	3461434	483	719.671	350.031	1615.85	1436.47	-0.30963	0.47546	FALSE	-2.3266	1.6584e-73	DOWN	-1.3709	3.6973e-13	DOWN	-1.2736	2.4988e-36	DOWN	HB1; non-symbiotic hemoglobin 1
BnaA07g04150D	chrA07	-	4284240	4286234	1761	25.1923	3.15029	28.9349	29.0716	-0.13307	0.99918	FALSE	-3.4957	7.3526e-09	DOWN	-3.3305	5.6865e-07	DOWN	-0.30654	0.99951	FALSE	NIR1; Ferredoxin--nitrite reductase; K00366 ferredoxin-nitrite reductase [EC:1.7.7.1]
BnaA07g04160D	chrA07	-	4337865	4338856	588	1.8535	35.6164	1.43404	2.60873	0.7234	0.99918	FALSE	3.4815	0.00032231	UP	3.9331	0.00030406	UP	0.26346	0.99951	FALSE	RING/U-box domain-containing protein
BnaA07g04500D	chrA07	-	4926099	4927245	387	363.949	243.696	114.545	105.532	-0.2581	0.99918	FALSE	0.91774	0.00010556	FALSE	-0.90973	0.067137	FALSE	1.5611	3.8015e-11	UP	hypothetical protein
BnaA07g04760D	chrA07	+	5173601	5175711	1452	0	0	10.9509	12.4791	0.048601	0.99918	FALSE	-5.3243	0.00033598	DOWN	NA	NA	NA	-5.0444	0.0014094	DOWN	MATE efflux family protein; K03327 multidrug resistance protein, MATE family
BnaA07g04890D	chrA07	-	5288992	5290309	1242	19.2018	10.441	47.2333	21.459	-1.2781	0.02022	FALSE	-1.329	0.24222	FALSE	-1.2101	0.77807	FALSE	-1.4053	0.0030639	DOWN	AGC2-1; AGC (cAMP-dependent, cGMP-dependent and protein kinase C) kinase family protein
BnaA07g06370D	chrA07	+	6726681	6728429	720	34.4588	41.8964	0.334609	0	NA	NA	NA	5.77	5.9166e-07	UP	-0.049121	0.99855	FALSE	6.5795	1.5696e-05	UP	alpha/beta-Hydrolases superfamily protein
BnaA07g06460D	chrA07	+	6775509	6777461	927	87.5539	97.6976	33.266	55.2266	0.59145	0.47437	FALSE	0.53331	0.015506	FALSE	-0.17293	0.99855	FALSE	1.2894	5.9948e-05	UP	urate oxidase; K00365 urate oxidase [EC:1.7.3.3]
BnaA07g07050D	chrA07	+	7388846	7393525	1803	9.28039	12.0769	2.60561	21.5882	2.9107	4.2423e-06	UP	-1.1277	0.23407	FALSE	0.048912	0.99855	FALSE	1.7259	0.11655	FALSE	CTP synthase-like protein; K01937 CTP synthase [EC:6.3.4.2]
BnaA07g07790D	chrA07	-	8068823	8070542	1095	7.31842	22.9886	5.50043	1.13819	-2.4127	0.9143	FALSE	4.0464	1.9764e-05	UP	1.3202	0.066179	FALSE	0.30528	0.99951	FALSE	GDSL esterase/lipase
BnaA07g08050D	chrA07	-	8220668	8221274	456	63.2658	81.6639	0	0	NA	NA	NA	6.0739	1.6804e-08	UP	0.037194	0.99855	FALSE	5.7971	1.4106e-06	UP	--
BnaA07g08970D	chrA07	+	8945827	8948614	1764	46.701	16.7075	87.613	72.1205	-0.4206	0.99918	FALSE	-2.3996	6.3222e-14	DOWN	-1.814	2.5858e-05	DOWN	-1.0144	0.00010169	DOWN	G6PD3; glucose-6-phosphate dehydrogenase 3; K00036 glucose-6-phosphate 1-dehydrogenase [EC:1.1.1.49]
BnaA07g09080D	chrA07	-	8999319	9001327	1188	5.39641	3.44394	28.7967	31.9569	0.010362	0.99918	FALSE	-3.5037	1.3217e-06	DOWN	-0.97902	0.99855	FALSE	-2.5225	0.00021575	DOWN	IAR4; pyruvate dehydrogenase E1 component subunit alpha-2; K00161 pyruvate dehydrogenase E1 component alpha subunit [EC:1.2.4.1]
BnaA07g09420D	chrA07	-	9240154	9245876	1548	55.3295	68.0467	7.15908	9.41367	0.25512	0.99918	FALSE	2.564	2.6434e-16	UP	-0.032601	0.99855	FALSE	2.8435	1.3009e-13	UP	Mediator complex, subunit Med10; K15151 mediator of RNA polymerase II transcription subunit 10
BnaA07g09950D	chrA07	-	9567001	9568064	546	114.246	86.3648	155.979	178.221	0.05245	0.99918	FALSE	-1.3348	0.00068179	DOWN	-0.73471	0.99855	FALSE	-0.55592	0.53266	FALSE	ARFA1D; ARF GTPase family protein; K07937 ADP-ribosylation factor 1
BnaA07g11070D	chrA07	+	10420514	10421805	1110	93.334	60.9119	111.126	151.234	0.30472	0.23051	FALSE	-1.6016	2.2718e-09	DOWN	-0.94676	0.13777	FALSE	-0.35844	0.99951	FALSE	indole glucosinolate o-methyltransferase 1
BnaA07g11270D	chrA07	-	10549016	10552343	2406	0.159874	0.115288	23.0305	28.0918	0.14674	0.99918	FALSE	-8.2184	6.6292e-14	DOWN	-0.80277	0.99855	FALSE	-7.2772	4.8369e-12	DOWN	SAUL1; senescence-associated E3 ubiquitin ligase 1
BnaA07g11370D	chrA07	-	10604625	10610669	1671	362.404	1175.68	201.414	629.271	1.5036	1.2632e-82	UP	0.61209	2.0189e-60	FALSE	1.3668	2.7084e-163	UP	0.74072	1.7569e-16	FALSE	CAT1; catalase 1; K03781 catalase [EC:1.11.1.6]
BnaA07g11920D	chrA07	+	11010309	11013430	954	31.6515	12.3572	60.1034	23.214	-1.5123	0.0034747	DOWN	-1.1993	0.45775	FALSE	-1.688	0.10085	FALSE	-1.0319	0.062935	FALSE	CYP81G1; cytochrome P450, family 81, subfamily G, polypeptide 1
BnaA07g12390D	chrA07	+	11261675	11264176	1299	19.9386	39.5576	11.0352	14.9821	0.30127	0.99918	FALSE	1.1111	0.0026425	UP	0.65732	0.09225	FALSE	0.74674	0.56907	FALSE	DGL1; dolichyl-diphosphooligosaccharide-protein glycosyltransferase subunit; K12670 oligosaccharyltransferase complex subunit beta
BnaA07g12410D	chrA07	+	11273711	11274777	972	73.4752	17.9072	38.2942	25.1513	-0.74636	0.99918	FALSE	-0.77975	0.9069	FALSE	-2.3678	3.1688e-07	DOWN	0.83342	0.021487	FALSE	hypothetical protein
BnaA07g12810D	chrA07	+	11451151	11452332	846	34.9343	44.5912	6.5498	7.93257	0.13647	0.99918	FALSE	2.2012	4.1523e-05	UP	0.021037	0.99855	FALSE	2.3084	0.0008361	UP	TED4; heme oxygenase 1; K00510 heme oxygenase [EC:1.14.99.3]
BnaA07g13040D	chrA07	+	11673182	11676593	2133	3.45644	3.96634	15.4174	15.7313	-0.11079	0.99918	FALSE	-2.2774	0.0015731	DOWN	-0.13256	0.99855	FALSE	-2.2639	0.001073	DOWN	SE; serrate RNA effector molecule
BnaA07g13260D	chrA07	-	11786307	11786765	459	217.469	124.49	312.04	244.585	-0.49125	0.79894	FALSE	-1.264	0.00054066	DOWN	-1.1359	0.022142	FALSE	-0.62763	0.08768	FALSE	FD3; ferredoxin 3; K02639 ferredoxin
BnaA07g14440D	chrA07	+	12754119	12756570	1149	9.76427	13.2777	30.508	46.058	0.4544	0.832	FALSE	-2.0841	9.4079e-05	DOWN	0.11235	0.99855	FALSE	-1.7503	0.0089027	FALSE	RAD23D; ubiquitin receptor RAD23d; K10839 UV excision repair protein RAD23
BnaA07g14830D	chrA07	-	13003808	13004068	261	16.4572	192.362	13.8459	27.9164	0.87179	0.99918	FALSE	2.495	1.3351e-07	UP	3.216	3.3483e-09	UP	0.14255	0.99951	FALSE	--
BnaA07g14980D	chrA07	-	13066995	13077467	7470	5.69003	18.1859	7.15983	11.1143	0.49456	0.27127	FALSE	0.42074	0.0067718	FALSE	1.3452	1.1688e-10	UP	-0.4382	0.99951	FALSE	hypothetical protein
BnaA07g15030D	chrA07	+	13123773	13125383	1395	67.4642	11.2345	129.008	95.8021	-0.5692	0.22759	FALSE	-3.3818	2.076e-22	DOWN	-2.9173	6.9844e-13	DOWN	-1.042	9.2228e-06	DOWN	cysteine/histidine-rich C1 domain-containing protein
BnaA07g15260D	chrA07	+	13245148	13247099	1143	4.65536	2.36613	27.2957	16.7753	-0.8422	0.99918	FALSE	-3.1154	0.0043844	DOWN	-1.3074	0.99855	FALSE	-2.6584	0.00028728	DOWN	glycerophosphoryl diester phosphodiesterase family protein
BnaA07g15380D	chrA07	-	13309877	13313208	1404	17.8082	24.844	5.49103	7.23811	0.25867	0.99918	FALSE	1.4896	0.0034675	UP	0.14928	0.99855	FALSE	1.5907	0.039363	FALSE	40S ribosomal protein S10-3; K02947 small subunit ribosomal protein S10e
BnaA07g16060D	chrA07	-	13697453	13700182	1476	99.7257	25.0885	51.4972	62.6798	0.14364	0.99918	FALSE	-1.6106	2.8298e-05	DOWN	-2.322	9.9953e-15	DOWN	0.84676	7.0417e-05	FALSE	PAL2; phenylalanine ammonia-lyase 2; K10775 phenylalanine ammonia-lyase [EC:4.3.1.24]
BnaA07g16150D	chrA07	-	13764534	13764979	249	551.495	627.733	211.892	306.094	0.39078	0.65538	FALSE	0.74652	4.9709e-06	FALSE	-0.14427	0.99855	FALSE	1.2733	3.4181e-08	UP	ribosomal protein S21e; K02971 small subunit ribosomal protein S21e
BnaA07g16410D	chrA07	-	13892204	13894193	1413	9.80016	17.0297	3.83629	2.57827	-0.71317	0.99918	FALSE	2.4339	0.0011378	UP	0.4661	0.90116	FALSE	1.2464	0.47567	FALSE	bi-functional orotate phosphoribosyltransferase/orotidine-5'-phosphate decarboxylase; K13421 uridine monophosphate synthetase [EC:2.4.2.10 4.1.1.23]
BnaA07g16880D	chrA07	-	14264440	14265535	675	0.284931	1.13008	23.0211	18.8901	-0.42519	0.99918	FALSE	-4.3528	0.008548	FALSE	1.6567	0.99855	FALSE	-6.4429	0.0015143	DOWN	GroES-like zinc-binding alcohol dehydrogenase family protein
BnaA07g17230D	chrA07	-	14444583	14445704	1026	2245.08	2121.2	4300.73	1522.81	-1.6377	0	DOWN	0.18849	1.2826e-21	FALSE	-0.41296	0.69097	FALSE	-1.0445	1.1712e-145	DOWN	BG3; beta-1,3-glucanase 3
BnaA07g18150D	chrA07	+	14930907	14932550	1644	24.9184	7.1708	20.736	15.4536	-0.56406	0.99918	FALSE	-1.3974	0.21667	FALSE	-2.1281	0.0018708	DOWN	0.15836	0.99951	FALSE	aspartyl protease family protein
BnaA07g18330D	chrA07	+	14997516	14998947	1101	55.7827	21.2887	30.5251	29.5188	-0.18823	0.99918	FALSE	-0.7612	0.84228	FALSE	-1.7208	0.0014425	DOWN	0.76311	0.07141	FALSE	PTI1-like tyrosine-protein kinase 3
BnaA07g18560D	chrA07	+	15100185	15100595	411	1.71582	2.53087	63.014	84.2077	0.27841	0.99918	FALSE	-5.3459	7.4247e-08	DOWN	0.22966	0.99855	FALSE	-5.3054	7.5819e-06	DOWN	ARGOS; protein AUXIN-REGULATED GENE INVOLVED IN ORGAN SIZE
BnaA07g18880D	chrA07	+	15251429	15254624	1425	69.4181	53.3841	17.6674	17.8959	-0.12132	0.99918	FALSE	1.2871	1.2142e-05	UP	-0.70998	0.84701	FALSE	1.8675	7.4139e-10	UP	NTMC2T4; calcium-dependent lipid-binding transcriptional regulator
BnaA07g18900D	chrA07	-	15255327	15256561	708	3.9842	6.17061	38.2816	49.6957	0.23661	0.99918	FALSE	-3.2993	8.7744e-06	DOWN	0.30005	0.99855	FALSE	-3.371	9.9337e-05	DOWN	PEX11E; peroxisomal membrane protein 11E
BnaA07g19330D	chrA07	-	15496964	15497368	405	9.1811	4.96551	29.1482	44.7397	0.47829	0.99918	FALSE	-3.4612	0.0030596	DOWN	-1.2178	0.99855	FALSE	-1.7734	0.37055	FALSE	BZIP53; basic region/leucine zipper motif 53 protein
BnaA07g19850D	chrA07	+	15758218	15760510	1377	32.078	8.2087	15.134	8.07626	-1.0459	0.99918	FALSE	-0.26619	0.9974	FALSE	-2.2974	0.00032051	DOWN	0.97708	0.062817	FALSE	D-glycerate 3-kinase; K15918 D-glycerate 3-kinase [EC:2.7.1.31]
BnaA07g20300D	chrA07	+	15952316	15955126	1266	30.5861	8.38066	104.569	96.4766	-0.25607	0.99918	FALSE	-3.8147	6.4896e-23	DOWN	-2.1988	0.0019268	DOWN	-1.8802	2.0271e-11	DOWN	GAPCP-1; glyceraldehyde-3-phosphate dehydrogenase GAPCP1; K00134 glyceraldehyde 3-phosphate dehydrogenase [EC:1.2.1.12]
BnaA07g20740D	chrA07	+	16187153	16187831	375	0	0	47.2201	39.6266	-0.3928	0.99918	FALSE	-5.0382	0.001963	DOWN	NA	NA	NA	-5.1996	0.00053223	DOWN	CCB4; cofactor assembly of complex C
BnaA07g20840D	chrA07	+	16243114	16246657	2733	24.7711	9.36283	23.0517	16.6274	-0.61117	0.99918	FALSE	-1.1182	0.1737	FALSE	-1.7347	0.00053128	DOWN	-0.0029255	0.99951	FALSE	NIA1; nitrate reductase [NADH] 1; K10534 nitrate reductase (NAD(P)H) [EC:1.7.1.1 1.7.1.2 1.7.1.3]
BnaA07g21130D	chrA07	+	16423198	16423873	438	7087.75	3094.91	11884.5	1991.4	-2.7171	0	DOWN	0.34646	1.4744e-22	FALSE	-1.5265	2.2412e-152	DOWN	-0.8524	4.7994e-116	FALSE	--
BnaA07g21140D	chrA07	-	16427633	16428030	249	16.9928	112.234	10.643	70.0743	2.5791	0.02263	FALSE	0.3899	0.61269	FALSE	2.3924	0.00061609	UP	0.56831	0.99951	FALSE	hypothetical protein
BnaA07g21490D	chrA07	+	16630247	16630965	585	8.87668	50.0238	11.3252	38.0206	1.6074	0.093803	FALSE	0.10618	0.95394	FALSE	2.1634	0.00098119	UP	-0.45816	0.99951	FALSE	ERD14; dehydrin ERD14
BnaA07g21990D	chrA07	+	16908403	16911399	1506	15.2824	21.5958	1.27978	0.891229	-0.66189	0.99918	FALSE	4.3092	3.6536e-07	UP	0.1678	0.99855	FALSE	3.4712	0.00024602	UP	ALDH10A8; aldehyde dehydrogenase 10A8; K00130 betaine-aldehyde dehydrogenase [EC:1.2.1.8]
BnaA07g23080D	chrA07	+	17441592	17443098	867	136.796	153.569	24.5921	30.0771	0.15061	0.99918	FALSE	2.0625	1.1483e-16	UP	-0.16422	0.99855	FALSE	2.3691	1.1446e-15	UP	P40; 40S ribosomal protein Sa-1; K02998 small subunit ribosomal protein SAe
BnaA07g23090D	chrA07	-	17443882	17444634	666	32.536	5.41439	2.17044	1.1516	-1.0542	0.99918	FALSE	1.9435	0.71756	FALSE	-2.9182	0.0070804	FALSE	3.7993	0.00024295	UP	HRE1; ethylene-responsive transcription factor ERF073
BnaA07g23350D	chrA07	-	17564032	17566202	1545	48.2584	32.9	3.11869	2.23388	-0.62125	0.99918	FALSE	3.5908	3.4121e-10	UP	-0.88377	0.49641	FALSE	3.8451	4.8883e-15	UP	SUC1; sucrose transport protein SUC1; K15378 solute carrier family 45, member 1/2/4
BnaA07g23490D	chrA07	-	17681939	17683274	636	240.813	238.24	198.872	91.8008	-1.2551	3.8083e-05	DOWN	1.0862	4.2204e-09	UP	-0.34658	0.99855	FALSE	0.16937	0.78564	FALSE	nuclear transport factor 2 (NTF2) family protein
BnaA07g23790D	chrA07	+	17832680	17833120	306	125.076	138.465	38.1848	53.5749	0.34869	0.99918	FALSE	1.0802	0.010745	FALSE	-0.18436	0.99855	FALSE	1.605	0.003484	UP	60S ribosomal protein L27a-3; K02900 large subunit ribosomal protein L27Ae
BnaA07g24050D	chrA07	+	17971651	17972767	924	55.9222	18.9876	42.6301	24.694	-0.92758	0.61055	FALSE	-0.66876	0.99724	FALSE	-1.8894	0.0014701	DOWN	0.28484	0.99951	FALSE	hypothetical protein
BnaA07g24120D	chrA07	-	18032354	18033572	357	0.89789	0.97123	25.3066	37.0593	0.41046	0.99918	FALSE	-5.5435	0.0036561	DOWN	-0.2178	0.99855	FALSE	-4.9235	0.041642	FALSE	COX19-1; cytochrome c oxidase 19-1; K18183 cytochrome c oxidase assembly protein subunit 19
BnaA07g25010D	chrA07	-	18703785	18705059	609	291.071	295.261	18.1975	25.5026	0.34704	0.99918	FALSE	3.2436	6.5915e-34	UP	-0.31046	0.99855	FALSE	3.8928	2.6434e-36	UP	60S ribosomal protein L17-1; K02880 large subunit ribosomal protein L17e
BnaA07g25040D	chrA07	+	18715642	18716423	702	20.3652	36.8462	5.66262	5.46272	-0.19171	0.99918	FALSE	2.4642	0.00057392	UP	0.52433	0.74444	FALSE	1.7399	0.17722	FALSE	REF/SRPP-like protein
BnaA07g25400D	chrA07	-	18899228	18899776	549	44.0241	48.2516	133.844	188.948	0.35757	0.45866	FALSE	-2.259	2.1874e-10	DOWN	-0.19879	0.99855	FALSE	-1.7109	1.7273e-05	DOWN	hypothetical protein
BnaA07g25510D	chrA07	+	18940129	18943043	1239	137.895	143.561	266.683	365.841	0.31623	0.00076746	FALSE	-1.6392	1.6008e-26	DOWN	-0.27298	0.99855	FALSE	-1.0583	6.5033e-11	DOWN	cICDH; NADP+-dependent isocitrate dehydrogenase; K00031 isocitrate dehydrogenase [EC:1.1.1.42]
BnaA07g25530D	chrA07	+	18949603	18953543	1485	27.8455	32.9685	15.8179	7.87626	-1.1458	0.72522	FALSE	1.7759	2.8383e-05	UP	-0.087434	0.99855	FALSE	0.70917	0.29382	FALSE	GAD2; glutamate decarboxylase 2; K01580 glutamate decarboxylase [EC:4.1.1.15]
BnaA07g25750D	chrA07	-	19041410	19043371	867	67.0671	57.5882	102.536	129.708	0.19926	0.99918	FALSE	-1.4611	2.624e-05	DOWN	-0.55091	0.99855	FALSE	-0.71917	0.15529	FALSE	RNA recognition motif-containing protein; K12881 THO complex subunit 4
BnaA07g26110D	chrA07	+	19241526	19247159	2208	29.4996	16.2686	48.9366	34.5187	-0.6434	0.39742	FALSE	-1.3749	0.0027652	DOWN	-1.1897	0.09217	FALSE	-0.83693	0.02355	FALSE	serine/threonine protein kinase
BnaA07g26380D	chrA07	+	19422723	19423988	591	0.216952	0.938692	279.034	340.171	0.14596	0.85823	FALSE	-8.791	2.8128e-39	DOWN	1.7822	0.99855	FALSE	-10.436	5.1229e-25	DOWN	60S ribosomal protein L17-1; K02880 large subunit ribosomal protein L17e
BnaA07g26400D	chrA07	+	19433502	19435217	1122	103.878	35.0438	69.9996	75.0219	-0.039898	0.99918	FALSE	-1.3878	0.0011465	DOWN	-1.8987	2.9325e-08	DOWN	0.46276	0.10224	FALSE	F-box/kelch-repeat protein
BnaA07g27830D	chrA07	-	20186835	20192537	2052	0.12497	6.86024	0.528331	0.747531	0.36083	0.99918	FALSE	2.9084	0.01327	FALSE	5.4475	0.0043856	UP	-2.1866	0.99951	FALSE	hypothetical protein
BnaA07g28040D	chrA07	+	20287998	20289450	936	10.5479	27.1901	45.9444	36.3613	-0.47735	0.99918	FALSE	-0.70898	0.89708	FALSE	1.035	0.17199	FALSE	-2.2296	0.00010301	DOWN	S-adenosylmethionine-dependent methyltransferase domain-containing protein
BnaA07g28450D	chrA07	-	20545651	20546583	687	195.501	96.5997	137.467	113.315	-0.41862	0.99918	FALSE	-0.5199	0.96361	FALSE	-1.3482	8.7376e-05	DOWN	0.40137	0.12512	FALSE	GSTU12; glutathione S-transferase TAU 12; K00799 glutathione S-transferase [EC:2.5.1.18]
BnaA07g28460D	chrA07	-	20548138	20549147	768	409.115	246.051	322.009	232.312	-0.6109	0.033907	FALSE	-0.20676	0.99724	FALSE	-1.0646	1.8446e-06	DOWN	0.23869	0.079776	FALSE	GSTU12; glutathione S-transferase TAU 12; K00799 glutathione S-transferase [EC:2.5.1.18]
BnaA07g28470D	chrA07	-	20552651	20553488	705	153.681	55.1816	156.683	77.3766	-1.1577	0.00077646	DOWN	-0.77736	0.57255	FALSE	-1.8088	5.3255e-07	DOWN	-0.13462	0.99951	FALSE	GSTU11; glutathione S-transferase TAU 11; K00799 glutathione S-transferase [EC:2.5.1.18]
BnaA07g29090D	chrA07	-	20912694	20915228	1755	15.1232	25.9998	5.35375	5.35347	-0.13994	0.99996	FALSE	1.9903	1.5095e-05	UP	0.45065	0.39569	FALSE	1.3914	0.064025	FALSE	LPR2; protein LOW PHOSPHATE ROOT2
BnaA07g29150D	chrA07	+	20938026	20940241	1470	13.1272	11.652	45.0698	52.8268	0.089243	0.99918	FALSE	-2.4703	7.1725e-09	DOWN	-0.50306	0.99855	FALSE	-1.8863	9.9071e-06	DOWN	MATE efflux family protein; K03327 multidrug resistance protein, MATE family
BnaA07g29620D	chrA07	+	21149107	21150863	1200	34.4588	44.208	5.21991	4.47397	-0.36233	0.99918	FALSE	3.015	2.0477e-09	UP	0.028358	0.99855	FALSE	2.6161	4.8742e-06	UP	WD-40 repeat-containing protein
BnaA07g30540D	chrA07	-	21606635	21608019	876	89.9434	11.9535	145.074	57.2379	-1.4816	5.2479e-07	DOWN	-2.5492	5.0945e-06	DOWN	-3.2427	3.3762e-12	DOWN	-0.79641	0.017218	FALSE	PS2; inorganic pyrophosphatase 1; K13248 pyridoxal phosphate phosphatase PHOSPHO2 [EC:3.1.3.74]
BnaA07g30710D	chrA07	-	21677898	21678506	609	388.867	357.547	927.082	464.871	-1.1357	6.491e-20	DOWN	-0.66835	0.047911	FALSE	-0.45222	0.99855	FALSE	-1.3601	2.3456e-29	DOWN	KTI1; kunitz trypsin inhibitor 1
BnaA07g30760D	chrA07	-	21695068	21695712	495	42.351	15.4102	412.239	27.3087	-4.0559	5.6546e-41	DOWN	-1.1151	0.79848	FALSE	-1.7896	0.22668	FALSE	-3.3897	4.2699e-36	DOWN	KTI1; kunitz trypsin inhibitor 1
BnaA07g30920D	chrA07	-	21759423	21760042	525	71.4362	11.0953	78.7001	41.6353	-1.0584	0.31425	FALSE	-2.1975	0.026772	FALSE	-3.0178	3.1414e-05	DOWN	-0.24642	0.99951	FALSE	NUDT21; nudix hydrolase 21; K07766 diphosphoinositol-polyphosphate diphosphatase [EC:3.6.1.52]
BnaA07g31220D	chrA07	+	21899119	21900574	981	37.4462	20.6412	58.8176	54.7275	-0.24385	0.99918	FALSE	-1.6964	0.0018236	DOWN	-1.1904	0.43766	FALSE	-0.75814	0.32965	FALSE	MYB122; myb domain protein 122; K09422 myb proto-oncogene protein, plant
BnaA07g31260D	chrA07	-	21915495	21916511	1017	142.528	74.5962	444.764	346.624	-0.49953	0.019194	FALSE	-2.5059	2.3629e-41	DOWN	-1.2652	0.00018075	DOWN	-1.7485	2.4571e-35	DOWN	SOT16; desulfo-glucosinolate sulfotransferase 16; K11821 desulfoglucosinolate sulfotransferase A/B/C [EC:2.8.2.-]
BnaA07g31370D	chrA07	+	21950909	21952287	837	4.74884	7.29084	64.1874	76.1698	0.10706	0.99918	FALSE	-3.6747	1.5094e-11	DOWN	0.28743	0.99855	FALSE	-3.8634	1.8749e-10	DOWN	GR-RBP5; glycine-rich RNA-binding protein 5; K12741 heterogeneous nuclear ribonucleoprotein A1/A3
BnaA07g31480D	chrA07	+	21984784	21988916	3369	31.7217	17.3107	63.4298	56.2875	-0.31221	0.99918	FALSE	-1.9908	1.4653e-15	DOWN	-1.2049	0.0062537	FALSE	-1.1064	1.227e-07	DOWN	putative LRR receptor-like serine/threonine-protein kinase
BnaA07g31740D	chrA07	+	22103156	22105901	2073	1.7937	3.07758	12.1447	18.7302	0.48517	0.99918	FALSE	-2.8952	1.6523e-05	DOWN	0.44778	0.99855	FALSE	-2.866	0.00093548	DOWN	hypothetical protein
BnaA07g31880D	chrA07	-	22141902	22143076	738	7.0364	7.51717	36.7254	40.141	-0.011566	0.99918	FALSE	-2.7065	0.00061703	DOWN	-0.23572	0.99855	FALSE	-2.4906	0.001888	DOWN	TIFY10B; protein TIFY 10B; K13464 jasmonate ZIM domain-containing protein
BnaA07g32020D	chrA07	+	22265186	22266610	939	300.747	210.992	553.934	422.383	-0.53103	0.0026242	FALSE	-1.291	2.2686e-14	DOWN	-0.84244	0.0052508	FALSE	-0.98787	4.0121e-15	FALSE	putative Isoflavone reductase
BnaA07g32090D	chrA07	-	22295034	22297618	1344	0.190802	12.8476	0	0	NA	NA	NA	4.9651	0.00047735	UP	5.7422	0.00088361	UP	NA	NA	NA	TUB1; tubulin beta-1 chain; K07375 tubulin beta
BnaA07g32320D	chrA07	-	22443249	22443761	513	1.49963	1.48695	19.9592	36.629	0.73607	0.99918	FALSE	-4.9122	0.00031148	DOWN	-0.34333	0.99954	FALSE	-3.8411	0.043091	FALSE	PETE1; plastocyanin 1; K02638 plastocyanin
BnaA07g32420D	chrA07	-	22475872	22476589	588	9.70363	89.6307	9.42369	45.4897	2.1313	0.005685	FALSE	0.6888	0.046321	FALSE	2.8763	6.9911e-09	UP	-0.064481	0.99951	FALSE	ERD14; dehydrin ERD14
BnaA07g32570D	chrA07	-	22527395	22528526	777	75.8256	89.8729	0.310063	0	NA	NA	NA	6.981	3.422e-15	UP	-0.085876	0.99855	FALSE	7.8273	4.9546e-12	UP	RNA-binding (RRM/RBD/RNP motifs) family protein
BnaA07g33060D	chrA07	-	22741448	22743167	1113	254.076	103.427	96.4324	41.432	-1.3586	4.9617e-05	DOWN	1.0301	1.6179e-06	UP	-1.6277	2.8151e-15	DOWN	1.291	2.7105e-17	UP	indole glucosinolate o-methyltransferase 5
BnaA07g33180D	chrA07	-	22827513	22827818	195	91.0682	122.689	267.482	219.274	-0.42657	0.99918	FALSE	-1.1274	0.19213	FALSE	0.098908	0.99855	FALSE	-1.6611	0.00094806	DOWN	hypothetical protein
BnaA07g33680D	chrA07	-	23044112	23044951	840	242.929	63.0717	165.632	124.29	-0.55414	0.49887	FALSE	-1.2683	0.00092643	DOWN	-2.2765	6.3446e-20	DOWN	0.44584	0.011238	FALSE	NIA1; nitrate reductase [NADH] 1; K10534 nitrate reductase (NAD(P)H) [EC:1.7.1.1 1.7.1.2 1.7.1.3]
BnaA07g33690D	chrA07	-	23045205	23047394	1554	150.084	44.044	107.824	82.5451	-0.52529	0.45124	FALSE	-1.1959	0.00048831	DOWN	-2.0998	5.1634e-20	DOWN	0.37037	0.022814	FALSE	NIA1; nitrate reductase [NADH] 1; K10534 nitrate reductase (NAD(P)H) [EC:1.7.1.1 1.7.1.2 1.7.1.3]
BnaA07g33800D	chrA07	-	23109468	23110301	339	225.045	213.765	36.9551	42.9863	0.07824	0.99918	FALSE	2.0244	6.6948e-09	UP	-0.40526	0.99855	FALSE	2.4997	1.1906e-10	UP	60S ribosomal protein L30-2; K02908 large subunit ribosomal protein L30e
BnaA07g33890D	chrA07	+	23162398	23163210	498	112.127	165.01	40.8788	40.0424	-0.16969	0.99918	FALSE	1.7533	1.2144e-08	UP	0.22634	0.40354	FALSE	1.349	0.0011997	UP	pollen Ole e 1 allergen and extensin family protein
BnaA07g33900D	chrA07	+	23164665	23166584	984	18.0471	4.01699	0.979345	0.584578	-0.88428	0.99918	FALSE	2.491	0.53808	FALSE	-2.4987	0.061605	FALSE	4.0971	0.00099916	UP	PGM; phosphoglycerate/bisphosphoglycerate mutase; K01834 2,3-bisphosphoglycerate-dependent phosphoglycerate mutase [EC:5.4.2.11]
BnaA07g34420D	chrA07	-	23401363	23402988	1365	395.224	613.8	843.745	1015.88	0.12799	0.00023667	FALSE	-1.0165	2.8417e-29	DOWN	0.30402	1.2685e-13	FALSE	-1.2009	1.7152e-48	DOWN	curculin-like (mannose-binding) lectin-like protein
BnaA07g34440D	chrA07	-	23411111	23412592	1326	171.78	176.607	85.4844	69.1195	-0.44643	0.99918	FALSE	1.0637	1.0305e-13	UP	-0.2911	0.99855	FALSE	0.90012	3.1094e-08	FALSE	curculin-like (mannose-binding) lectin family protein
BnaA07g34510D	chrA07	+	23434464	23438495	2409	24.377	35.6373	4.50035	6.16852	0.31502	0.99918	FALSE	2.2407	1.1054e-11	UP	0.21679	0.39378	FALSE	2.3307	1.3947e-07	UP	VP2; pyrophosphate-energized membrane proton pump 2
BnaA07g34790D	chrA07	-	23576159	23588941	6321	5.46669	7.31746	2.13439	2.33572	-0.0098157	0.99918	FALSE	1.3578	0.0009578	UP	0.089599	0.99855	FALSE	1.2501	0.04042	FALSE	NUA; nuclear pore anchor; K09291 nucleoprotein TPR
BnaA07g34870D	chrA07	-	23627236	23628452	381	4.20665	3.6402	58.8069	65.4237	0.013962	0.99918	FALSE	-4.4574	2.8298e-05	DOWN	-0.53973	0.99855	FALSE	-3.912	0.00020783	DOWN	hypothetical protein
BnaA07g34980D	chrA07	-	23672816	23674829	1206	9.94067	12.4202	161.911	204.302	0.19564	0.33694	FALSE	-4.3296	3.9808e-51	DOWN	-0.0098097	0.99855	FALSE	-4.1324	3.3809e-40	DOWN	PGK; phosphoglycerate kinase; K00927 phosphoglycerate kinase [EC:2.7.2.3]
BnaA07g35260D	chrA07	-	23762907	23764445	903	101.737	57.3658	147.806	155.856	-0.063353	0.99918	FALSE	-1.7316	4.4741e-09	DOWN	-1.1577	0.026891	FALSE	-0.64557	0.090704	FALSE	WRKY40; putative WRKY transcription factor 40
BnaA07g35280D	chrA07	-	23774428	23776261	999	17.391	1.52714	37.5004	48.1753	0.22153	0.99918	FALSE	-5.269	7.5341e-11	DOWN	-3.8405	0.0044022	DOWN	-1.2153	0.09868	FALSE	CCR2; cinnamoyl-CoA reductase; K09753 cinnamoyl-CoA reductase [EC:1.2.1.44]
BnaA07g35600D	chrA07	-	23875383	23878336	2310	279.223	133.648	38.2758	57.1075	0.43738	0.10574	FALSE	0.93704	1.5732e-15	FALSE	-1.3941	1.1678e-25	DOWN	2.7602	1.9907e-101	UP	AVP1; Pyrophosphate-energized vacuolar membrane proton pump 1; K01507 inorganic pyrophosphatase [EC:3.6.1.1]
BnaA07g35640D	chrA07	-	23888496	23889575	1080	47.251	150.891	27.7726	29.0276	-0.076102	0.99918	FALSE	2.0884	1.0866e-20	UP	1.344	7.7735e-13	UP	0.65997	0.23384	FALSE	F-box/kelch-repeat protein
BnaA07g35690D	chrA07	+	23916940	23918671	1185	12.4973	14.8055	1.21984	0.485422	-1.4692	0.99918	FALSE	4.6411	0.00047353	UP	-0.086558	0.99855	FALSE	3.2501	0.010411	FALSE	methionine-specific aminotransferase
BnaA07g35740D	chrA07	-	23930080	23932320	1845	84.1588	50.2522	14.6902	10.9641	-0.56193	0.99918	FALSE	1.9067	1.1373e-10	UP	-1.075	0.0031469	DOWN	2.4115	6.3258e-21	UP	NTT1; ADP,ATP carrier protein 1; K03301 ATP:ADP antiporter, AAA family
BnaA07g36300D	chrA07_random	-	266174	267639	1233	66.9171	12.5419	94.4722	83.5079	-0.31784	0.99918	FALSE	-3.0248	2.9084e-15	DOWN	-2.7467	2.121e-10	DOWN	-0.60423	0.20539	FALSE	NIR1; Ferredoxin--nitrite reductase; K00366 ferredoxin-nitrite reductase [EC:1.7.7.1]
BnaA07g37340D	chrA07_random	-	1013080	1014607	714	1429.08	2231.69	1333.49	610.941	-1.266	1.3105e-41	DOWN	1.5794	1.5574e-151	UP	0.31197	6.9208e-27	FALSE	-0.0068295	0.84498	FALSE	--
BnaA07g37520D	chrA07_random	+	1134687	1135136	450	155.43	307.433	163.825	120.158	-0.58708	0.99918	FALSE	1.0657	3.9596e-08	UP	0.65293	0.0001161	FALSE	-0.1826	0.99951	FALSE	HTB4; histone H2B; K11252 histone H2B
BnaA07g37540D	chrA07_random	-	1149945	1151891	1296	31.3127	5.72531	18.8683	14.499	-0.51987	0.99918	FALSE	-1.6302	0.21704	FALSE	-2.7824	4.1038e-05	DOWN	0.62407	0.43315	FALSE	class I glutamine amidotransferase-like protein
BnaA07g37570D	chrA07_random	+	1194739	1195498	660	7.6737	5.67375	83.044	39.9462	-1.1957	0.053595	FALSE	-3.1053	0.00039718	DOWN	-0.7667	0.99855	FALSE	-3.5426	5.7304e-10	DOWN	germin-like protein subfamily 1 member 14
BnaA07g37620D	chrA07_random	-	1206391	1206897	507	45.0157	4.1033	66.2883	32.3351	-1.1755	0.32027	FALSE	-3.2679	0.008271	FALSE	-3.7866	0.00051376	DOWN	-0.66504	0.93447	FALSE	C2H2-type zinc finger protein
BnaA07g38360D	chrA07_random	+	1594077	1596467	1851	441.111	279.781	178.249	150.151	-0.38734	0.613	FALSE	0.60823	1.2206e-15	FALSE	-0.98792	4.1415e-14	FALSE	1.2005	1.5036e-45	UP	NTT1; ADP,ATP carrier protein 1; K03301 ATP:ADP antiporter, AAA family
BnaA07g38400D	chrA07_random	-	1613219	1614538	1320	170.618	40.7144	48.5488	6.1735	-3.1151	6.0639e-10	DOWN	2.4317	6.1647e-08	UP	-2.3982	7.08e-24	DOWN	1.7066	4.3275e-20	UP	curculin-like (mannose-binding) lectin family protein
BnaA07g38730D	chrA07_random	-	1808463	1811069	2319	73.647	33.8506	100.409	96.615	-0.19543	0.99918	FALSE	-1.8027	1.5848e-15	DOWN	-1.4525	3.3799e-07	DOWN	-0.5539	0.039842	FALSE	LINC1; protein little nuclei1
BnaA07g38740D	chrA07_random	-	1811149	1812739	924	33.6505	16.9612	67.0088	69.1017	-0.095494	0.99918	FALSE	-2.3161	1.1479e-06	DOWN	-1.3195	0.38489	FALSE	-1.1004	0.027531	FALSE	LINC1; protein little nuclei1
BnaA07g39230D	chrA07_random	-	2048788	2049102	315	1.42465	0	146.463	136.654	-0.23988	0.99918	FALSE	-6.5726	7.6509e-10	DOWN	NA	NA	NA	-6.7905	2.6469e-10	DOWN	VQ motif-containing protein
BnaA08g00340D	chrA08	+	221275	224499	2265	15.5391	6.91928	3.51007	10.7511	1.475	0.10242	FALSE	-0.92544	0.73864	FALSE	-1.4983	0.13411	FALSE	2.0396	0.00063503	UP	SIP1; raffinose synthase 1; K06617 raffinose synthase [EC:2.4.1.82]
BnaA08g00450D	chrA08	+	286776	291310	2094	12.0932	23.6451	6.32786	5.17354	-0.43043	0.99918	FALSE	1.9027	9.8367e-06	UP	0.63627	0.11965	FALSE	0.8277	0.47054	FALSE	CPN60B; chaperonin 60 subunit beta 1; K04077 chaperonin GroEL
BnaA08g00710D	chrA08	-	516108	519938	2214	10.2216	11.7769	1.08816	1.34236	0.16302	0.99918	FALSE	2.8435	0.00016761	UP	-0.12674	0.99855	FALSE	3.1249	0.00063177	UP	glutamine-dependent NAD(+) synthetase; K01950 NAD+ synthase (glutamine-hydrolysing) [EC:6.3.5.1]
BnaA08g01610D	chrA08	-	1338992	1341475	2361	1.35767	0.822399	10.7653	11.7757	-0.010437	0.99918	FALSE	-4.1295	1.3899e-05	DOWN	-1.0543	0.99855	FALSE	-3.0939	0.0004264	DOWN	leucine-rich repeat protein kinase-like protein
BnaA08g02140D	chrA08	+	1641370	1644798	1299	6.86005	10.3565	26.7069	26.4955	-0.15133	0.99918	FALSE	-1.6449	0.031671	FALSE	0.26317	0.99855	FALSE	-2.0676	0.0018502	DOWN	DWF5; 7-dehydrocholesterol reductase; K00213 7-dehydrocholesterol reductase [EC:1.3.1.21]
BnaA08g02470D	chrA08	-	1906076	1910153	1890	16.2817	27.0045	2.99555	8.57258	1.377	0.44132	FALSE	1.3657	0.00039591	UP	0.39887	0.401	FALSE	2.3356	0.00052539	UP	NQR; oxidative stress tolerance protein NQR; K07119
BnaA08g02930D	chrA08	-	2350854	2358562	1455	0	0.0953208	86.0188	102.196	0.10876	0.99918	FALSE	-10.356	1.4341e-23	DOWN	NA	NA	NA	-8.021	9.5331e-26	DOWN	NUC-L1; nucleolin like 1; K11294 nucleolin
BnaA08g02980D	chrA08	+	2430269	2432841	1326	197.163	112.439	134.086	101.293	-0.54448	0.31581	FALSE	-0.13906	0.99029	FALSE	-1.1413	2.2044e-06	DOWN	0.44952	0.0020362	FALSE	EMB1144; chorismate synthase; K01736 chorismate synthase [EC:4.2.3.5]
BnaA08g04020D	chrA08	+	3322688	3323785	573	24.8382	33.1601	0	0	NA	NA	NA	5.1032	0.00019138	UP	0.085813	0.99855	FALSE	4.7777	0.0032794	UP	Nucleic acid-binding, OB-fold-like protein
BnaA08g05690D	chrA08	+	5598599	5600161	819	92.2893	72.8174	180.763	211.173	0.084467	0.99918	FALSE	-1.8257	3.058e-12	DOWN	-0.67296	0.99855	FALSE	-1.0766	4.7853e-05	DOWN	Bax inhibitor-1 like protein; K06890
BnaA08g05990D	chrA08	+	5905500	5908366	2208	10.4526	19.5977	45.6087	39.9896	-0.32955	0.99918	FALSE	-1.3186	0.0017835	DOWN	0.57575	0.24812	FALSE	-2.2322	4.8126e-11	DOWN	OPT3; oligopeptide transporter
BnaA08g06170D	chrA08	+	6096323	6096511	189	263.9	296.096	21.0326	33.986	0.55245	0.99918	FALSE	2.8334	1.9098e-09	UP	-0.165	0.99855	FALSE	3.5426	1.7167e-09	UP	SMAP1; small acidic protein 1
BnaA08g07010D	chrA08	-	7057128	7059521	798	26.5114	33.5432	6.18902	5.40625	-0.33495	0.99918	FALSE	2.3437	0.00064345	UP	0.0083321	0.99855	FALSE	1.9921	0.022791	FALSE	secretory carrier-associated membrane protein 5
BnaA08g07270D	chrA08	-	7275226	7277521	1443	20.7034	46.9034	1.1687	2.72398	1.0809	0.99918	FALSE	3.8162	4.7668e-14	UP	0.84875	0.0048447	FALSE	4.0402	3.5387e-06	UP	PAP26; purple acid phosphatase 26
BnaA08g07320D	chrA08	+	7341868	7343931	1224	356.949	221.351	197.616	163.074	-0.41704	0.71724	FALSE	0.15115	0.017145	FALSE	-1.0205	4.0832e-08	DOWN	0.7463	5.2796e-12	FALSE	CUE1; phosphoenolpyruvate/phosphate translocator 1; K15283 solute carrier family 35, member E1
BnaA08g07580D	chrA08	-	7544746	7546863	1470	13.9122	11.652	1.06529	1.69567	0.53075	0.99918	FALSE	2.491	0.00955	FALSE	-0.58685	0.99855	FALSE	3.6003	0.00058401	UP	SBP2; selenium-binding protein 2; K17285 selenium-binding protein 1
BnaA08g08140D	chrA08	+	8028038	8029608	1029	12.8966	11.187	46.7087	80.5911	0.64706	0.076068	FALSE	-3.1385	8.2004e-13	DOWN	-0.53625	0.99855	FALSE	-1.9634	0.00020063	DOWN	hyaluronan / mRNA binding domain-containing protein; K13199 plasminogen activator inhibitor 1 RNA-binding protein
BnaA08g08300D	chrA08	-	8171743	8172585	843	20.6854	4.11304	49.1554	32.8667	-0.72059	0.99918	FALSE	-3.288	0.00013857	DOWN	-2.6614	0.045101	FALSE	-1.3555	0.032176	FALSE	ERF6; ethylene responsive element binding factor 6; K09286 EREBP-like factor
BnaA08g08310D	chrA08	+	8180219	8180761	543	165.173	69.2181	279.297	278.078	-0.14617	0.99918	FALSE	-2.2959	1.6553e-15	DOWN	-1.5858	0.00018226	DOWN	-0.86453	0.0019785	FALSE	ERF-1; ethylene-responsive transcription factor 1A; K09286 EREBP-like factor
BnaA08g08330D	chrA08	+	8196037	8197906	1104	17.1887	19.0324	66.0126	78.6766	0.11333	0.99918	FALSE	-2.3371	3.7454e-09	DOWN	-0.18408	0.99855	FALSE	-2.048	4.3188e-07	DOWN	hyaluronan / mRNA binding family; K13199 plasminogen activator inhibitor 1 RNA-binding protein
BnaA08g08670D	chrA08	-	8467991	8468829	753	0	0	17.597	32.7208	0.75502	0.88814	FALSE	-5.7677	1.0511e-05	DOWN	NA	NA	NA	-4.7813	0.0058963	FALSE	putative receptor serine/threonine kinase
BnaA08g08750D	chrA08	+	8508262	8508934	402	0	0	20.3762	52.7051	1.2312	0.33458	FALSE	-5.55	6.5906e-05	DOWN	NA	NA	NA	-4.0874	0.085523	FALSE	--
BnaA08g09180D	chrA08	-	8827458	8830154	1176	12.0478	12.9729	48.5525	34.6472	-0.62667	0.99918	FALSE	-1.7069	0.010029	FALSE	-0.22435	0.99855	FALSE	-2.1175	8.04e-06	DOWN	pectinacetylesterase family protein
BnaA08g10860D	chrA08	-	10034550	10035880	846	2.72806	68.936	3.98684	7.70593	0.81086	0.99918	FALSE	2.8716	5.8158e-10	UP	4.3282	1.2516e-12	UP	-0.65408	0.99951	FALSE	PIP3; plasma membrane intrinsic protein 3; K09872 aquaporin PIP
BnaA08g10990D	chrA08	+	10129558	10131636	2001	88.7471	47.4782	75.2495	70.5736	-0.23242	0.99918	FALSE	-0.86152	0.037754	FALSE	-1.2335	3.4755e-05	DOWN	0.13131	0.88712	FALSE	ADC2; arginine decarboxylase 2; K01583 arginine decarboxylase [EC:4.1.1.19]
BnaA08g11360D	chrA08	-	10316456	10318442	726	140.67	72.9755	183.51	131.789	-0.61749	0.30193	FALSE	-1.1424	0.0082861	FALSE	-1.2779	0.0033159	DOWN	-0.49026	0.41937	FALSE	calcium-dependent lipid-binding domain-containing protein
BnaA08g11370D	chrA08	+	10321335	10323048	1473	57.0587	60.0715	108.029	94.5691	-0.33184	0.99918	FALSE	-0.94434	0.013183	FALSE	-0.25684	0.99855	FALSE	-1.0276	5.6154e-05	DOWN	UGT73B1; UDP-glucosyl transferase 73B1
BnaA08g13020D	chrA08	-	11366119	11367847	753	301.987	185.567	213.243	92.1786	-1.3499	1.5164e-07	DOWN	0.71978	3.4544e-05	FALSE	-1.0336	0.00026698	DOWN	0.39527	0.016219	FALSE	gamma-glutamyl peptidase 1
BnaA08g13170D	chrA08	+	11455688	11459743	2820	25.1436	12.5905	103.245	63.7099	-0.83634	2.3831e-05	FALSE	-2.6288	2.2061e-22	DOWN	-1.3289	0.019743	FALSE	-2.1445	1.6963e-30	DOWN	HA2; H(+)-ATPase 2; K01535 H+-transporting ATPase [EC:3.6.3.6]
BnaA08g13710D	chrA08	-	11848992	11849210	219	277.515	82.3284	341.577	199.621	-0.91481	0.12493	FALSE	-1.5675	0.01599	FALSE	-2.0842	5.4658e-05	DOWN	-0.40636	0.99951	FALSE	hypothetical protein
BnaA08g13930D	chrA08	+	11920352	11924659	1947	67.3362	38.3236	66.3238	46.2859	-0.65882	0.21619	FALSE	-0.56199	0.84482	FALSE	-1.1442	0.0035306	DOWN	-0.084857	0.99951	FALSE	SLAH2; SLAC1 homologue 2
BnaA08g14100D	chrA08	+	12056411	12057505	753	108.722	113.09	38.2335	75.1179	0.83446	0.082986	FALSE	0.30059	0.16074	FALSE	-0.27425	0.99855	FALSE	1.401	1.3858e-05	UP	aluminum induced protein with YGL and LRDR motifs
BnaA08g14220D	chrA08	-	12139019	12144137	2988	111.483	86.6591	164.523	174.64	-0.053768	0.99918	FALSE	-1.3006	3.2409e-19	DOWN	-0.69448	0.065636	FALSE	-0.66817	1.8469e-06	FALSE	ACO2; aconitase 2; K01681 aconitate hydratase [EC:4.2.1.3]
BnaA08g14520D	chrA08	-	12271755	12273070	1077	63.4546	47.4539	91.491	104.772	0.055694	0.99918	FALSE	-1.4323	3.9581e-05	DOWN	-0.75027	0.97661	FALSE	-0.63462	0.23617	FALSE	2-oxoglutarate (2OG) and Fe(II)-dependent oxygenase superfamily protein
BnaA08g14740D	chrA08	-	12376423	12379283	1824	21.6158	10.151	43.9175	37.6861	-0.36063	0.99918	FALSE	-2.1821	1.4693e-06	DOWN	-1.4215	0.1323	FALSE	-1.1294	0.0049696	DOWN	MAC/Perforin domain-containing protein
BnaA08g14780D	chrA08	-	12392482	12395010	1878	37.8239	47.3383	8.40265	12.9155	0.48032	0.99918	FALSE	1.5842	2.4124e-08	UP	-0.0073644	0.99855	FALSE	2.0637	5.6361e-08	UP	cpHsc70-1; chloroplast heat shock protein 70-1; K03283 heat shock 70kDa protein 1/8
BnaA08g15620D	chrA08	-	12976231	12976485	255	419.099	104.427	419.482	315.058	-0.55286	0.78874	FALSE	-1.8828	4.8637e-06	DOWN	-2.3359	1.0524e-10	DOWN	-0.10803	0.99951	FALSE	hypothetical protein
BnaA08g15660D	chrA08	+	13008480	13010357	1506	454.215	37.2055	0.0799863	0	NA	NA	NA	6.6633	1.9792e-12	UP	-3.9409	3.5747e-132	DOWN	12.365	9.7229e-73	UP	CYP81F4; cytochrome P450, family 81, subfamily F, polypeptide 4; K00517 [EC:1.14.-.-]
BnaA08g15760D	chrA08	+	13088968	13089336	369	175.823	49.2374	194.563	154.848	-0.46925	0.99918	FALSE	-1.9427	0.00013955	DOWN	-2.1674	1.1063e-05	DOWN	-0.25283	0.99951	FALSE	VQ motif-containing protein
BnaA08g16100D	chrA08	-	13254267	13256446	1557	218.598	107.56	277.358	233.181	-0.39017	0.33295	FALSE	-1.406	1.043e-15	DOWN	-1.3542	1.5647e-12	DOWN	-0.45019	0.02227	FALSE	CYP79B2; tryptophan N-monooxygenase 1; K11812 tryptophan N-monooxygenase [EC:1.14.13.125]
BnaA08g16110D	chrA08	-	13261309	13262502	831	70.3583	21.1125	94.512	44.0706	-1.2405	0.0044376	DOWN	-1.3514	0.10091	FALSE	-2.0677	9.8948e-05	DOWN	-0.53249	0.67438	FALSE	AKN2; adenosine-5'-phosphosulfate-kinase 2; K00860 adenylylsulfate kinase [EC:2.7.1.25]
BnaA08g16700D	chrA08	+	13512588	13514140	1245	1.64779	2.06088	15.0937	15.786	-0.075169	0.99918	FALSE	-3.227	0.0028824	DOWN	-0.0083494	0.99855	FALSE	-3.3021	0.0029582	DOWN	RING/U-box domain-containing protein
BnaA08g16740D	chrA08	+	13525598	13527385	1110	18.3665	42.3572	64.5706	80.9288	0.18591	0.99918	FALSE	-1.2237	0.0047918	DOWN	0.87446	0.0338	FALSE	-1.9205	2.2883e-06	DOWN	RD19; cysteine proteinase RD19a; K01373 cathepsin F [EC:3.4.22.41]
BnaA08g17100D	chrA08	-	13681608	13684784	1731	31.7769	26.6807	5.98469	11.0769	0.74834	0.99918	FALSE	0.97859	0.012803	FALSE	-0.58326	0.99855	FALSE	2.3019	5.2522e-07	UP	ACT-like protein tyrosine kinase family protein
BnaA08g17130D	chrA08	+	13718004	13722367	2217	20.1264	21.1134	5.0531	6.09733	0.13115	0.99918	FALSE	1.5023	0.00031597	UP	-0.262	0.99855	FALSE	1.8871	0.00016263	UP	sec23/sec24-like transport protein; K14006 protein transport protein SEC23
BnaA08g17220D	chrA08	+	13750502	13752047	1149	61.0406	76.5279	15.0967	15.6864	-0.084583	0.99918	FALSE	1.9968	1.2486e-10	UP	-0.0048608	0.99855	FALSE	1.9088	3.6407e-07	UP	heterogeneous nuclear ribonucleoprotein 1; K14411 RNA-binding protein Musashi
BnaA08g17260D	chrA08	-	13759461	13760222	321	297.779	340.032	5.25368	8.36256	0.53075	0.99918	FALSE	5.0559	4.654e-25	UP	-0.13965	0.99855	FALSE	5.7181	6.3766e-22	UP	60S ribosomal protein L36a; K02929 large subunit ribosomal protein L44e
BnaA08g17340D	chrA08	-	13788970	13796015	2826	0.544453	0.588924	6.39381	5.19046	-0.44068	0.99918	FALSE	-3.4294	0.011668	FALSE	-0.2178	0.99855	FALSE	-3.6605	0.0020667	DOWN	CCC1; cation-chloride co-transporter 1
BnaA08g17480D	chrA08	-	13923073	13924129	705	0	0.0983629	164.372	215.403	0.25022	0.52591	FALSE	-11.386	1.8805e-20	DOWN	NA	NA	NA	-7.9099	4.5767e-24	DOWN	elongation factor 1B beta; K03232 elongation factor 1-beta
BnaA08g17790D	chrA08	+	14059317	14073834	5268	1.55771	4.05439	0.228662	0.218385	-0.20621	0.99918	FALSE	3.9249	0.00013955	UP	1.049	0.26815	FALSE	2.6614	0.20931	FALSE	Leucine-rich repeat transmembrane protein kinase
BnaA08g18030D	chrA08	-	14187692	14188012	321	263.627	81.0115	5.62894	8.95989	0.53075	0.99918	FALSE	2.8869	0.00015189	UP	-2.0334	1.054e-06	DOWN	5.4428	2.2908e-19	UP	hypothetical protein
BnaA08g18520D	chrA08	+	14477577	14478030	372	116.155	53.5007	13.9241	25.7717	0.74834	0.99918	FALSE	0.76411	0.38351	FALSE	-1.4495	0.0826	FALSE	2.9537	4.3281e-07	UP	NAC005; NAC domain-containing protein 5
BnaA08g18670D	chrA08	-	14539543	14540204	381	245.332	235.885	91.0559	138.145	0.46149	0.81245	FALSE	0.48225	0.027005	FALSE	-0.38773	0.99855	FALSE	1.3232	6.8015e-06	UP	NTF2B; nuclear transport factor 2B
BnaA08g18790D	chrA08	+	14612308	14613009	702	106.666	49.688	163.186	119.907	-0.58447	0.56405	FALSE	-1.5606	0.00014757	DOWN	-1.4332	0.0051271	FALSE	-0.72013	0.068025	FALSE	STZ; zinc finger protein STZ/ZAT10
BnaA08g19240D	chrA08	-	14846768	14848592	879	461.675	266.575	321.636	298.956	-0.24536	0.99918	FALSE	-0.45504	0.80559	FALSE	-1.1234	1.1719e-09	DOWN	0.41474	0.00011162	FALSE	ASB1; anthranilate synthase beta subunit 1; K01658 anthranilate synthase component II [EC:4.1.3.27]
BnaA08g19280D	chrA08	+	14880689	14881320	225	186.06	141.774	423.482	583.747	0.32318	0.363	FALSE	-2.3314	8.6875e-14	DOWN	-0.72325	0.99855	FALSE	-1.2932	0.00016196	DOWN	hypothetical protein
BnaA08g19440D	chrA08	+	14955045	14957979	1767	13.7144	17.15	0	0	NA	NA	NA	5.7766	5.5163e-07	UP	-0.0085557	0.99855	FALSE	5.5456	1.5914e-05	UP	RCN1; serine/threonine-protein phosphatase 2A regulatory subunit A alpha isoform; K03456 serine/threonine-protein phosphatase 2A regulatory subunit A
BnaA08g19570D	chrA08	-	15026394	15029188	1794	53.0671	65.2485	15.6449	20.4674	0.24777	0.99918	FALSE	1.383	2.2687e-09	UP	-0.032951	0.99855	FALSE	1.6554	4.0922e-08	UP	DCP5; protein decapping 5; K18749 protein LSM14
BnaA08g19760D	chrA08	+	15102009	15102884	429	213.997	227.758	84.2373	82.4623	-0.17059	0.99918	FALSE	1.176	1.7398e-06	UP	-0.24116	0.99855	FALSE	1.2383	2.8194e-05	UP	FKBP-like peptidyl-prolyl cis-trans isomerase family protein; K09579 peptidyl-prolyl cis-trans isomerase NIMA-interacting 4 [EC:5.2.1.8]
BnaA08g19830D	chrA08	+	15127386	15128393	480	347.66	502.324	133.509	210.317	0.51576	0.12252	FALSE	0.9664	1.4184e-12	FALSE	0.19986	0.0095119	FALSE	1.274	5.4235e-10	UP	ELF5A-3; eukaryotic translation initiation factor 5A-3; K03263 translation initiation factor 5A
BnaA08g19850D	chrA08	+	15133927	15137378	2247	17.2043	5.15387	21.1755	10.7945	-1.112	0.15749	FALSE	-1.3562	0.26889	FALSE	-2.0701	0.0041203	DOWN	-0.40635	0.99951	FALSE	phosphate transporter PHO1-8
BnaA08g20870D	chrA08	-	15602210	15604422	1554	69.5962	30.1213	58.9119	43.2467	-0.58583	0.8031	FALSE	-0.81146	0.38587	FALSE	-1.5393	4.3078e-05	DOWN	0.13374	0.99951	FALSE	Class-II DAHP synthetase family protein; K01626 3-deoxy-7-phosphoheptulonate synthase [EC:2.5.1.54]
BnaA08g20970D	chrA08	-	15644273	15645854	1110	0	0	13.9993	9.06886	-0.76623	0.99918	FALSE	-4.4763	0.025923	FALSE	NA	NA	NA	-5.0112	0.0017161	DOWN	TGA3; transcription factor TGA3; K14431 transcription factor TGA
BnaA08g21730D	chrA08	-	15997880	16000994	1479	61.5519	236.639	13.4387	80.7026	2.4464	3.0087e-16	UP	1.2623	3.1433e-25	UP	1.6117	2.005e-34	UP	2.0887	2.1588e-10	UP	CAT1; catalase 1; K03781 catalase [EC:1.11.1.6]
BnaA08g21940D	chrA08	-	16103262	16104921	1272	104.48	22.134	134.096	92.5545	-0.67476	0.064912	FALSE	-2.3537	1.5722e-12	DOWN	-2.57	1.9216e-15	DOWN	-0.46675	0.33016	FALSE	PUP14; purine permease 14
BnaA08g22090D	chrA08	-	16171074	16171990	579	1109.13	280.138	1670.2	1348.32	-0.44873	0.00057554	FALSE	-2.5566	8.825e-95	DOWN	-2.3163	1.9633e-65	DOWN	-0.69731	5.7354e-14	FALSE	pathogenesis-related thaumatin-like protein
BnaA08g22970D	chrA08	-	16516465	16520512	1866	72.9047	125.387	203.671	189.532	-0.24366	0.99918	FALSE	-0.88571	2.8088e-05	FALSE	0.45123	2.3651e-05	FALSE	-1.5889	1.7518e-25	DOWN	D-3-phosphoglycerate dehydrogenase; K00058 D-3-phosphoglycerate dehydrogenase [EC:1.1.1.95]
BnaA08g23150D	chrA08	+	16596178	16597456	804	160.991	57.1844	202.564	175.525	-0.34656	0.99918	FALSE	-1.9076	9.009e-11	DOWN	-1.8244	1.489e-08	DOWN	-0.43811	0.47278	FALSE	JAZ5; protein TIFY 11A; K13464 jasmonate ZIM domain-containing protein
BnaA08g23190D	chrA08	-	16607987	16611068	1629	236.012	153.846	384.006	385.955	-0.13256	0.99918	FALSE	-1.6166	5.9517e-36	DOWN	-0.94845	8.2337e-06	FALSE	-0.80898	2.8141e-12	FALSE	AlaAT1; alanine aminotransferase; K00814 alanine transaminase [EC:2.6.1.2]
BnaA08g23710D	chrA08	-	16781893	16782435	363	35.4986	39.3533	110.504	116.735	-0.060723	0.99918	FALSE	-1.8583	0.0031136	DOWN	-0.18235	0.99855	FALSE	-1.745	0.0038666	DOWN	40S ribosomal protein S12-2; K02951 small subunit ribosomal protein S12e
BnaA08g24010D	chrA08	+	16938716	16939526	459	38.2701	53.7846	3.67414	3.13303	-0.36971	0.99918	FALSE	3.8119	3.5028e-05	UP	0.1599	0.99855	FALSE	3.274	0.0033856	UP	UBC1; ubiquitin-conjugating enzyme E2 1; K10573 ubiquitin-conjugating enzyme E2 A [EC:6.3.2.19]
BnaA08g24030D	chrA08	-	16942072	16943072	735	24.7715	30.6631	0.16389	0.391309	1.1157	0.99918	FALSE	6.0024	3.2917e-05	UP	-0.023254	0.99855	FALSE	7.1331	0.00059339	UP	RNA recognition motif-containing protein
BnaA08g24040D	chrA08	-	16944118	16945103	663	215.729	235.232	84.8485	104.692	0.16332	0.99918	FALSE	0.87829	2.8296e-07	FALSE	-0.20621	0.99855	FALSE	1.2395	3.232e-08	UP	RPL10B; 60S ribosomal protein L10-2; K02866 large subunit ribosomal protein L10e
BnaA08g24120D	chrA08	-	16960977	16963832	1674	1.95315	3.31402	16.4786	17.1811	-0.079632	0.99918	FALSE	-2.6638	0.00092921	DOWN	0.4317	0.99855	FALSE	-3.1834	0.0001449	DOWN	FUT6; fucosyltransferase 6; K13681 xyloglucan fucosyltransferase [EC:2.4.1.-]
BnaA08g24130D	chrA08	+	16968366	16968818	453	48.825	29.8509	113.812	123.172	-0.025839	0.99918	FALSE	-2.3345	6.513e-06	DOWN	-1.0409	0.99855	FALSE	-1.3277	0.012686	FALSE	GCK domain-containing protein
BnaA08g25110D	chrA08	-	17358096	17359565	852	4.58999	8.62754	26.4389	23.18	-0.32964	0.99918	FALSE	-1.7155	0.1554	FALSE	0.57938	0.99855	FALSE	-2.6328	0.0043778	DOWN	GLX1; glyoxalase I homolog GLX1; K01759 lactoylglutathione lyase [EC:4.4.1.5]
BnaA08g25370D	chrA08	+	17467710	17470880	2475	12.6406	6.47228	26.6714	21.0335	-0.48247	0.99918	FALSE	-1.99	0.00023404	DOWN	-1.2968	0.40964	FALSE	-1.1839	0.0097437	FALSE	SD1-29; G-type lectin S-receptor-like serine/threonine-protein kinase SD1-29
BnaA08g25420D	chrA08	-	17502316	17502495	180	60.5477	212.661	24.0919	76.6967	1.5308	0.45911	FALSE	1.1817	0.010381	FALSE	1.4813	0.0029074	UP	1.2228	0.68186	FALSE	--
BnaA08g25590D	chrA08	+	17570435	17572593	1395	14.3384	5.61726	35.7492	32.1631	-0.29237	0.99918	FALSE	-2.8071	4.1387e-06	DOWN	-1.683	0.33853	FALSE	-1.4247	0.0077189	FALSE	alpha/beta-Hydrolases superfamily protein
BnaA08g25620D	chrA08	+	17587561	17588743	1017	0.693415	0.545493	12.7921	14.9887	0.088748	0.99918	FALSE	-5.0698	0.0015952	DOWN	-0.67723	0.99855	FALSE	-4.3121	0.0089043	FALSE	putative S-ribonuclease binding protein SBP1; K19042 E3 ubiquitin-protein ligase BOI and related proteins [EC:6.3.2.19]
BnaA08g26000D	chrA08	-	17730021	17731917	1134	181.53	91.9108	93.3719	86.7403	-0.24615	0.99918	FALSE	-0.20612	0.99724	FALSE	-1.313	5.6252e-07	DOWN	0.85244	7.1182e-07	FALSE	BCAT-2; branched-chain-amino-acid aminotransferase 2; K00826 branched-chain amino acid aminotransferase [EC:2.6.1.42]
BnaA08g26270D	chrA08	-	17833205	17834164	495	200.099	264.495	164.263	47.6449	-1.9255	8.5037e-07	DOWN	2.1832	2.3333e-17	UP	0.071449	0.51237	FALSE	0.17799	0.99951	FALSE	60S ribosomal protein L21-1; K02889 large subunit ribosomal protein L21e
BnaA08g26300D	chrA08	-	17842179	17842920	660	186.403	259.417	168.461	58.8298	-1.6577	2.1916e-07	DOWN	1.851	4.1775e-19	UP	0.14577	0.12122	FALSE	0.0393	0.99951	FALSE	GLP5; germin-like protein 5
BnaA08g26490D	chrA08	-	17915644	17916153	510	8.29651	56.2925	1.88956	0	NA	NA	NA	5.6986	1.2495e-06	UP	2.4313	0.00041796	UP	2.0277	0.89131	FALSE	hypothetical protein
BnaA08g26540D	chrA08	+	17931698	17932108	285	20.2451	62.7762	32.9678	1.34556	-4.7546	0.065604	FALSE	5.2543	0.00032553	UP	1.3016	0.22265	FALSE	-0.8102	0.99951	FALSE	histone H3; K11253 histone H3
BnaA08g26550D	chrA08	+	17932767	17933814	582	38.6639	35.0304	29.1835	0.494179	-6.0238	0.0011961	DOWN	5.8578	9.3977e-05	UP	-0.47346	0.99855	FALSE	0.29912	0.99951	FALSE	SAR1B; GTP-binding protein SAR1B; K07953 GTP-binding protein SAR1 [EC:3.6.5.-]
BnaA08g26570D	chrA08	-	17937941	17940811	918	22.0682	9.36698	35.6917	0.731041	-5.7494	3.3634e-07	DOWN	3.3899	0.06667	FALSE	-1.5674	0.43603	FALSE	-0.80033	0.66759	FALSE	self-incompatibility S1 family protein
BnaA08g26730D	chrA08	+	18011840	18012356	429	29.7384	94.4009	52.7887	11.8442	-2.2959	0.023634	FALSE	2.705	1.3353e-06	UP	1.3354	0.0045555	UP	-0.93462	0.71392	FALSE	GAMMA-H2AX; gamma histone variant H2AX; K11251 histone H2A
BnaA08g26770D	chrA08	+	18026219	18028261	1953	5.48196	4.47393	5.9212	29.208	2.1625	1.2751e-06	UP	-2.9964	2.277e-08	DOWN	-0.62423	0.99855	FALSE	-0.21791	0.99951	FALSE	hypothetical protein
BnaA08g26890D	chrA08	+	18082698	18084412	1248	54.3491	16.7808	109.842	94.104	-0.36297	0.99918	FALSE	-2.7771	1.0973e-15	DOWN	-2.0265	2.5894e-05	DOWN	-1.1218	4.862e-05	DOWN	FATB; fatty acyl-ACP thioesterases B; K10781 fatty acyl-ACP thioesterase B [EC:3.1.2.14 3.1.2.21]
BnaA08g26910D	chrA08	-	18087632	18088823	426	93.4552	110.042	87.3755	4.72603	-4.3484	1.746e-07	DOWN	4.2516	3.0676e-10	UP	-0.095373	0.99855	FALSE	-0.0096661	0.99951	FALSE	succinate dehydrogenase 6
BnaA08g27010D	chrA08	+	18142154	18143604	885	30.135	33.0666	24.0919	0	-5.4842	0.00013833	DOWN	5.7262	9.3432e-07	UP	-0.19714	0.99855	FALSE	0.21618	0.99951	FALSE	emb2204; hypothetical protein
BnaA08g27220D	chrA08	-	18214522	18215558	651	175.587	219.542	126.196	282.164	1.021	4.3076e-08	UP	-0.65169	0.21667	FALSE	-0.008765	0.79729	FALSE	0.36981	0.25765	FALSE	emb2386; 60S ribosomal protein L19-1; K02885 large subunit ribosomal protein L19e
BnaA08g27400D	chrA08	-	18282149	18283453	1248	110.342	84.4597	261.381	440.714	0.61382	6.9774e-12	FALSE	-2.6732	9.845e-71	DOWN	-0.71673	0.5376	FALSE	-1.3509	1.1184e-16	DOWN	aspartyl protease-like protein
BnaA08g27440D	chrA08	-	18290240	18291589	1350	0.807303	1.13008	9.99367	14.3451	0.38161	0.99918	FALSE	-3.9557	0.00075894	DOWN	0.15417	0.99855	FALSE	-3.7365	0.01243	FALSE	BSD domain-containing protein
BnaA08g28880D	chrA08	-	18862814	18864089	675	64.4893	62.8736	17.6674	63.0617	1.6958	0.0012811	UP	-0.29397	0.9974	FALSE	-0.36768	0.99855	FALSE	1.7613	0.00048057	UP	SIRANBP; Ran-binding protein 1-a; K15306 Ran-binding protein 1
BnaA08g29810D	chrA08_random	+	886547	888430	1041	48.4054	27.8449	6.59576	11.5119	0.66365	0.99918	FALSE	0.98464	0.084609	FALSE	-1.1288	0.29285	FALSE	2.7688	8.9024e-08	UP	fructose-1,6-bisphosphatase; K03841 fructose-1,6-bisphosphatase I [EC:3.1.3.11]
BnaA08g30740D	chrA08_random	-	1681764	1685761	2166	9.29379	13.2545	25.916	27.6636	-0.045721	0.99918	FALSE	-1.3512	0.014485	FALSE	0.18106	0.99855	FALSE	-1.5862	0.00094396	DOWN	AIM1; fatty acid beta-oxidation multifunctional protein AIM1; K10527 enoyl-CoA hydratase/3-hydroxyacyl-CoA dehydrogenase [EC:4.2.1.17 1.1.1.35 1.1.1.211]
BnaA08g31100D	chrA08_random	-	1849016	1851536	1761	8.81003	1.45701	17.9902	14.8624	-0.41541	0.99918	FALSE	-3.6402	8.8835e-05	DOWN	-2.9272	0.043758	FALSE	-1.1367	0.22162	FALSE	G6PD3; glucose-6-phosphate dehydrogenase 3; K00036 glucose-6-phosphate 1-dehydrogenase [EC:1.1.1.49]
BnaA09g00060D	chrA09	-	25079	28104	1275	28.5601	28.8805	21.541	67.7487	1.5132	1.8136e-06	UP	-1.5198	0.00018954	DOWN	-0.31498	0.99855	FALSE	0.3002	0.99951	FALSE	ATSTE24; CAAX prenyl protease 1 homolog; K06013 STE24 endopeptidase [EC:3.4.24.84]
BnaA09g00070D	chrA09	+	28393	34699	3615	6.06512	8.19106	5.59811	16.4691	1.4169	0.00050236	UP	-1.2973	0.022622	FALSE	0.10244	0.99855	FALSE	0.0088826	0.99951	FALSE	hypothetical protein
BnaA09g00180D	chrA09	-	90296	92209	1053	24.2922	30.6228	24.9384	75.7498	1.463	1.1155e-05	UP	-1.5963	0.00016435	DOWN	0.0030392	0.99855	FALSE	-0.14459	0.99951	FALSE	ADNT1; adenine nucleotide transporter 1; K14684 solute carrier family 25 (mitochondrial phosphate transporter), member 23/24/25/41
BnaA09g00190D	chrA09	+	95199	97656	1692	16.3305	9.18054	14.0251	38.5863	1.3202	0.00051343	UP	-2.3611	5.2498e-07	DOWN	-1.162	0.73335	FALSE	0.11284	0.99951	FALSE	hypothetical protein
BnaA09g00220D	chrA09	+	104382	105356	975	40.8985	13.5135	41.2651	45.2314	-0.0074616	0.99918	FALSE	-2.0326	0.00074406	DOWN	-1.9287	0.0076349	FALSE	-0.11959	0.99951	FALSE	UDP-glycosyltransferase 72B2; K08237 hydroquinone glucosyltransferase [EC:2.4.1.218]
BnaA09g00280D	chrA09	+	123603	125277	1020	10.622	17.2005	12.7545	53.5749	1.9307	1.6379e-05	UP	-1.9288	0.000242	DOWN	0.36431	0.99855	FALSE	-0.37066	0.99951	FALSE	ubiquitin family protein
BnaA09g00340D	chrA09	-	146759	148146	840	19.996	14.1994	39.7229	82.4032	0.91287	0.016258	FALSE	-2.8265	1.9098e-09	DOWN	-0.82496	0.99855	FALSE	-1.097	0.22851	FALSE	Chitinase family protein
BnaA09g00390D	chrA09	-	178822	180003	1098	1067.09	497.231	1103.33	681.311	-0.83535	3.2636e-23	FALSE	-0.74405	8.9408e-07	FALSE	-1.4328	9.2113e-50	DOWN	-0.1549	0.99951	FALSE	SAM-2; S-adenosylmethionine synthase 2; K00789 S-adenosylmethionine synthetase [EC:2.5.1.6]
BnaA09g01040D	chrA09	-	589785	590743	366	29.4273	151.955	17.1144	26.7181	0.50274	0.99918	FALSE	2.2181	1.6261e-07	UP	2.0373	9.0458e-07	UP	0.67523	0.99951	FALSE	dormancy/auxin associated protein
BnaA09g02220D	chrA09	+	1117667	1120789	1977	32.006	10.6281	30.7089	27.835	-0.28162	0.99918	FALSE	-1.6787	0.0017525	DOWN	-1.9215	0.00016589	DOWN	-0.047026	0.99951	FALSE	CSLC04; xyloglucan glycosyltransferase 4
BnaA09g03390D	chrA09	-	1751646	1752269	624	36.678	7.55692	85.9045	61.6093	-0.61945	0.99918	FALSE	-3.3169	2.4392e-06	DOWN	-2.6101	0.012699	FALSE	-1.3345	0.0096847	FALSE	Kunitz family trypsin and protease inhibitor protein
BnaA09g03700D	chrA09	-	1854561	1856697	1377	151.591	81.533	130.345	131.309	-0.12923	0.99918	FALSE	-0.97716	0.0014409	FALSE	-1.2258	5.0852e-06	DOWN	0.11114	0.89156	FALSE	GSH2; glutathione synthetase 2; K01920 glutathione synthase [EC:6.3.2.3]
BnaA09g04260D	chrA09	+	2101736	2105160	1599	83.9957	34.8247	51.2273	50.7834	-0.15242	0.99918	FALSE	-0.8339	0.24596	FALSE	-1.6013	6.8932e-07	DOWN	0.60669	0.0090877	FALSE	MSS1; sugar transport protein 13
BnaA09g04610D	chrA09	-	2271169	2271750	582	18.1753	43.9667	7.03715	6.42433	-0.27131	0.99918	FALSE	2.4851	0.00058823	UP	0.94335	0.23117	FALSE	1.2622	0.67152	FALSE	serine-rich protein-like protein
BnaA09g05080D	chrA09	-	2501109	2501888	660	97.6211	24.3761	57.1269	17.7216	-1.8285	0.0078564	FALSE	0.17031	0.99724	FALSE	-2.3328	2.3793e-06	DOWN	0.66631	0.12069	FALSE	calcium-dependent lipid-binding domain-containing protein
BnaA09g06630D	chrA09	+	3243764	3246095	1017	4.3496	18.0695	1.42135	2.0739	0.40522	0.99918	FALSE	2.8335	0.0030595	UP	1.7235	0.071175	FALSE	1.5069	0.99951	FALSE	FP3; farnesylated protein 3
BnaA09g06990D	chrA09	+	3400568	3405986	3255	2.2847	12.1009	3.51571	3.65222	-0.084907	0.99918	FALSE	1.4386	0.0019628	UP	2.074	7.5311e-05	UP	-0.72853	0.99951	FALSE	CESA6; cellulose synthase A catalytic subunit 6 [UDP-forming]; K10999 cellulose synthase A [EC:2.4.1.12]
BnaA09g08410D	chrA09	+	4131495	4132743	822	284.437	161.385	296.899	228.131	-0.51998	0.17852	FALSE	-0.78901	0.032329	FALSE	-1.1487	8.8269e-06	DOWN	-0.16858	0.99951	FALSE	APK; Adenylyl-sulfate kinase 1; K00860 adenylylsulfate kinase [EC:2.7.1.25]
BnaA09g08780D	chrA09	+	4387220	4387735	516	262.401	697.221	302.783	448.698	0.4276	0.0067537	FALSE	0.34622	5.2477e-06	FALSE	1.0788	2.8776e-22	UP	-0.31322	0.99951	FALSE	peptidyl-prolyl cis-trans isomerase CYP19-2; K01802 peptidylprolyl isomerase [EC:5.2.1.8]
BnaA09g09160D	chrA09	+	4567442	4569434	1182	173.291	71.8686	142.268	107.145	-0.54892	0.34616	FALSE	-0.86579	0.054147	FALSE	-1.6008	1.2919e-10	DOWN	0.17786	0.51614	FALSE	auxin efflux carrier family protein
BnaA09g09210D	chrA09	+	4586951	4588168	1218	17.0011	17.0803	82.7787	78.7904	-0.2111	0.99918	FALSE	-2.4953	4.2424e-11	DOWN	-0.32437	0.99855	FALSE	-2.3903	4.3511e-12	DOWN	pyridoxal phosphate-dependent transferases superfamily protein; K00831 phosphoserine aminotransferase [EC:2.6.1.52]
BnaA09g09460D	chrA09	+	4735492	4736067	486	2.50633	55.0772	1.73501	6.90428	1.8527	0.99918	FALSE	2.7062	0.00019549	UP	4.1267	1.4456e-05	UP	0.42392	0.99951	FALSE	HIS1-3; histone H1-3; K11275 histone H1/5
BnaA09g09720D	chrA09	+	4910518	4913273	2595	110.159	69.1588	70.1403	89.8119	0.2168	0.28951	FALSE	-0.66665	0.095528	FALSE	-1.0027	5.2146e-05	DOWN	0.54456	6.5417e-05	FALSE	TPS11; putative alpha,alpha-trehalose-phosphate synthase [UDP-forming] 11; K16055 trehalose 6-phosphate synthase/phosphatase [EC:2.4.1.15 3.1.3.12]
BnaA09g11470D	chrA09	-	5895797	5896696	429	38.7047	23.4386	128.041	125.816	-0.16515	0.99918	FALSE	-2.714	5.0817e-07	DOWN	-1.0547	0.99855	FALSE	-1.8327	0.00014385	DOWN	6-phosphogluconate dehydrogenase, decarboxylating 1; K00033 6-phosphogluconate dehydrogenase [EC:1.1.1.44 1.1.1.343]
BnaA09g12330D	chrA09	+	6487066	6487429	231	639.706	244.362	464.108	451.132	-0.18077	0.99918	FALSE	-1.1742	0.0033151	DOWN	-1.7195	9.2498e-09	DOWN	0.35624	0.15516	FALSE	--
BnaA09g13370D	chrA09	+	7527072	7529478	1659	90.6574	43.9734	119.806	109.913	-0.2642	0.99918	FALSE	-1.6113	2.6892e-10	DOWN	-1.3749	1.3418e-05	DOWN	-0.50892	0.14006	FALSE	WRKY6; WRKY transcription factor 6
BnaA09g13780D	chrA09	+	7815891	7818846	2457	5.21851	2.70948	9.95248	12.3692	0.17376	0.99918	FALSE	-2.4803	0.0013043	DOWN	-1.2767	0.99855	FALSE	-1.0381	0.49926	FALSE	S-locus lectin protein kinase family protein
BnaA09g14900D	chrA09	+	8612314	8613333	1020	20.8041	35.6927	17.7146	4.98152	-1.9701	0.1575	FALSE	2.5513	1.1808e-05	UP	0.44768	0.59113	FALSE	0.12522	0.99951	FALSE	SOT18; desulfo-glucosinolate sulfotransferase 18
BnaA09g15400D	chrA09	+	8960290	8962867	1272	227.911	239.712	103.887	165.362	0.53075	0.0014147	FALSE	0.24602	0.00079064	FALSE	-0.25824	0.99855	FALSE	1.0267	9.1104e-13	UP	CRT1a; calreticulin-1; K08057 calreticulin
BnaA09g15430D	chrA09	+	8977793	8978880	765	0.167606	0.271945	20.4702	1.12789	-4.3217	0.004815	DOWN	-2.3419	0.99724	FALSE	0.36716	0.99855	FALSE	-7.039	0.0017573	DOWN	chitinase family protein; K01183 chitinase [EC:3.2.1.14]
BnaA09g16190D	chrA09	+	9614474	9618797	1707	40.9744	54.3148	4.58691	33.7542	2.7396	1.2803e-08	UP	0.39663	0.054172	FALSE	0.075546	0.79569	FALSE	3.0524	7.5889e-12	UP	glucose-6-phosphate isomerase; K01810 glucose-6-phosphate isomerase [EC:5.3.1.9]
BnaA09g17080D	chrA09	-	10315633	10317390	1758	35.2273	41.6548	14.0467	19.5232	0.33509	0.99918	FALSE	0.80364	0.0033393	FALSE	-0.089288	0.99855	FALSE	1.2197	0.0016218	UP	translation initiation factor eIF-3 subunit 7; K03251 translation initiation factor 3 subunit D
BnaA09g17090D	chrA09	-	10318210	10319794	1338	67.9904	81.6809	10.0833	9.38646	-0.24318	0.99918	FALSE	2.8317	1.8925e-18	UP	-0.06641	0.99855	FALSE	2.6467	1.746e-13	UP	TUB4; tubulin beta-4 chain; K07375 tubulin beta
BnaA09g17120D	chrA09	-	10335192	10337330	1623	6.87309	29.1825	2.82037	15.9489	2.3596	0.0031329	UP	0.58199	0.12459	FALSE	1.755	6.6805e-05	UP	1.1784	0.70452	FALSE	FAD-binding Berberine family protein
BnaA09g17390D	chrA09	-	10529843	10533402	2700	101.245	87.2474	129.025	62.387	-1.1882	3.3928e-13	DOWN	0.19421	0.014624	FALSE	-0.54575	0.89458	FALSE	-0.45651	0.050178	FALSE	2-oxoglutarate dehydrogenase, E1 component; K00164 2-oxoglutarate dehydrogenase E1 component [EC:1.2.4.2]
BnaA09g17600D	chrA09	+	10760152	10761804	1155	12.3223	13.7491	10.3251	0.913055	-3.6392	0.047849	FALSE	3.6228	0.0024708	UP	-0.17301	0.99855	FALSE	0.14841	0.99951	FALSE	nodulin MtN21 /EamA-like transporter family protein
BnaA09g17610D	chrA09	+	10766830	10768568	1152	17.9751	27.8708	13.9072	2.33019	-2.7172	0.047118	FALSE	3.2906	4.059e-06	UP	0.30168	0.97978	FALSE	0.26346	0.99951	FALSE	nodulin MtN21 /EamA-like transporter family protein
BnaA09g17730D	chrA09	-	10884951	10891119	2331	5.69311	19.9023	4.7543	13.2023	1.3336	0.068183	FALSE	0.3025	0.4632	FALSE	1.4746	0.00060109	UP	0.15327	0.99951	FALSE	subtilase family protein
BnaA09g18000D	chrA09	+	11115028	11115821	402	239.852	252.716	131.846	0.238485	-9.2506	3.621e-09	DOWN	9.7597	4.1153e-16	UP	-0.25571	0.99855	FALSE	0.75658	0.0091983	FALSE	60S ribosomal protein L32-1; K02912 large subunit ribosomal protein L32e
BnaA09g18250D	chrA09	-	11371780	11374683	570	42.1772	22.507	34.0245	0.168194	-7.8002	0.00081487	DOWN	6.7744	0.0055821	FALSE	-1.2372	0.72595	FALSE	0.20318	0.99951	FALSE	HAT2; homeobox-leucine zipper protein HAT2; K09338 homeobox-leucine zipper protein
BnaA09g18310D	chrA09	+	11412561	11418504	3930	6.85138	8.36385	6.65132	1.12215	-2.7072	0.0022807	DOWN	2.6082	3.1798e-05	UP	-0.043305	0.99855	FALSE	-0.063958	0.99951	FALSE	RGPR-related protein
BnaA09g18450D	chrA09	-	11460302	11462174	1002	64.3013	18.5476	44.7214	17.1266	-1.5246	0.016368	FALSE	-0.17466	0.99724	FALSE	-2.1247	1.8593e-05	DOWN	0.41717	0.53032	FALSE	Sec14p-like phosphatidylinositol transfer family protein
BnaA09g18460D	chrA09	-	11467211	11469059	927	25.1735	27.9029	0	18.8225	5.0551	0.0010325	UP	0.2783	0.80356	FALSE	-0.18257	0.99855	FALSE	5.4911	2.5602e-05	UP	PGLP2; 2-phosphoglycolate phosphatase 2
BnaA09g18520D	chrA09	+	11496261	11498248	1896	25.4273	8.9974	29.6701	17.7482	-0.8812	0.36566	FALSE	-1.2697	0.18098	FALSE	-1.8299	0.0039272	DOWN	-0.32934	0.99951	FALSE	Octicosapeptide/Phox/Bem1p family protein
BnaA09g18700D	chrA09	-	11642754	11644428	1605	4.23401	27.0038	5.02852	8.12363	0.55213	0.99918	FALSE	1.4433	0.00090984	UP	2.342	5.057e-06	UP	-0.35482	0.99951	FALSE	RGA1; DELLA protein RGA; K14494 DELLA protein
BnaA09g18890D	chrA09	-	11828743	11831129	1482	151.881	57.2735	183.046	94.2536	-1.0975	9.7726e-09	DOWN	-1.0083	0.005042	FALSE	-1.7381	9.6771e-14	DOWN	-0.37598	0.38898	FALSE	GAD4; glutamate decarboxylase 4; K01580 glutamate decarboxylase [EC:4.1.1.15]
BnaA09g18920D	chrA09	+	11846018	11848297	1755	13.0776	14.8175	10.5016	2.67674	-2.1119	0.10351	FALSE	2.1791	0.0014409	UP	-0.15087	0.99855	FALSE	0.20978	0.99951	FALSE	PTR2; peptide transporter PTR2
BnaA09g19570D	chrA09	+	12631510	12632368	762	284.874	34.6729	304.152	199.668	-0.74705	0.0027069	FALSE	-2.8154	1.0569e-20	DOWN	-3.3695	9.7501e-36	DOWN	-0.20118	0.99951	FALSE	AOC3; allene oxide cyclase 3; K10525 allene oxide cyclase [EC:5.3.99.6]
BnaA09g19980D	chrA09	-	12967483	12970962	1740	57.6984	51.2522	60.922	17.6865	-1.9242	6.6837e-09	DOWN	1.2453	2.4283e-06	UP	-0.502	0.99855	FALSE	-0.18514	0.99951	FALSE	NDB2; NAD(P)H dehydrogenase B2; K17871 NADH:ubiquinone reductase (non-electrogenic) [EC:1.6.5.9]
BnaA09g20440D	chrA09	-	13341634	13342839	1206	15.4692	6.49758	37.1566	33.5468	-0.28731	0.99918	FALSE	-2.6579	3.6573e-05	DOWN	-1.5825	0.48997	FALSE	-1.3709	0.020045	FALSE	hypothetical protein
BnaA09g20730D	chrA09	-	13520295	13521157	576	0	0.120392	52.701	71.5702	0.30167	0.99918	FALSE	-9.5051	2.3328e-07	DOWN	NA	NA	NA	-5.9773	6.3614e-07	DOWN	--
BnaA09g20820D	chrA09	-	13566399	13567181	387	46.5497	65.7621	29.5701	146.903	2.1728	1.2396e-06	UP	-1.4492	0.0089072	FALSE	0.16741	0.99855	FALSE	0.54792	0.99951	FALSE	ribosomal protein L7Ae/L30e/S12e/Gadd45 family protein; K12845 U4/U6 small nuclear ribonucleoprotein SNU13
BnaA09g21100D	chrA09	-	13822152	13823668	1176	27.8571	24.4126	30.4221	7.41857	-2.1758	0.0017266	DOWN	1.4288	0.014485	FALSE	-0.5215	0.99855	FALSE	-0.23379	0.99951	FALSE	mitochondrial-type protein COG0354; K06980
BnaA09g21150D	chrA09	-	13862071	13862598	492	166.398	87.6689	220.842	33.9055	-2.8433	1.7268e-15	DOWN	1.0809	0.0096958	FALSE	-1.2556	0.018044	FALSE	-0.51509	0.48113	FALSE	zinc finger A20 and AN1 domain-containing stress-associated protein 7
BnaA09g21330D	chrA09	+	14059524	14062426	1386	12.8589	10.1567	10.2556	38.6665	1.7748	7.2282e-05	UP	-2.2183	2.8247e-05	DOWN	-0.67141	0.99855	FALSE	0.21965	0.99951	FALSE	MVA1; Hydroxymethylglutaryl-CoA synthase; K01641 hydroxymethylglutaryl-CoA synthase [EC:2.3.3.10]
BnaA09g21570D	chrA09	-	14236968	14238175	516	172.573	121.49	208.936	306.192	0.41151	0.071312	FALSE	-1.6233	4.7427e-09	DOWN	-0.83745	0.48157	FALSE	-0.38257	0.99951	FALSE	GPX6; glutathione peroxidase 6; K00432 glutathione peroxidase [EC:1.11.1.9]
BnaA09g21780D	chrA09	-	14416928	14422579	3468	4.54755	5.73883	3.54292	22.7237	2.5413	5.0059e-11	UP	-2.275	5.4351e-08	DOWN	0.0045897	0.99855	FALSE	0.25344	0.99951	FALSE	beta-adaptin-like protein B; K12392 AP-1 complex subunit beta-1
BnaA09g21860D	chrA09	-	14487867	14489609	1467	92.1217	32.144	101.081	67.7696	-0.71666	0.065766	FALSE	-1.3657	0.00037478	DOWN	-1.8501	3.5761e-09	DOWN	-0.24061	0.99951	FALSE	ACS6; 1-aminocyclopropane-1-carboxylate synthase 6; K01762 1-aminocyclopropane-1-carboxylate synthase [EC:4.4.1.14]
BnaA09g22540D	chrA09	-	15065481	15066611	630	1.72994	23.1153	7.0746	1.21741	-2.6787	0.99918	FALSE	3.9573	0.0032097	UP	3.409	0.010398	FALSE	-2.1386	0.89837	FALSE	LHCB5; chlorophyll a-b binding protein CP26; K08916 light-harvesting complex II chlorophyll a/b binding protein 5
BnaA09g22830D	chrA09	-	15430431	15432226	564	62.6317	60.0014	41.0074	132.757	1.555	8.9087e-06	UP	-1.4354	0.0016626	DOWN	-0.39297	0.99855	FALSE	0.50429	0.78037	FALSE	40S ribosomal protein S18; K02964 small subunit ribosomal protein S18e
BnaA09g23020D	chrA09	+	15633072	15637473	3204	9.88453	6.23333	12.0309	17.1454	0.37122	0.99918	FALSE	-1.7494	0.00099615	DOWN	-0.99624	0.93079	FALSE	-0.39021	0.99951	FALSE	T-complex protein 11
BnaA09g23220D	chrA09	+	15838300	15838802	267	0	0	0.451159	54.9372	6.7881	0.0050724	FALSE	-5.0195	0.0021884	DOWN	NA	NA	NA	NA	NA	NA	TSO2; ribonucleoside-diphosphate reductase small chain C; K10808 ribonucleoside-diphosphate reductase subunit M2 [EC:1.17.4.1]
BnaA09g23590D	chrA09	-	16213467	16214031	492	105.155	94.0115	111.645	37.9976	-1.6948	0.0010737	DOWN	1.0173	0.0098562	FALSE	-0.49268	0.99855	FALSE	-0.19312	0.99951	FALSE	leucine-rich repeat (LRR) family protein
BnaA09g24110D	chrA09	-	16789301	16792498	2259	16.6304	17.9581	18.5568	38.6624	0.91912	0.0031878	FALSE	-1.396	0.0007763	DOWN	-0.22027	0.99855	FALSE	-0.26484	0.99951	FALSE	SBT3.5; Subtilase 3.5
BnaA09g24140D	chrA09	-	16827342	16827575	234	131.78	56.0101	102.442	417.489	1.8871	9.0296e-10	UP	-3.1876	2.2924e-15	DOWN	-1.5655	0.15423	FALSE	0.25662	0.99951	FALSE	hypothetical protein
BnaA09g24320D	chrA09	-	17041686	17041931	246	476.651	216.776	328.57	451.294	0.318	0.54286	FALSE	-1.3475	0.00017342	DOWN	-1.4678	5.2146e-05	DOWN	0.43002	0.13895	FALSE	hypothetical protein
BnaA09g25770D	chrA09	+	18864225	18867058	1860	50.6671	22.9289	43.9094	38.7091	-0.32172	0.99918	FALSE	-1.0452	0.073368	FALSE	-1.475	0.0004744	DOWN	0.099806	0.99951	FALSE	hypothetical protein
BnaA09g25890D	chrA09	+	19062443	19064010	882	57.1315	58.0241	56.8153	3.587	-4.1253	7.8844e-10	DOWN	3.7261	1.7572e-10	UP	-0.30871	0.99855	FALSE	-0.098707	0.99951	FALSE	coatomer subunit epsilon-1; K17268 coatomer protein complex, subunit epsilon
BnaA09g26030D	chrA09	+	19155877	19157646	1149	34.7608	19.2527	70.0321	55.4032	-0.47791	0.99918	FALSE	-1.8146	0.00015189	DOWN	-1.1835	0.38392	FALSE	-1.1173	0.0055108	FALSE	RFNR2; ferredoxin--NADP reductase, root isozyme 2; K02641 ferredoxin--NADP+ reductase [EC:1.18.1.2]
BnaA09g26150D	chrA09	+	19279770	19281359	1542	54.838	22.8005	59.9172	33.76	-0.96752	0.030679	FALSE	-0.8559	0.44291	FALSE	-1.5972	0.00028557	DOWN	-0.23451	0.99951	FALSE	DAD1-like acylhydrolase
BnaA09g26320D	chrA09	+	19500285	19504392	1389	2.03082	1.997	1.56103	14.7706	3.1023	0.0024586	UP	-3.1765	0.0024111	DOWN	-0.35531	0.99855	FALSE	0.27285	0.99951	FALSE	BZIP25; basic leucine zipper 25
BnaA09g27350D	chrA09	+	20488447	20489392	357	142.765	465.802	36.7789	133.736	1.7226	0.00036978	UP	1.5107	9.2093e-15	UP	1.375	1.8847e-13	UP	1.85	5.0315e-05	UP	DYL1; dormancy-associated protein-like 1
BnaA09g27580D	chrA09	-	20708152	20715403	3204	3.42157	0.779167	10.1511	1.58588	-2.8181	0.00020128	DOWN	-1.3149	0.96639	FALSE	-2.4657	0.3079	FALSE	-1.6756	0.019538	FALSE	PGP14; ABC transporter B family member 14; K05658 ATP-binding cassette, subfamily B (MDR/TAP), member 1 [EC:3.6.3.44]
BnaA09g27900D	chrA09	-	20922346	20923488	558	646.609	367.608	663.822	550.14	-0.41086	0.33437	FALSE	-0.87129	0.00019884	FALSE	-1.1458	5.4314e-09	DOWN	-0.14462	0.99951	FALSE	APT1; adenine phosphoribosyl transferase 1; K00759 adenine phosphoribosyltransferase [EC:2.4.2.7]
BnaA09g28890D	chrA09	-	21762677	21764266	1563	264.641	225.119	519.37	568.232	-0.010147	0.90158	FALSE	-1.6254	1.8718e-51	DOWN	-0.56443	0.41315	FALSE	-1.0794	5.2572e-28	DOWN	FAD-binding Berberine family protein
BnaA09g28900D	chrA09	-	21772625	21774208	1584	5.94954	6.34795	7.22452	98.2918	3.6262	2.5623e-30	UP	-4.2424	9.508e-32	DOWN	-0.23757	0.99855	FALSE	-0.38684	0.99951	FALSE	FAD-binding and BBE domain-containing protein
BnaA09g29060D	chrA09	+	21836185	21837154	480	355.139	400.328	313.696	663.506	0.94088	1.1457e-12	FALSE	-1.0186	9.5382e-07	DOWN	-0.15828	0.99855	FALSE	0.072303	0.99951	FALSE	ELF5A-3; eukaryotic translation initiation factor 5A-3; K03263 translation initiation factor 5A
BnaA09g29430D	chrA09	+	22049785	22056379	1956	20.2226	23.8243	15.8272	47.6903	1.4514	1.283e-06	UP	-1.2909	0.0016589	DOWN	-0.094612	0.99855	FALSE	0.24685	0.99951	FALSE	down-regulated in metastasis (DRIM) domain-containing protein; K14772 U3 small nucleolar RNA-associated protein 20
BnaA09g29520D	chrA09	-	22102998	22106808	1578	25.9606	12.5684	42.6722	44.5939	-0.076316	0.99918	FALSE	-2.1167	2.0996e-06	DOWN	-1.3776	0.14541	FALSE	-0.82368	0.15477	FALSE	Actin cross-linking protein
BnaA09g29750D	chrA09	+	22248670	22249824	1155	57.6707	43.4087	114.41	68.1471	-0.88736	0.010886	FALSE	-0.94032	0.12464	FALSE	-0.74093	0.99855	FALSE	-1.095	0.00011798	DOWN	putative metalloproteinase
BnaA09g29790D	chrA09	+	22260753	22262321	1404	104.292	68.2592	144.139	125.028	-0.34508	0.99918	FALSE	-1.1628	4.0682e-05	DOWN	-0.94261	0.03632	FALSE	-0.57355	0.051449	FALSE	UGT74B1; UDP-glucosyl transferase 74B1; K11820 N-hydroxythioamide S-beta-glucosyltransferase [EC:2.4.1.195]
BnaA09g30680D	chrA09	+	22847948	22850364	1257	18.6157	7.17181	43.5072	5.49141	-3.1259	1.775e-08	DOWN	0.095506	0.99724	FALSE	-1.7072	0.21367	FALSE	-1.3314	0.0088226	FALSE	UGT85A2; UDP-glucosyl transferase 85A2
BnaA09g30920D	chrA09	-	23033097	23034008	912	104.881	40.8319	108.572	93.8735	-0.34973	0.99918	FALSE	-1.4907	0.00029217	DOWN	-1.6921	2.0245e-05	DOWN	-0.15662	0.99951	FALSE	hypothetical protein
BnaA09g31440D	chrA09	-	23500658	23501609	465	102.437	53.8362	81.0834	15.0507	-2.5694	0.00013294	DOWN	1.5491	0.017999	FALSE	-1.2592	0.16902	FALSE	0.23055	0.99951	FALSE	hypothetical protein
BnaA09g31610D	chrA09	+	23587885	23589501	1587	20.1175	6.68552	21.4049	28.0907	0.25229	0.99918	FALSE	-2.3606	7.7216e-05	DOWN	-1.9204	0.028791	FALSE	-0.1962	0.99951	FALSE	BCS1; cytochrome BC1 synthesis
BnaA09g32410D	chrA09	-	24045616	24049610	1770	58.3142	25.7011	73.2284	32.6611	-1.3047	1.1312e-05	DOWN	-0.6354	0.84228	FALSE	-1.5131	0.00010981	DOWN	-0.43527	0.66192	FALSE	SULTR3;1; sulfate transporter 3;1; K17471 sulfate transporter 3
BnaA09g32910D	chrA09	-	24341386	24342693	1170	23.7807	3.37839	31.0929	16.0604	-1.0929	0.37112	FALSE	-2.5388	0.020421	FALSE	-3.1465	0.00046558	DOWN	-0.49351	0.99951	FALSE	PUB22; E3 ubiquitin-protein ligase PUB22
BnaA09g33250D	chrA09	-	24531429	24533981	1305	265.035	290.509	503.991	556.712	0.0036688	0.90518	FALSE	-1.228	1.1056e-23	DOWN	-0.19868	0.99855	FALSE	-1.0339	7.2641e-21	DOWN	MDAR1; monodehydroascorbate reductase 1; K08232 monodehydroascorbate reductase (NADH) [EC:1.6.5.4]
BnaA09g33340D	chrA09	+	24608294	24611596	1584	21.0865	24.6475	57.568	67.3032	0.085544	0.99918	FALSE	-1.7389	5.9964e-07	DOWN	-0.10595	0.99855	FALSE	-1.5557	7.2653e-06	DOWN	Pyruvate kinase family protein; K00873 pyruvate kinase [EC:2.7.1.40]
BnaA09g33390D	chrA09	-	24630647	24631456	516	132.692	145.142	294.612	409.681	0.33582	0.064784	FALSE	-1.7867	2.0578e-14	DOWN	-0.20168	0.99855	FALSE	-1.2575	7.7193e-07	DOWN	STV1; 60S ribosomal protein L24-2; K02896 large subunit ribosomal protein L24e
BnaA09g33460D	chrA09	+	24660702	24664968	2544	16.6321	21.4253	10.0383	7.27322	-0.60471	0.99918	FALSE	1.269	0.00047765	UP	0.034261	0.99855	FALSE	0.62175	0.40793	FALSE	nodulin/glutamine synthase-like protein
BnaA09g33560D	chrA09	-	24738130	24740646	1491	390.246	143.203	246.413	240.609	-0.17425	0.99918	FALSE	-1.0383	6.0473e-08	DOWN	-1.7774	9.8081e-38	DOWN	0.55659	2.5772e-10	FALSE	PAL2; phenylalanine ammonia-lyase 2; K10775 phenylalanine ammonia-lyase [EC:4.3.1.24]
BnaA09g33900D	chrA09	+	24923542	24924567	618	12.1372	8.30355	37.6192	51.5034	0.31334	0.99918	FALSE	-2.9225	0.00013148	DOWN	-0.87871	0.99855	FALSE	-1.7387	0.065895	FALSE	hypothetical protein
BnaA09g33930D	chrA09	-	24935901	24936212	312	20.5479	46.6751	89.1863	66.0648	-0.5728	0.99918	FALSE	-0.79088	0.93547	FALSE	0.85259	0.78107	FALSE	-2.2245	0.004373	DOWN	histone H4; K11254 histone H4
BnaA09g34030D	chrA09	+	25033656	25035924	918	352.532	203.279	250.629	317.69	0.2022	0.18956	FALSE	-0.93381	5.1781e-05	FALSE	-1.1254	1.1171e-07	DOWN	0.38549	0.0021787	FALSE	PUMP1; uncoupling family protein PUMP2; K15103 solute carrier family 25 (mitochondrial uncoupling protein), member 8/9
BnaA09g34080D	chrA09	-	25051806	25054201	951	116.691	59.4289	45.8531	46.272	-0.12674	0.99918	FALSE	0.071369	0.82208	FALSE	-1.3045	0.0011895	DOWN	1.2409	2.1354e-06	UP	S-adenosyl-L-methionine-dependent methyltransferase-like protein
BnaA09g34470D	chrA09	-	25255532	25257207	936	1027.8	534.837	1024.16	839.587	-0.42656	0.0021243	FALSE	-0.94023	1.4209e-13	FALSE	-1.2735	1.7754e-31	DOWN	-0.10159	0.99951	FALSE	TSA1; tryptophan synthase alpha chain; K01695 tryptophan synthase alpha chain [EC:4.2.1.20]
BnaA09g35410D	chrA09	-	25817321	25818598	1278	5.61835	0.976702	21.3961	14.6282	-0.68847	0.99918	FALSE	-4.1943	0.00070822	DOWN	-2.8552	0.48515	FALSE	-2.0358	0.010403	FALSE	Hs1pro-1 protein
BnaA09g35490D	chrA09	-	25866180	25868594	2376	10.469	5.42859	19.3668	16.8662	-0.33932	0.99918	FALSE	-1.9251	0.0030267	DOWN	-1.2786	0.63263	FALSE	-0.99417	0.16019	FALSE	CCR3; CRINKLY4 related 3
BnaA09g35660D	chrA09	+	26008204	26010254	1305	95.1079	42.4577	108.644	82.8676	-0.53059	0.59244	FALSE	-1.2544	0.00084586	DOWN	-1.4946	1.6587e-05	DOWN	-0.29869	0.99951	FALSE	putative amino acid transporter
BnaA09g35810D	chrA09	+	26076367	26077041	675	19.4703	8.0133	37.6547	38.2063	-0.11888	0.99918	FALSE	-2.543	0.003326	DOWN	-1.6119	0.76104	FALSE	-1.0583	0.44543	FALSE	hypothetical protein
BnaA09g36660D	chrA09	-	26461661	26466377	3078	64.6717	45.9377	63.6736	76.5596	0.12602	0.83303	FALSE	-1.0266	3.9649e-05	DOWN	-0.82453	0.052374	FALSE	-0.084273	0.99951	FALSE	ACA11; putative calcium-transporting ATPase 11; K01537 Ca2+-transporting ATPase [EC:3.6.3.8]
BnaA09g36730D	chrA09	-	26505732	26511709	2865	129.942	63.803	135.007	137.298	-0.11559	0.99918	FALSE	-1.3953	9.2191e-17	DOWN	-1.3572	8.5309e-14	DOWN	-0.16188	0.99951	FALSE	VLN3; villin 3
BnaA09g36810D	chrA09	-	26576612	26580343	2298	211.02	79.8473	200.346	156.364	-0.49745	0.018457	FALSE	-1.2592	2.468e-12	DOWN	-1.7331	6.4461e-30	DOWN	-0.031831	0.99951	FALSE	SIP2; putative galactinol--sucrose galactosyltransferase 2; K06617 raffinose synthase [EC:2.4.1.82]
BnaA09g36860D	chrA09	+	26600558	26608901	1596	31.8137	19.9869	53.6633	43.8507	-0.4312	0.99918	FALSE	-1.4232	0.0030596	DOWN	-1.0017	0.53122	FALSE	-0.861	0.051449	FALSE	AGK2; guanylate kinase; K00942 guanylate kinase [EC:2.7.4.8]
BnaA09g38190D	chrA09	+	27340159	27341412	1203	18.2789	61.0451	5.80768	16.9746	1.4075	0.22746	FALSE	1.5568	8.9408e-07	UP	1.4086	5.6328e-06	UP	1.5474	0.075095	FALSE	F-box/kelch-repeat protein SKIP20
BnaA09g38220D	chrA09	+	27348706	27351675	1779	121.66	70.983	157.091	77.8176	-1.1533	6.198e-10	DOWN	-0.42228	0.99724	FALSE	-1.1084	6.7723e-05	DOWN	-0.47546	0.078455	FALSE	MTHFR1; methylenetetrahydrofolate reductase 1; K00297 methylenetetrahydrofolate reductase (NADPH) [EC:1.5.1.20]
BnaA09g39180D	chrA09	+	27797080	27799076	948	18.8676	90.1935	32.0208	45.9128	0.38002	0.99918	FALSE	0.68447	0.0041893	FALSE	1.926	6.092e-10	UP	-0.86981	0.59567	FALSE	CYSC1; cysteine synthase C1; K13034 L-3-cyanoalanine synthase/ cysteine synthase [EC:2.5.1.47 4.4.1.9]
BnaA09g39200D	chrA09	-	27815788	27816309	522	3.316	42.5109	2.53842	7.8974	1.4976	0.99918	FALSE	2.1387	0.0049543	UP	3.3492	0.00042529	UP	0.2788	0.99951	FALSE	BRH1; brassinosteroid-responsive RING-H2
BnaA09g39570D	chrA09	+	28058344	28064363	3777	35.3221	18.7823	38.3671	20.5854	-1.0381	0.00042196	DOWN	-0.4219	0.99724	FALSE	-1.2423	0.00060742	DOWN	-0.22601	0.99951	FALSE	hypothetical protein
BnaA09g41570D	chrA09	+	29022962	29025312	1548	171.455	230.436	270.178	134.702	-1.144	8.1898e-15	DOWN	0.48494	2.2488e-08	FALSE	0.095457	0.010133	FALSE	-0.76279	2.9706e-07	FALSE	aminopeptidase family protein; K01255 leucyl aminopeptidase [EC:3.4.11.1]
BnaA09g41770D	chrA09	-	29122999	29123977	666	40.8144	6.03913	39.2488	20.0091	-1.1119	0.6686	FALSE	-2.0179	0.20354	FALSE	-3.0877	0.00071159	DOWN	-0.050283	0.99951	FALSE	class I glutamine amidotransferase-like superfamily protein
BnaA09g42050D	chrA09	-	29282095	29282352	258	143.873	27.4158	106.919	116.308	-0.018432	0.99918	FALSE	-2.3745	0.002286	DOWN	-2.7228	0.00015733	DOWN	0.32156	0.99951	FALSE	hypothetical protein
BnaA09g42140D	chrA09	+	29324932	29327832	1791	2.61306	0.348472	21.9934	0.321175	-6.2374	1.1625e-08	DOWN	-0.17197	0.9974	FALSE	-3.2377	0.72477	FALSE	-3.18	1.725e-06	DOWN	GH3.3; indole-3-acetic acid-amido synthetase GH3.3; K14487 auxin responsive GH3 gene family
BnaA09g42190D	chrA09	+	29350733	29351601	780	73.2326	27.116	56.8321	0.614557	-6.6709	1.1651e-09	DOWN	5.1738	6.3483e-05	UP	-1.7644	0.0017857	DOWN	0.25907	0.99951	FALSE	short-chain dehydrogenase reductase 3
BnaA09g42280D	chrA09	+	29404630	29405046	378	135.681	43.6622	87.3171	119.965	0.31842	0.99918	FALSE	-1.7478	0.004068	DOWN	-1.9668	0.0008616	DOWN	0.52917	0.44109	FALSE	VQ motif-containing protein
BnaA09g42420D	chrA09	+	29565850	29569644	2088	62.8812	30.7872	48.0568	6.51995	-3.0217	2.7518e-15	DOWN	1.9497	1.3289e-07	UP	-1.3614	8.8823e-05	DOWN	0.28117	0.4152	FALSE	rhamnogalacturonate lyase-like protein; K18195 rhamnogalacturonan endolyase [EC:4.2.2.23]
BnaA09g42560D	chrA09	+	29638518	29639465	948	49.4346	19.8235	56.5447	17.6977	-1.8157	0.00049675	DOWN	-0.126	0.99724	FALSE	-1.6494	0.016549	FALSE	-0.30059	0.99951	FALSE	UCP5; mitochondrial dicarboxylate carrier 1; K15104 solute carrier family 25 (mitochondrial oxoglutarate transporter), member 11
BnaA09g42630D	chrA09	+	29668943	29670046	936	16.6438	60.3072	46.2018	89.0083	0.80612	0.015497	FALSE	-0.85126	0.20846	FALSE	1.5263	5.1536e-05	UP	-1.5797	0.0065604	FALSE	HB6; homeobox-leucine zipper protein ATHB-6; K09338 homeobox-leucine zipper protein
BnaA09g43130D	chrA09	+	29951899	29953721	1035	51.783	28.1403	80.6554	82.8102	-0.10183	0.99918	FALSE	-1.8468	3.1639e-06	DOWN	-1.2109	0.1546	FALSE	-0.746	0.14965	FALSE	DNAJ heat shock N-terminal domain-containing protein
BnaA09g43510D	chrA09	-	30122321	30124484	1590	23.0229	14.4361	23.7131	5.78843	-2.1743	0.0011204	DOWN	1.0288	0.14315	FALSE	-1.0045	0.80539	FALSE	-0.14932	0.99951	FALSE	phospholipase-like protein (PEARLI 4) domain-containing protein
BnaA09g43530D	chrA09	+	30130076	30133095	1485	62.4257	17.4649	122.487	47.8386	-1.4963	2.7584e-10	DOWN	-1.7434	0.00010279	DOWN	-2.1688	3.2136e-08	DOWN	-1.0791	3.2429e-06	DOWN	DGK5; diacylglycerol kinase 5; K00901 diacylglycerol kinase (ATP) [EC:2.7.1.107]
BnaA09g43600D	chrA09	-	30147819	30148402	276	478.73	545.219	3.49158	3.12622	-0.29932	0.99918	FALSE	7.1566	1.8772e-32	UP	-0.14345	0.99855	FALSE	6.9925	4.7376e-29	UP	hypothetical protein
BnaA09g43700D	chrA09	+	30183906	30184340	222	66.9972	12.8071	116.118	88.5294	-0.53123	0.99918	FALSE	-3.0789	0.0040737	DOWN	-2.7182	0.079551	FALSE	-0.90014	0.67196	FALSE	hypothetical protein
BnaA09g43990D	chrA09	+	30313286	30313943	396	36.2639	48.332	121.372	144.775	0.11451	0.99918	FALSE	-1.8724	0.00024726	DOWN	0.083367	0.99855	FALSE	-1.8495	0.00046522	DOWN	PRF1; profilin 1; K05759 profilin
BnaA09g44150D	chrA09	+	30359577	30362409	1464	0.437906	0.568409	6.41792	9.69186	0.4548	0.99918	FALSE	-4.3814	0.004369	DOWN	0.045232	0.99855	FALSE	-3.9801	0.055528	FALSE	sugar transporter ERD6-like 4
BnaA09g44230D	chrA09	-	30398848	30399695	741	491.938	578.724	1344.56	930.115	-0.67152	1.4225e-11	FALSE	-0.97419	5.0544e-13	FALSE	-0.096677	0.3788	FALSE	-1.5573	2.5805e-65	DOWN	pathogenesis-related thaumatin-like protein
BnaA09g44360D	chrA09	-	30480546	30480800	255	49.779	11.9656	438.85	118.053	-2.0342	3.0321e-10	DOWN	-3.5921	2.1574e-05	DOWN	-2.3877	0.24061	FALSE	-3.2468	6.7032e-19	DOWN	hypothetical protein
BnaA09g44720D	chrA09	+	30680273	30684778	1731	14.4811	16.7856	24.7739	41.3169	0.59805	0.19208	FALSE	-1.5892	0.00048733	DOWN	-0.11802	0.99855	FALSE	-0.88136	0.32569	FALSE	translation elongation factor EF1A/initiation factor IF2gamma family protein; K03267 peptide chain release factor subunit 3
BnaA09g44800D	chrA09	+	30716334	30717150	471	68.3289	113.662	36.0611	28.7002	-0.46925	0.99918	FALSE	1.696	1.808e-05	UP	0.40311	0.35611	FALSE	0.81534	0.31983	FALSE	BTF3; basic transcription factor 3; K01527 nascent polypeptide-associated complex subunit beta
BnaA09g45270D	chrA09	+	30976860	30978002	1143	94.1168	47.9293	16.4406	58.7974	1.6986	8.3239e-06	UP	-0.5845	0.88967	FALSE	-1.3046	0.0015319	DOWN	2.4105	1.8052e-14	UP	putative glutamine amidotransferase
BnaA09g45320D	chrA09	+	30987973	30988607	297	336.304	378.25	174.808	0	-6.7681	2.5828e-11	DOWN	7.6669	4.1087e-23	UP	-0.1615	0.99855	FALSE	0.83728	0.002709	FALSE	CPN10; chaperonin 10; K04078 chaperonin GroES
BnaA09g45370D	chrA09	+	31008031	31008913	456	30.93	12.6222	1.05666	84.9382	6.189	1.8144e-08	UP	-3.0401	8.1264e-06	DOWN	-1.6241	0.69009	FALSE	4.7647	0.0035222	UP	PCR2; cadmium resistance protein 2
BnaA09g45380D	chrA09	+	31012989	31013884	456	332.357	97.7837	22.9824	8.83021	-1.5199	0.99918	FALSE	3.1794	2.9866e-08	UP	-2.0961	7.5943e-13	DOWN	3.7474	2.9821e-30	UP	PCR2; cadmium resistance protein 2
BnaA09g45580D	chrA09	+	31176594	31178255	996	59.9899	63.9151	10.8849	22.4276	0.90309	0.71423	FALSE	1.2212	0.00017388	UP	-0.23964	0.99855	FALSE	2.3557	8.3788e-08	UP	UTR3; UDP-galactose transporter 3; K15275 solute carrier family 35 (UDP-galactose transporter), member B1
BnaA09g45860D	chrA09	+	31256552	31257010	459	66.2045	51.8205	7.08585	0.626607	-3.6392	0.99918	FALSE	6.0802	1.7963e-05	UP	-0.68448	0.99855	FALSE	3.1172	3.1128e-05	UP	GCK domain-containing protein
BnaA09g46280D	chrA09	-	31487100	31488492	882	0	0.0786234	37.0119	40.7614	-0.0006496	0.99918	FALSE	-9.3077	1.3707e-06	DOWN	NA	NA	NA	-6.0821	1.9751e-07	DOWN	RNA-binding (RRM/RBD/RNP motifs) family protein
BnaA09g46850D	chrA09	-	31708726	31710628	1155	9.71354	15.2501	0.104294	20.1702	7.4556	0.000122	UP	-0.69306	0.98776	FALSE	0.31967	0.99855	FALSE	6.4346	0.013595	FALSE	E3 ubiquitin-protein ligase
BnaA09g47360D	chrA09	-	31928759	31930586	1380	1.39368	15.0752	1.48392	3.33464	1.0283	0.99918	FALSE	1.8869	0.0151	FALSE	3.1041	0.0012487	UP	-0.19722	0.99951	FALSE	FMO_GS-OX5; flavin-monooxygenase glucosinolate S-oxygenase 5
BnaA09g47440D	chrA09	+	31981291	31982628	1338	32.9171	11.765	74.6344	34.1782	-1.2666	0.0004154	DOWN	-1.8282	0.0022361	DOWN	-1.8154	0.0080786	FALSE	-1.2877	0.000107	DOWN	curculin-like (mannose-binding) lectin family protein
BnaA09g47450D	chrA09	+	31985235	31990074	1848	97.4823	246.2	93.1474	134.572	0.39093	0.0094126	FALSE	0.5818	4.6973e-13	FALSE	1.0055	4.9593e-26	UP	-0.041088	0.99951	FALSE	APA1; aspartic proteinase A1; K08245 phytepsin [EC:3.4.23.40]
BnaA09g47620D	chrA09	+	32054111	32056499	1815	0.317898	0.114621	1.72559	8.24014	2.1157	0.11938	FALSE	-6.4574	0.0014818	DOWN	-1.8028	0.99855	FALSE	-2.5472	0.9891	FALSE	protein kinase-like protein ABC1K10; K08869 aarF domain-containing kinase
BnaA09g47670D	chrA09	+	32097847	32099116	822	134.146	57.4508	173.215	165.033	-0.20968	0.99918	FALSE	-1.812	1.7819e-09	DOWN	-1.5545	2.6939e-05	DOWN	-0.47547	0.42413	FALSE	MLO6; MLO-like protein 6; K08472 mlo protein
BnaA09g48150D	chrA09	-	32306091	32306699	609	3.26337	1.25255	16.8129	42.032	1.1821	0.23414	FALSE	-5.3582	7.6118e-06	DOWN	-1.7126	0.99855	FALSE	-2.4718	0.18612	FALSE	ZFP5; zinc finger protein 5
BnaA09g48250D	chrA09	-	32362738	32369109	2208	5.22631	13.6305	3.27335	3.0828	-0.22639	0.99918	FALSE	1.8549	0.0017123	UP	1.0519	0.09225	FALSE	0.56831	0.99951	FALSE	CAC2; biotin carboxylase subunit CAC2; K01961 acetyl-CoA carboxylase, biotin carboxylase subunit [EC:6.4.1.2 6.3.4.14]
BnaA09g48320D	chrA09	+	32399797	32400494	495	0	0.140093	96.6109	124.729	0.22867	0.99918	FALSE	-10.088	3.745e-10	DOWN	NA	NA	NA	-6.633	9.2887e-11	DOWN	60S ribosomal protein L21-1; K02889 large subunit ribosomal protein L21e
BnaA09g48410D	chrA09	+	32434772	32438771	3366	0.209508	0.370833	3.0419	7.14901	1.0929	0.36717	FALSE	-4.5586	3.6531e-05	DOWN	0.49269	0.99855	FALSE	-3.9666	0.039205	FALSE	PHYA; phytochrome A; K12120 phytochrome A
BnaA09g48800D	chrA09	+	32616534	32618432	1077	15.8934	47.4539	13.9809	19.3166	0.32652	0.99918	FALSE	1.007	0.0059086	FALSE	1.247	0.00139	UP	0.078259	0.99951	FALSE	THA1; threonine aldolase; K01620 threonine aldolase [EC:4.1.2.5]
BnaA09g48830D	chrA09	+	32626106	32626815	375	102.575	216.359	93.4765	58.8008	-0.80863	0.99918	FALSE	1.5899	1.1815e-07	UP	0.74567	0.0038014	FALSE	0.027291	0.99951	FALSE	hypothetical protein
BnaA09g49260D	chrA09	-	32811666	32812265	393	106.523	269.09	49.9615	79.7704	0.53517	0.99918	FALSE	1.4645	4.6516e-09	UP	1.0059	7.6651e-06	UP	0.98556	0.072741	FALSE	RPS15A; 40S ribosomal protein S15a-1; K02957 small subunit ribosomal protein S15Ae
BnaA09g49350D	chrA09	-	32847239	32851069	3063	31.8559	42.744	4.87658	27.1055	2.3348	1.2813e-10	UP	0.36748	0.017427	FALSE	0.093088	0.42993	FALSE	2.6009	3.2675e-14	UP	ECA4; calcium-transporting ATPase 4; K01537 Ca2+-transporting ATPase [EC:3.6.3.8]
BnaA09g49820D	chrA09	-	33063989	33065756	1107	3.41685	22.1756	1.19698	5.36946	2.0255	0.99918	FALSE	1.7565	0.0095048	FALSE	2.3672	0.0020529	UP	1.4066	0.99951	FALSE	2-oxoglutarate-dependent dioxygenase-like protein
BnaA09g49870D	chrA09	+	33093698	33095087	1323	66.1931	84.1795	22.9446	58.479	1.2099	0.00031227	UP	0.23589	0.13792	FALSE	0.015712	0.88196	FALSE	1.4218	4.2782e-06	UP	PDS1; 4-hydroxyphenylpyruvate dioxygenase; K00457 4-hydroxyphenylpyruvate dioxygenase [EC:1.13.11.27]
BnaA09g50040D	chrA09	+	33171334	33171546	213	217.611	53.0675	320.659	162.485	-1.1206	0.033384	FALSE	-1.9041	0.0084897	FALSE	-2.3669	0.00012138	DOWN	-0.66601	0.40114	FALSE	hypothetical protein
BnaA09g50580D	chrA09	+	33428931	33429886	504	122.749	204.185	266.731	120.219	-1.2896	9.1453e-06	DOWN	0.47456	0.015506	FALSE	0.40309	0.041608	FALSE	-1.2264	8.7101e-06	DOWN	40S ribosomal protein S15-3; K02958 small subunit ribosomal protein S15e
BnaA09g50960D	chrA09	+	33593688	33594992	1305	69.3659	23.7529	75.5986	67.5871	-0.30148	0.99918	FALSE	-1.7983	4.0564e-06	DOWN	-1.8772	3.1324e-06	DOWN	-0.23085	0.99951	FALSE	aspartyl protease-like protein
BnaA09g51850D	chrA09_random	+	114273	115112	258	198.043	214.22	201.699	468.206	1.0751	1.1843e-05	UP	-1.4177	2.2978e-05	DOWN	-0.2178	0.99855	FALSE	-0.1331	0.99951	FALSE	hypothetical protein
BnaA09g52020D	chrA09_random	-	203609	204290	342	493.567	537.126	403.645	1123.82	1.3374	2.2151e-25	UP	-1.3547	2.0393e-15	DOWN	-0.20906	0.99855	FALSE	0.18345	0.63805	FALSE	60S acidic ribosomal protein P1-2; K02942 large subunit ribosomal protein LP1
BnaA09g52030D	chrA09_random	+	206416	208531	1560	4.72601	5.06758	3.62922	22.0011	2.46	0.0001594	UP	-2.4079	0.00068785	DOWN	-0.2304	0.99855	FALSE	0.27425	0.99951	FALSE	RNA recognition motif-containing protein; K13161 heterogeneous nuclear ribonucleoprotein R
BnaA09g52050D	chrA09_random	-	211420	211751	267	0	0	0	294.435	7.2268	1.4288e-16	UP	-7.4415	3.1382e-17	DOWN	NA	NA	NA	NA	NA	NA	ATOZI1; putative pathogenesis-related protein ATOZI1
BnaA09g52260D	chrA09_random	+	354156	356295	1377	43.2983	30.6189	12.4221	36.4824	1.4144	0.0022696	UP	-0.54243	0.99724	FALSE	-0.83096	0.8424	FALSE	1.6947	3.0029e-05	UP	putative amino acid transporter; K14207 solute carrier family 38 (sodium-coupled neutral amino acid transporter), member 2
BnaA09g53260D	chrA09_random	+	1009221	1011434	1272	36.3387	42.4144	16.0044	9.79812	-0.84776	0.99918	FALSE	1.8243	5.8034e-06	UP	-0.10803	0.99855	FALSE	1.0763	0.028731	FALSE	ACLA-2; ATP-citrate lyase A-2; K01648 ATP citrate (pro-S)-lyase [EC:2.3.3.8]
BnaA09g53380D	chrA09_random	+	1140101	1140511	318	27.0146	78.2867	21.213	11.1548	-1.0671	0.99918	FALSE	2.5214	0.00066259	UP	1.2039	0.10378	FALSE	0.24208	0.99951	FALSE	histone H3; K11253 histone H3
BnaA09g53510D	chrA09_random	-	1314419	1314973	555	44.7033	6.62222	27.9987	19.5196	-0.6603	0.99918	FALSE	-1.8492	0.38337	FALSE	-3.0861	0.0015805	DOWN	0.56831	0.90835	FALSE	CML37; calcium-binding protein CML37; K13448 calcium-binding protein CML
BnaA09g53830D	chrA09_random	-	1724742	1726841	1302	12.4575	14.8598	9.25187	1.7672	-2.5281	0.19467	FALSE	2.7822	0.0023862	UP	-0.076675	0.99855	FALSE	0.32248	0.99951	FALSE	Nucleic acid-binding, OB-fold-like protein
BnaA09g54170D	chrA09_random	+	2421194	2427265	2136	13.2961	2.79201	15.8469	6.77738	-1.3653	0.14069	FALSE	-1.5691	0.38829	FALSE	-2.5827	0.003305	DOWN	-0.35992	0.99951	FALSE	BYPASS1-related protein
BnaA09g54240D	chrA09_random	+	2480608	2481930	1323	12.599	10.1162	5.73616	0	-3.9938	0.20291	FALSE	4.5976	0.0038037	UP	-0.64771	0.99855	FALSE	1.0284	0.54371	FALSE	HXXXD-type acyl-transferase-like protein
BnaA09g54250D	chrA09_random	-	2482092	2487318	3147	10.0432	8.57183	10.6412	0.213249	-5.7808	2.3246e-07	DOWN	5.0393	3.2887e-06	UP	-0.55962	0.99855	FALSE	-0.19015	0.99951	FALSE	SGR2; protein shoot gravitropism 2
BnaA09g55070D	chrA09_random	-	3033230	3034123	894	27.1066	14.4277	34.7634	47.7209	0.31719	0.99918	FALSE	-2.0154	0.0010824	DOWN	-1.2409	0.71451	FALSE	-0.46564	0.99951	FALSE	AGF2; AT-hook protein of GA feedback 2
BnaA09g55490D	chrA09_random	+	3243092	3245755	1620	199.768	89.2079	175.633	161.442	-0.26141	0.99918	FALSE	-1.1454	2.6773e-07	DOWN	-1.4942	1.0015e-14	DOWN	0.07905	0.79605	FALSE	BGLU27; beta glucosidase 27; K01188 beta-glucosidase [EC:3.2.1.21]
BnaA09g55660D	chrA09_random	+	3355116	3356694	1164	10.2443	9.05547	44.6031	10.9543	-2.1655	4.409e-05	DOWN	-0.56429	0.99724	FALSE	-0.50903	0.99855	FALSE	-2.229	1.1379e-05	DOWN	ATMRK1; protein kinase ATMRK1
BnaA09g55940D	chrA09_random	+	3504915	3506968	732	18.8299	28.6099	64.6729	58.2821	-0.28997	0.99918	FALSE	-1.3162	0.074304	FALSE	0.27241	0.99855	FALSE	-1.8868	0.00040618	DOWN	MGP1; mitochondrial F1F0-ATP synthase subunit Fad
BnaA09g55980D	chrA09_random	+	3534857	3535285	222	289.07	91.8364	91.7011	81.6197	-0.30788	0.99918	FALSE	-0.11951	0.99724	FALSE	-1.9854	7.5311e-05	DOWN	1.5497	4.969e-05	UP	hypothetical protein
BnaA09g56940D	chrA09_random	-	3945264	3950750	3306	10.9176	18.165	7.0687	4.81384	-0.69412	0.99918	FALSE	1.6262	7.6418e-06	UP	0.40343	0.27079	FALSE	0.52043	0.72919	FALSE	TWN2; Valyl-tRNA synthetase; K01873 valyl-tRNA synthetase [EC:6.1.1.9]
BnaA09g57180D	chrA09_random	-	4064547	4066791	1584	96.0831	55.2052	39.5447	28.9307	-0.59075	0.99918	FALSE	0.64255	0.0057882	FALSE	-1.1306	0.0013811	DOWN	1.1741	4.2412e-08	UP	HEMA2; glutamyl-tRNA reductase 2; K02492 glutamyl-tRNA reductase [EC:1.2.1.70]
BnaA09g57210D	chrA09_random	+	4083171	4086167	2694	12.0651	54.2102	15.5605	21.3165	0.31422	0.99918	FALSE	1.0569	1.6954e-08	UP	1.8366	2.4686e-16	UP	-0.47375	0.99951	FALSE	LRR_XI-23; leucine-rich receptor-like protein kinase
BnaA10g00050D	chrA10	+	32803	33623	447	86.1963	84.8595	132.586	179.731	0.29904	0.9866	FALSE	-1.3723	0.0019439	DOWN	-0.35363	0.99855	FALSE	-0.72795	0.36951	FALSE	MAGO; protein mago nashi; K12877 protein mago nashi
BnaA10g00460D	chrA10	+	240919	242331	525	167.661	78.3278	2.75336	2.19133	-0.46925	0.99918	FALSE	4.87	2.3512e-09	UP	-1.429	0.0015715	DOWN	5.8215	3.6956e-20	UP	heavy-metal-associated domain-containing protein
BnaA10g00470D	chrA10	-	244908	247262	1344	212.553	76.0018	111.138	98.0108	-0.32121	0.99918	FALSE	-0.65656	0.37502	FALSE	-1.8148	5.0134e-19	DOWN	0.82876	3.7978e-09	FALSE	ACS2; 1-aminocyclopropane-1-carboxylate synthase 2; K01762 1-aminocyclopropane-1-carboxylate synthase [EC:4.4.1.14]
BnaA10g00730D	chrA10	+	356404	357910	1281	22.621	32.9136	10.0618	9.50476	-0.22203	0.99918	FALSE	1.5023	0.00078416	UP	0.20995	0.98612	FALSE	1.0621	0.16465	FALSE	PDH-E1_ALPHA; pyruvate dehydrogenase E1 alpha subunit; K00161 pyruvate dehydrogenase E1 component alpha subunit [EC:1.2.4.1]
BnaA10g01280D	chrA10	+	704501	707814	2304	0.278253	7.04294	0.156848	0.915433	2.4052	0.99918	FALSE	2.654	0.0093834	FALSE	4.3306	0.0020658	UP	0.72031	0.99951	FALSE	BXL2; probable beta-D-xylosidase 2
BnaA10g01480D	chrA10	-	766208	767747	786	3.91508	3.17615	34.4826	24.1507	-0.65367	0.99918	FALSE	-3.2164	0.0037159	DOWN	-0.63284	0.99855	FALSE	-3.2455	0.00014385	DOWN	TPK2; thiamin pyrophosphokinase 2; K00949 thiamine pyrophosphokinase [EC:2.7.6.2]
BnaA10g01690D	chrA10	-	841196	848434	5625	10.4854	11.3296	0.98509	1.02262	-0.085919	0.99918	FALSE	3.1801	8.9598e-12	UP	-0.21937	0.99855	FALSE	3.3053	1.1318e-10	UP	kinase interacting (KIP1-like) protein
BnaA10g02400D	chrA10	-	1235979	1241262	4527	11.2301	8.39442	20.3293	18.2974	-0.29179	0.99918	FALSE	-1.4138	0.0009605	DOWN	-0.75095	0.99855	FALSE	-0.9629	0.01297	FALSE	MRP5; inositol hexakisphosphate transporter
BnaA10g03730D	chrA10	-	1981828	1990855	5073	7.31704	8.18809	19.3761	25.9095	0.27934	0.53618	FALSE	-1.9515	1.9984e-10	DOWN	-0.16881	0.99855	FALSE	-1.5117	4.9158e-06	DOWN	CALS1; callose synthase 1; K11000 callose synthase [EC:2.4.1.-]
BnaA10g03880D	chrA10	-	2063703	2066058	966	40.1513	51.0403	86.5412	50.218	-0.92505	0.074596	FALSE	-0.26622	0.99724	FALSE	0.015112	0.99855	FALSE	-1.2147	0.0014297	DOWN	POM1; chitinase-like protein 1
BnaA10g04610D	chrA10	-	2493434	2495082	1152	36.785	11.1363	39.8394	20.3892	-1.1063	0.18309	FALSE	-1.1622	0.46444	FALSE	-2.0549	0.0022591	DOWN	-0.22179	0.99951	FALSE	putative protein phosphatase 2C 2
BnaA10g04640D	chrA10	+	2502538	2505088	1530	60.3382	16.5886	127.703	65.0418	-1.1132	2.0299e-06	DOWN	-2.2608	5.539e-10	DOWN	-2.194	2.4254e-08	DOWN	-1.1884	6.0144e-08	DOWN	NDA1; internal alternative NAD(P)H-ubiquinone oxidoreductase A1; K17871 NADH:ubiquinone reductase (non-electrogenic) [EC:1.6.5.9]
BnaA10g05120D	chrA10	+	2852484	2854816	990	117.21	34.1126	131.897	86.4774	-0.74888	0.074968	FALSE	-1.6317	5.1666e-05	DOWN	-2.1118	6.6386e-10	DOWN	-0.27703	0.99951	FALSE	5PTASE11; Type I inositol-1,4,5-trisphosphate 5-phosphatase 11
BnaA10g05390D	chrA10	+	3091945	3094189	1374	16.0973	51.7823	3.76983	14.1643	1.7698	0.098587	FALSE	1.5805	1.1156e-06	UP	1.3546	1.5774e-05	UP	1.9875	0.018563	FALSE	RD21; cysteine proteinase RD21a; K01376 [EC:3.4.22.-]
BnaA10g06840D	chrA10	+	5366047	5369091	2037	3.68228	6.91075	19.6922	21.8851	0.012461	0.99918	FALSE	-1.9527	0.0011588	DOWN	0.57717	0.99855	FALSE	-2.5257	3.823e-05	DOWN	YSL3; metal-nicotianamine transporter YSL3
BnaA10g06850D	chrA10	+	5369219	5372087	471	149.725	121.024	218.157	284.763	0.24453	0.68442	FALSE	-1.5241	7.7591e-07	DOWN	-0.6381	0.99855	FALSE	-0.64977	0.18812	FALSE	CB5-E; cytochrome B5 isoform E
BnaA10g07090D	chrA10	+	5529068	5531624	1986	0.903858	0.209504	13.4652	14.0475	-0.078788	0.99918	FALSE	-6.3568	1.9346e-06	DOWN	-2.4402	0.99855	FALSE	-4.0037	2.5173e-05	DOWN	G-type lectin S-receptor-like serine/threonine-protein kinase
BnaA10g07100D	chrA10	-	5532124	5535790	1608	29.2639	29.7566	11.7613	7.86999	-0.71947	0.99918	FALSE	1.6291	0.00010408	UP	-0.30699	0.99855	FALSE	1.2084	0.011101	FALSE	dehydratase-enolase-phosphatase complex 1; K16054 methylthioribulose 1-phosphate dehydratase / enolase-phosphatase E1 [EC:4.2.1.109 3.1.3.77]
BnaA10g07170D	chrA10	-	5643450	5645031	1491	40.2457	27.5337	9.45255	8.16606	-0.35093	0.99918	FALSE	1.4638	0.0012337	UP	-0.87871	0.70045	FALSE	1.9833	1.9744e-06	UP	CYP71B14; cytochrome P450 71B14; K00517 [EC:1.14.-.-]
BnaA10g07270D	chrA10	+	5734674	5737730	1095	1.28804	0.569966	25.632	18.2986	-0.62607	0.99918	FALSE	-5.2944	0.00013161	DOWN	-1.5073	0.99855	FALSE	-4.4214	6.2693e-06	DOWN	OMT1; caffeic acid/5-hydroxyferulic acid O-methyltransferase; K13066 caffeic acid 3-O-methyltransferase [EC:2.1.1.68]
BnaA10g08220D	chrA10	+	7050641	7052190	1125	7.18025	3.3286	19.9159	44.2284	1.0112	0.043831	FALSE	-4.0216	1.0299e-09	DOWN	-1.4402	0.99855	FALSE	-1.5785	0.12435	FALSE	HL; PAP-specific phosphatase HAL2-like protein; K01082 3'(2'), 5'-bisphosphate nucleotidase [EC:3.1.3.7]
BnaA10g08330D	chrA10	+	7111551	7112657	615	41.1759	67.2035	21.1538	73.8907	1.6646	0.00089456	UP	-0.42651	0.99724	FALSE	0.37566	0.63015	FALSE	0.85417	0.43589	FALSE	Quinone reductase family protein; K03809 Trp repressor binding protein
BnaA10g08770D	chrA10	+	7668499	7673361	1386	42.6471	14.5096	43.7165	27.7375	-0.7962	0.49366	FALSE	-1.2245	0.15835	FALSE	-1.8865	0.00045086	DOWN	-0.14244	0.99951	FALSE	ILL6; IAA-amino acid hydrolase ILR1-like 6; K14664 IAA-amino acid hydrolase [EC:3.5.1.-]
BnaA10g09090D	chrA10	-	8121225	8123072	1398	649.302	322.027	722.498	522.969	-0.60613	3.6608e-09	FALSE	-0.9892	2.3332e-14	FALSE	-1.3428	2.0234e-33	DOWN	-0.26082	0.23912	FALSE	TSB1; tryptophan synthase beta chain; K01696 tryptophan synthase beta chain [EC:4.2.1.20]
BnaA10g09260D	chrA10	-	8199362	8202588	699	23.7544	17.8573	64.7965	85.0356	0.25229	0.99918	FALSE	-2.5412	4.4246e-07	DOWN	-0.74276	0.99855	FALSE	-1.5544	0.0057771	FALSE	translation initiation factor SUI1 family protein; K03113 translation initiation factor 1
BnaA10g09340D	chrA10	+	8254231	8257109	1401	42.7853	52.7642	103.263	157.595	0.47003	0.0037387	FALSE	-1.8682	2.8506e-16	DOWN	-0.028634	0.99855	FALSE	-1.3779	1.3111e-07	DOWN	dihydrolipoyllysine-residue succinyltransferase component of 2-oxoglutarate dehydrogenase complex 1; K00658 2-oxoglutarate dehydrogenase E2 component (dihydrolipoamide succinyltransferase) [EC:2.3.1.61]
BnaA10g09430D	chrA10	+	8303278	8304988	780	10.6027	18.4922	94.6687	80.0153	-0.38248	0.99918	FALSE	-2.403	7.106e-07	DOWN	0.47141	0.99855	FALSE	-3.2652	1.6489e-12	DOWN	RAN3; GTP-binding nuclear protein Ran-3; K07936 GTP-binding nuclear protein Ran
BnaA10g09440D	chrA10	+	8308674	8310366	879	28.0068	24.6931	55.3647	12.5428	-2.282	4.0797e-05	DOWN	0.68759	0.40364	FALSE	-0.51275	0.99855	FALSE	-1.0899	0.078431	FALSE	co-chaperone GrpE family protein; K03687 molecular chaperone GrpE
BnaA10g09640D	chrA10	+	8442560	8442868	309	2.90463	2.91746	101.747	4.96418	-4.4972	2.0955e-06	DOWN	-1.0565	0.99724	FALSE	-0.32472	0.99968	FALSE	-5.2372	4.4841e-07	DOWN	bifunctional inhibitor/lipid-transfer protein/seed storage 2S albumin-like protein
BnaA10g10010D	chrA10	-	8641123	8644724	2010	16.3303	18.4232	6.05293	2.62333	-1.3461	0.99918	FALSE	2.5224	1.0827e-05	UP	-0.15711	0.99855	FALSE	1.3251	0.035685	FALSE	OLI2; ribosome biogenesis protein OLI2; K14835 ribosomal RNA methyltransferase Nop2 [EC:2.1.1.-]
BnaA10g10320D	chrA10	+	8804846	8806698	417	144.515	238.802	60.3741	62.9943	-0.078574	0.99918	FALSE	1.6329	1.1691e-09	UP	0.39352	0.053455	FALSE	1.1525	0.0035582	UP	LLG1; LORELEI-LIKE-GPI-ANCHORED PROTEIN 1
BnaA10g10830D	chrA10	+	9195232	9197685	1728	23.5587	29.0546	19.3097	51.93	1.2874	2.2436e-05	UP	-1.1275	0.013894	FALSE	-0.02857	0.99855	FALSE	0.18022	0.99951	FALSE	SYNC1; asparaginyl-tRNA synthetase, cytoplasmic 1; K01893 asparaginyl-tRNA synthetase [EC:6.1.1.22]
BnaA10g10840D	chrA10	-	9198912	9199616	360	83.8764	104.211	62.2373	221.568	1.692	6.4919e-07	UP	-1.3779	0.001929	DOWN	-0.017901	0.99855	FALSE	0.32377	0.99951	FALSE	60S ribosomal protein L31-2; K02910 large subunit ribosomal protein L31e
BnaA10g11500D	chrA10	-	9656939	9657664	645	116.59	20.1049	91.8853	58.117	-0.80074	0.50379	FALSE	-1.8211	0.0083441	FALSE	-2.8669	5.1525e-10	DOWN	0.23682	0.99951	FALSE	TCH4; xyloglucan endotransglucosylase/hydrolase protein 22; K14504 xyloglucan:xyloglucosyl transferase TCH4 [EC:2.4.1.207]
BnaA10g11870D	chrA10	+	9902699	9904902	879	48.5743	51.5163	9.45586	37.0831	1.8316	0.0049829	UP	0.18461	0.69806	FALSE	-0.24624	0.99855	FALSE	2.2542	2.5804e-05	UP	TAF15b; TBP-associated factor 15B; K13098 RNA-binding protein FUS
BnaA10g12200D	chrA10	-	10119137	10120835	654	2.74474	2.33273	10.6829	29.7581	1.3381	0.3104	FALSE	-3.9628	0.00071779	DOWN	-0.56573	0.99855	FALSE	-2.0673	0.59261	FALSE	RABA2D; RAB GTPase homolog A2D
BnaA10g12420D	chrA10	+	10244503	10247039	1374	19.5968	22.9639	36.0326	78.2177	0.97833	0.0002262	FALSE	-2.0578	2.6557e-09	DOWN	-0.10233	0.99855	FALSE	-0.9854	0.13699	FALSE	ORP3C; oxysterol binding protein-related protein 3C
BnaA10g12450D	chrA10	+	10258842	10262983	2484	3.7681	3.96422	7.12863	14.6276	0.89713	0.25968	FALSE	-2.1732	0.0014808	DOWN	-0.25788	0.99855	FALSE	-1.0265	0.76604	FALSE	TRP1; Telomere repeat-binding protein 1
BnaA10g12490D	chrA10	-	10276876	10278326	792	36.3448	12.871	0	27.9623	5.3991	8.6047e-05	UP	-1.409	0.27522	FALSE	-1.8287	0.068372	FALSE	5.7939	1.4524e-06	UP	haloacid dehalogenase-like hydrolase (HAD) superfamily protein
BnaA10g12720D	chrA10	-	10384967	10386850	1656	46.4174	13.6095	61.83	57.0825	-0.25512	0.99918	FALSE	-2.3581	4.3009e-10	DOWN	-2.1011	2.014e-06	DOWN	-0.52036	0.50834	FALSE	EXO70H7; exocyst subunit exo70 family protein H7
BnaA10g12780D	chrA10	+	10438137	10438619	483	52.2963	40.7748	142.905	77.6097	-1.0206	0.073008	FALSE	-1.2182	0.17346	FALSE	-0.69011	0.99855	FALSE	-1.557	0.0001836	DOWN	RHL41; high light responsive zinc finger protein ZAT12
BnaA10g12870D	chrA10	+	10463048	10463500	453	0.990653	1.99006	24.4642	45.7132	0.76208	0.99918	FALSE	-4.8114	0.00013517	DOWN	0.67528	0.99855	FALSE	-4.7329	0.016971	FALSE	HTB2; histone H2B; K11252 histone H2B
BnaA10g13210D	chrA10	+	10682236	10684182	1080	10.5662	32.3614	3.79224	39.7686	3.2506	1.9358e-07	UP	-0.58701	0.98458	FALSE	1.2837	0.01564	FALSE	1.3716	0.52102	FALSE	ALP; thiol protease aleurain; K01366 cathepsin H [EC:3.4.22.16]
BnaA10g13320D	chrA10	-	10750552	10752108	759	26.6067	21.1966	84.4327	53.8089	-0.78982	0.45846	FALSE	-1.6337	0.015187	FALSE	-0.65903	0.99855	FALSE	-1.7727	4.6034e-05	DOWN	PDX2; Pyridoxal biosynthesis protein PDX2; K08681 5'-phosphate synthase pdxT subunit [EC:4.3.3.6]
BnaA10g13530D	chrA10	-	10873365	10876513	2763	0.255231	0.200784	5.14448	7.2519	0.35547	0.99918	FALSE	-5.4643	0.00012141	DOWN	-0.67723	0.99855	FALSE	-4.4399	0.0046078	DOWN	glycosyltransferase family protein 2
BnaA10g13820D	chrA10	-	11084025	11085323	1278	88.0375	18.1232	28.6539	51.7612	0.71328	0.10744	FALSE	-1.8037	0.00011546	DOWN	-2.6114	2.5416e-13	DOWN	1.5127	1.6421e-08	UP	ADT5; arogenate dehydratase 5; K05359 arogenate/prephenate dehydratase [EC:4.2.1.91 4.2.1.51]
BnaA10g14240D	chrA10	+	11347405	11349219	1269	58.2491	62.1872	76.6042	114.456	0.43943	0.069692	FALSE	-1.1698	0.00024835	DOWN	-0.23669	0.99855	FALSE	-0.5019	0.61562	FALSE	ATJ3; chaperone protein dnaJ 3; K09503 DnaJ homolog subfamily A member 2
BnaA10g14510D	chrA10	-	11537455	11540221	657	66.5489	94.2555	123.026	49.4676	-1.4543	0.00030506	DOWN	0.64044	0.034192	FALSE	0.17109	0.80652	FALSE	-0.99319	0.019003	FALSE	leucine-rich repeat-containing protein
BnaA10g14600D	chrA10	-	11567115	11574872	4098	2.72207	7.25948	5.14407	0.421102	-3.7505	0.0009418	DOWN	3.818	3.2653e-06	UP	1.0841	0.084182	FALSE	-1.0249	0.63316	FALSE	AO1; aldehyde oxidase 1; K11817 indole-3-acetaldehyde oxidase [EC:1.2.3.7]
BnaA10g14640D	chrA10	-	11602975	11603964	990	0	0.140093	0	22.4667	5.4053	8.2022e-05	UP	-7.6149	6.92e-05	DOWN	NA	NA	NA	NA	NA	NA	F-box protein
BnaA10g14660D	chrA10	-	11621149	11622193	606	32.1605	24.2596	85.4745	52.8397	-0.83374	0.55458	FALSE	-1.4127	0.11501	FALSE	-0.73781	0.99855	FALSE	-1.5169	0.003032	DOWN	JAZ12; protein TIFY 3B; K13464 jasmonate ZIM domain-containing protein
BnaA10g14710D	chrA10	+	11649610	11652995	2418	21.2107	29.9122	42.1957	23.3531	-0.99334	0.012995	FALSE	0.067463	0.72589	FALSE	0.16486	0.69476	FALSE	-1.099	0.0012285	DOWN	SUS1; sucrose synthase 1; K00695 sucrose synthase [EC:2.4.1.13]
BnaA10g15110D	chrA10	+	11842424	11843886	741	316.481	376.583	145.006	187.343	0.2297	0.72952	FALSE	0.71763	3.304e-10	FALSE	-0.080228	0.63181	FALSE	1.0193	3.3339e-10	UP	40S ribosomal protein S8-1; K02995 small subunit ribosomal protein S8e
BnaA10g15160D	chrA10	-	11860856	11863999	2520	78.6357	44.4419	2.34227	5.82073	1.1734	0.77259	FALSE	2.643	8.2359e-18	UP	-1.1543	5.9662e-05	DOWN	4.9625	4.1824e-45	UP	DIN10; putative galactinol--sucrose galactosyltransferase 6; K06617 raffinose synthase [EC:2.4.1.82]
BnaA10g15190D	chrA10	-	11871248	11872815	537	109.595	56.4323	137.732	46.775	-1.6979	4.9013e-05	DOWN	-0.018871	0.99724	FALSE	-1.2887	0.066179	FALSE	-0.4364	0.99951	FALSE	BCB; blue-copper-binding protein
BnaA10g15220D	chrA10	-	11904395	11905413	843	34.9826	18.0151	14.1465	49.4707	1.6663	0.0018158	UP	-1.747	0.0068861	FALSE	-1.2885	0.47117	FALSE	1.1995	0.09232	FALSE	tetratricopeptide repeat domain-containing protein
BnaA10g15300D	chrA10	+	11936464	11937657	1194	11.4366	6.04017	14.7295	25.7743	0.66736	0.83595	FALSE	-2.3829	0.0018176	DOWN	-1.2521	0.99855	FALSE	-0.47177	0.99951	FALSE	putative PRLI-interacting factor
BnaA10g15590D	chrA10	-	12062059	12065407	1218	9.26375	10.1343	70.3174	72.5722	-0.09433	0.99918	FALSE	-3.1298	1.2911e-13	DOWN	-0.2015	0.99855	FALSE	-3.0309	1.7017e-13	DOWN	ASP2; aspartate aminotransferase; K14454 aspartate aminotransferase, cytoplasmic [EC:2.6.1.1]
BnaA10g15690D	chrA10	-	12096456	12098066	993	11.8793	13.2686	55.9232	26.7434	-1.2041	0.047436	FALSE	-1.3008	0.26711	FALSE	-0.17151	0.99855	FALSE	-2.3417	1.8009e-06	DOWN	alcohol dehydrogenase-like protein
BnaA10g15900D	chrA10	-	12182164	12184726	711	36.1573	140.642	10.6736	26.5634	1.1755	0.49756	FALSE	2.1149	7.732e-13	UP	1.6286	1.0386e-09	UP	1.6535	0.027683	FALSE	AILP1; aluminum induced protein with YGL and LRDR motifs
BnaA10g15920D	chrA10	-	12193484	12194626	1143	4.82363	7.52308	0.421555	35.312	6.2484	8.2459e-09	UP	-2.5204	8.2185e-05	DOWN	0.31013	0.99855	FALSE	3.4096	0.31113	FALSE	aspartyl protease family protein
BnaA10g16170D	chrA10	-	12380518	12383565	1458	8.79415	28.4423	1.32191	2.6302	0.85268	0.99918	FALSE	3.1451	1.2661e-07	UP	1.3623	0.0032504	UP	2.6272	0.053512	FALSE	sugar transporter ERD6-like 16
BnaA10g16850D	chrA10	-	12649811	12652082	1290	50.5917	26.8782	50.9851	67.4068	0.26295	0.99918	FALSE	-1.6161	5.2898e-05	DOWN	-1.2435	0.059899	FALSE	-0.11789	0.99951	FALSE	TRP1; anthranilate phosphoribosyltransferase; K00766 anthranilate phosphoribosyltransferase [EC:2.4.2.18]
BnaA10g17010D	chrA10	+	12743607	12745411	846	29.1751	27.2137	7.11935	42.6093	2.4415	0.00010167	UP	-0.93649	0.51838	FALSE	-0.43148	0.99855	FALSE	1.9282	0.012479	FALSE	CBR; NADH--cytochrome B5 reductase 1; K00326 cytochrome-b5 reductase [EC:1.6.2.2]
BnaA10g17590D	chrA10	-	12965927	12971559	3336	21.3121	6.44401	23.5069	12.2712	-1.0777	0.023693	FALSE	-1.2189	0.13822	FALSE	-2.0567	1.0272e-05	DOWN	-0.24812	0.99951	FALSE	CSLD2; cellulose synthase-like protein D2
BnaA10g17650D	chrA10	+	12992969	12994646	1125	23.0224	1.04789	37.155	24.969	-0.71328	0.99918	FALSE	-4.8642	3.4516e-06	DOWN	-4.7886	2.2163e-05	DOWN	-0.79723	0.48302	FALSE	OPR1; 12-oxophytodienoate reductase 1; K05894 12-oxophytodienoic acid reductase [EC:1.3.1.42]
BnaA10g17990D	chrA10	-	13156914	13157225	312	89.7942	116.465	0.772175	102.631	6.9145	1.005e-06	UP	-0.10722	0.99724	FALSE	0.044131	0.99855	FALSE	6.7548	3.4379e-06	UP	C2H2 type zinc finger protein
BnaA10g18090D	chrA10	-	13208577	13211303	1212	41.3643	21.1127	11.5291	7.98923	-0.66902	0.99918	FALSE	1.1123	0.078627	FALSE	-1.3014	0.11237	FALSE	1.7364	0.0001448	UP	acyl-[acyl-carrier-protein] desaturase; K03921 acyl-[acyl-carrier-protein] desaturase [EC:1.14.19.2]
BnaA10g18320D	chrA10	-	13301040	13304600	1779	32.9376	39.2141	7.71915	15.0354	0.82198	0.66299	FALSE	1.0934	0.00025673	UP	-0.079439	0.99855	FALSE	1.9865	2.7254e-06	UP	probable phenylalanine--tRNA ligase beta subunit; K01890 phenylalanyl-tRNA synthetase beta chain [EC:6.1.1.20]
BnaA10g18700D	chrA10	+	13480403	13481512	1110	21.8896	8.37148	28.1072	30.4023	-0.026624	0.99918	FALSE	-2.1503	0.0028698	DOWN	-1.7178	0.18476	FALSE	-0.46741	0.99951	FALSE	UDP-glucose 6-dehydrogenase; K00012 UDPglucose 6-dehydrogenase [EC:1.1.1.22]
BnaA10g19070D	chrA10	-	13675265	13677246	1155	120.614	236.256	69.564	170.243	1.1513	2.6322e-10	UP	0.1831	0.0082842	FALSE	0.63887	3.8979e-09	FALSE	0.68728	0.0020388	FALSE	FDH; formate dehydrogenase; K00122 formate dehydrogenase [EC:1.2.1.2]
BnaA10g19090D	chrA10	-	13681602	13684550	1950	35.1451	15.3628	23.7212	43.4123	0.73206	0.030468	FALSE	-1.7883	7.989e-06	DOWN	-1.525	0.0038751	DOWN	0.46043	0.38179	FALSE	AO; L-aspartate oxidase; K00278 L-aspartate oxidase [EC:1.4.3.16]
BnaA10g19460D	chrA10	+	13821489	13825189	1527	34.8046	30.9263	11.7541	17.2028	0.40962	0.99918	FALSE	0.55654	0.14388	FALSE	-0.50152	0.99855	FALSE	1.4594	0.00073808	UP	HEMG2; protoporphyrinogen oxidase-like protein; K00231 oxygen-dependent protoporphyrinogen oxidase [EC:1.3.3.4]
BnaA10g20060D	chrA10	-	14087600	14090438	591	163.257	41.0678	204.434	132.37	-0.76693	0.083575	FALSE	-1.9782	2.2156e-06	DOWN	-2.3221	1.4467e-09	DOWN	-0.43121	0.73256	FALSE	JAZ10; protein TIFY 9; K13464 jasmonate ZIM domain-containing protein
BnaA10g20100D	chrA10	+	14098309	14099162	408	154.46	112.517	288.158	232.628	-0.4487	0.99918	FALSE	-1.3375	0.00080807	DOWN	-0.78816	0.92562	FALSE	-1.0063	0.0014674	DOWN	GSH-induced LITAF domain protein
BnaA10g20420D	chrA10	+	14301887	14303513	1386	2.96032	19.3628	2.52043	2.97435	0.099036	0.99918	FALSE	2.413	0.00049532	UP	2.3784	0.0009447	UP	0.12537	0.99951	FALSE	TUB6; beta-6 tubulin; K07375 tubulin beta
BnaA10g20530D	chrA10	+	14329006	14329413	306	197.775	333.132	97.6272	250.016	1.2168	0.0003232	UP	0.12442	0.39044	FALSE	0.42115	0.03572	FALSE	0.91179	0.025231	FALSE	CYS1; cystatin-1
BnaA10g20730D	chrA10	+	14409468	14411417	1458	6.63959	12.2711	6.36171	0.197265	-5.1511	0.06207	FALSE	5.6693	0.00032422	UP	0.55502	0.97978	FALSE	-0.045034	0.99951	FALSE	diaminopimelate decarboxylase 2; K01586 diaminopimelate decarboxylase [EC:4.1.1.20]
BnaA10g22340D	chrA10	-	15097116	15098524	1134	97.9166	125.666	92.8408	45.3991	-1.172	0.00095951	DOWN	1.1792	1.9318e-09	UP	0.028897	0.62333	FALSE	-0.029919	0.99951	FALSE	ACT7; actin 7; K10355 actin, other eukaryote
BnaA10g22430D	chrA10	+	15131777	15133174	897	90.5536	79.6279	92.3925	171.114	0.74925	0.00028469	FALSE	-1.3933	1.5051e-06	DOWN	-0.51657	0.99855	FALSE	-0.13572	0.99951	FALSE	PPa6; soluble inorganic pyrophosphatase 1; K01507 inorganic pyrophosphatase [EC:3.6.1.1]
BnaA10g22460D	chrA10	-	15145129	15146371	636	45.1588	56.0437	45.8352	12.5114	-2.0131	0.015948	FALSE	1.8736	0.00039559	UP	-0.019533	0.99855	FALSE	-0.12816	0.99951	FALSE	SDH3-2; succinate dehydrogenase 3-2; K00236 succinate dehydrogenase (ubiquinone) cytochrome b560 subunit
BnaA10g22680D	chrA10	+	15220444	15221445	837	117.802	61.0608	85.7751	32.6442	-1.5336	0.00040572	DOWN	0.61377	0.082232	FALSE	-1.2791	0.0042061	DOWN	0.35102	0.40027	FALSE	ATAF2; protein ATAF2
BnaA10g22770D	chrA10	-	15246893	15249106	1350	87.6161	130.524	94.0475	29.1163	-1.8314	6.1478e-10	DOWN	1.8748	6.0242e-20	UP	0.24397	0.025221	FALSE	-0.20891	0.99951	FALSE	ATP synthase subunit beta-2; K02133 F-type H+-transporting ATPase subunit beta [EC:3.6.3.14]
BnaA10g22920D	chrA10	+	15300329	15301552	351	222.648	276.198	209.345	84.6722	-1.4458	0.00084646	DOWN	1.4161	5.406e-08	UP	-0.020137	0.99855	FALSE	-0.017836	0.99951	FALSE	CI51; NADH dehydrogenase [ubiquinone] flavoprotein 1; K03942 NADH dehydrogenase (ubiquinone) flavoprotein 1 [EC:1.6.5.3 1.6.99.3]
BnaA10g23060D	chrA10	-	15343132	15345263	1044	75.961	90.867	34.8455	0.275491	-7.1227	1.0537e-07	DOWN	8.076	1.0929e-18	UP	-0.07258	0.99855	FALSE	1.0176	0.0017964	UP	Succinyl-CoA ligase [GDP-forming] subunit alpha-1; K01899 succinyl-CoA synthetase alpha subunit [EC:6.2.1.4 6.2.1.5]
BnaA10g23070D	chrA10	-	15346601	15347142	429	23.9103	30.551	83.1142	120.9	0.40078	0.99918	FALSE	-2.2742	2.6702e-05	DOWN	0.022512	0.99855	FALSE	-1.9042	0.0035489	DOWN	YLS8; thioredoxin-like protein YLS8; K12859 U5 snRNP protein, DIM1 family
BnaA10g23110D	chrA10	-	15356898	15360049	1407	13.8516	14.7366	3.42457	1.36277	-1.4692	0.99918	FALSE	3.1451	0.0006534	UP	-0.24173	0.99855	FALSE	1.9093	0.042069	FALSE	scpl35; serine carboxypeptidase-like 35; K16297 serine carboxypeptidase-like clade II [EC:3.4.16.-]
BnaA10g23520D	chrA10	-	15526455	15528446	1200	18.9123	20.1103	0	0	NA	NA	NA	5.4481	1.3223e-05	UP	-0.24246	0.99855	FALSE	5.4509	3.5565e-05	UP	nodulin MtN21 /EamA-like transporter family protein
BnaA10g23820D	chrA10	+	15668724	15669575	852	61.6263	22.5455	72.5301	47.9354	-0.73735	0.6504	FALSE	-1.3779	0.061998	FALSE	-1.7818	0.0029999	DOWN	-0.34175	0.99951	FALSE	IPK2a; inositol polyphosphate multikinase alpha; K00915 1D-myo-Inositol-tetrakisphosphate 5-kinase / inositol-polyphosphate multikinase [EC:2.7.1.140 2.7.1.151]
BnaA10g23910D	chrA10	-	15695484	15696379	609	32.2126	30.8583	86.2402	71.785	-0.40454	0.99918	FALSE	-1.5077	0.022882	FALSE	-0.39304	0.99855	FALSE	-1.5274	0.0025224	DOWN	PMSR3; peptide methionine sulfoxide reductase A3; K07304 peptide-methionine (S)-S-oxide reductase [EC:1.8.4.11]
BnaA10g24090D	chrA10	-	15783834	15784901	999	317.852	198.111	81.512	207.672	1.2094	1.1193e-11	UP	-0.35765	0.99724	FALSE	-1.0131	1.0009e-05	DOWN	1.8566	1.0935e-31	UP	PGIP1; polygalacturonase inhibitor 1
BnaA10g24230D	chrA10	+	15851623	15853084	1077	0	0.128776	15.7704	126.403	2.8629	8.4655e-22	UP	-10.229	5.6178e-22	DOWN	NA	NA	NA	-5.1395	0.00078547	DOWN	peroxidase 54; K00430 peroxidase [EC:1.11.1.7]
BnaA10g24310D	chrA10	+	15886898	15888290	711	0	0	38.1201	43.2834	0.043401	0.99918	FALSE	-6.0885	4.1272e-07	DOWN	NA	NA	NA	-5.8138	3.5103e-06	DOWN	RNA-binding (RRM/RBD/RNP motifs) family protein
BnaA10g24820D	chrA10	+	16136371	16139255	1794	311.506	116.581	386.423	337.311	-0.33597	0.3286	FALSE	-1.8224	4.648e-43	DOWN	-1.749	3.8357e-35	DOWN	-0.41764	0.0042369	FALSE	ASA1; anthranilate synthase component I-1; K01657 anthranilate synthase component I [EC:4.1.3.27]
BnaA10g25070D	chrA10	+	16223516	16225039	978	41.1008	81.3289	16.012	6.95995	-1.3419	0.8558	FALSE	3.257	5.7717e-15	UP	0.65353	0.011557	FALSE	1.2533	0.019685	FALSE	peroxidase 52; K00430 peroxidase [EC:1.11.1.7]
BnaA10g25320D	chrA10	-	16314748	16318457	3303	35.4028	29.4977	61.0867	52.2167	-0.36621	0.99918	FALSE	-1.1136	0.00013991	DOWN	-0.59434	0.99855	FALSE	-0.89371	7.9333e-05	FALSE	ALA1; phospholipid-transporting ATPase 1; K14802 phospholipid-transporting ATPase [EC:3.6.3.1]
BnaA10g25350D	chrA10	+	16329101	16330642	1542	5.69584	5.71136	22.342	21.1388	-0.21973	0.99918	FALSE	-2.1776	0.0031668	DOWN	-0.32715	0.99954	FALSE	-2.0785	0.0018478	DOWN	KCS11; 3-ketoacyl-CoA synthase 11; K15397 3-ketoacyl-CoA synthase [EC:2.3.1.199]
BnaA10g25380D	chrA10	-	16340529	16344502	2214	25.0473	18.0412	46.3556	48.6715	-0.069531	0.99918	FALSE	-1.7214	6.6978e-07	DOWN	-0.80443	0.97	FALSE	-0.99481	0.0045775	FALSE	Glycosyl hydrolase family protein; K05349 beta-glucosidase [EC:3.2.1.21]
BnaA10g25900D	chrA10	-	16593454	16594946	1194	50.0955	44.8367	0	1.60588	NA	NA	NA	4.5136	6.1062e-12	UP	-0.49108	0.99855	FALSE	6.8491	3.4665e-13	UP	CCCH-type zinc fingerfamily protein with RNA-binding domain; K12872 pre-mRNA-splicing factor RBM22/SLT11
BnaA10g26360D	chrA10	-	16813634	16814638	591	50.116	76.8554	79.491	148.267	0.75947	0.018725	FALSE	-1.2376	0.004792	DOWN	0.2858	0.75213	FALSE	-0.77223	0.44671	FALSE	HD2C; histone deacetylase 2C
BnaA10g26640D	chrA10	-	16947802	16950087	1035	89.0718	87.8381	239.755	214.528	-0.30026	0.99918	FALSE	-1.5779	4.7734e-12	DOWN	-0.3512	0.99855	FALSE	-1.5352	1.0899e-15	DOWN	ADK2; adenosine kinase 2; K00856 adenosine kinase [EC:2.7.1.20]
BnaA10g26650D	chrA10	-	16950737	16952389	1116	32.744	30.9447	90.2366	89.5138	-0.15147	0.99918	FALSE	-1.8221	4.4989e-07	DOWN	-0.41262	0.99855	FALSE	-1.5692	1.4402e-06	DOWN	IDH-V; Isocitrate dehydrogenase [NAD] catalytic subunit 5; K00030 isocitrate dehydrogenase (NAD+) [EC:1.1.1.41]
BnaA10g26700D	chrA10	-	16983629	16984159	531	3.74273	26.6413	3.62966	1.62493	-1.2993	0.99918	FALSE	3.7456	0.004698	UP	2.5004	0.043792	FALSE	-0.062456	0.99951	FALSE	hypothetical protein
BnaA10g26840D	chrA10	-	17038141	17040286	1584	30.2739	11.4263	6.99638	9.92602	0.36474	0.99918	FALSE	-0.086583	0.99724	FALSE	-1.7368	0.0078919	FALSE	2.0067	3.2438e-05	UP	hydrolase, alpha/beta fold family protein
BnaA10g26850D	chrA10	+	17041518	17042104	411	116.52	113.046	31.3605	35.4559	0.037213	0.99918	FALSE	1.3832	0.00077934	UP	-0.37475	0.99855	FALSE	1.7868	0.00015968	UP	40S ribosomal protein S23-2; K02973 small subunit ribosomal protein S23e
BnaA10g27060D	chrA10	-	17109979	17111513	1365	76.6964	66.9073	126.549	138.433	-0.010365	0.99918	FALSE	-1.3386	2.082e-07	DOWN	-0.52807	0.99855	FALSE	-0.82917	0.0013799	FALSE	heat shock protein 70; K03283 heat shock 70kDa protein 1/8
BnaA10g27170D	chrA10	+	17170846	17171241	243	0	1.71224	40.6488	52.867	0.23929	0.99918	FALSE	-5.2381	0.0048412	DOWN	NA	NA	NA	-4.3575	0.035824	FALSE	MT2A; metallothionein 2A
BnaA10g27270D	chrA10	-	17213895	17215273	843	247.16	43.1869	223.772	180.938	-0.4464	0.77968	FALSE	-2.3565	2.8506e-16	DOWN	-2.8479	4.06e-28	DOWN	0.036703	0.99951	FALSE	haloacid dehalogenase-like hydrolase superfamily protein
BnaA10g27420D	chrA10	+	17268688	17269907	519	87.7026	72.9534	11.3729	51.3528	2.035	0.0083827	FALSE	0.21688	0.72589	FALSE	-0.59672	0.99855	FALSE	2.8403	3.3743e-07	UP	hypothetical protein
BnaA10g27780D	chrA10_random	-	36881	38253	1062	0	0.0652974	11.683	14.0827	0.12965	0.99918	FALSE	-8.0423	0.0028986	DOWN	NA	NA	NA	-4.6865	0.009266	FALSE	1-aminocyclopropane-1-carboxylate oxidase-like 6
BnaA10g27920D	chrA10_random	-	220806	222174	309	52.4908	23.1153	152.816	103.627	-0.70025	0.99918	FALSE	-2.4541	0.00096551	DOWN	-1.5143	0.68995	FALSE	-1.6484	0.0022652	DOWN	phospholipase A1-Igamma2
BnaA10g27930D	chrA10_random	-	222224	223604	1359	56.6087	35.5149	191.459	132.06	-0.6757	0.0061579	FALSE	-2.1844	4.4498e-17	DOWN	-1.0037	0.21252	FALSE	-1.8646	2.9552e-22	DOWN	PLA-I{gamma}1; phospholipase A1-Igamma1
BnaA10g27940D	chrA10_random	+	228534	228833	300	74.1532	7.62804	191.932	139.013	-0.60524	0.99918	FALSE	-4.4774	9.1798e-09	DOWN	-3.6122	0.00096937	DOWN	-1.4787	0.0018951	DOWN	monothiol glutaredoxin-S11
BnaA10g29690D	chrA10_random	-	1862398	1864299	993	5.1649	2.30454	103.961	26.5503	-2.1091	6.0639e-10	DOWN	-3.8158	5.31e-05	DOWN	-1.4953	0.99855	FALSE	-4.4379	5.7637e-22	DOWN	peroxidase; K00430 peroxidase [EC:1.11.1.7]
BnaA10g29770D	chrA10_random	-	1907569	1918342	4746	13.0353	5.07017	0.329956	0.363606	0.00023794	0.99918	FALSE	3.5119	7.8518e-05	UP	-1.6934	0.0017468	DOWN	5.1973	4.6263e-14	UP	phosphoglycerate mutase-like protein
BnaA10g29800D	chrA10_random	+	1942819	1945806	1416	56.3674	24.2417	50.872	6.70283	-3.0639	5.0658e-11	DOWN	1.565	0.0026326	UP	-1.5484	0.00088703	DOWN	0.041276	0.99951	FALSE	ZIFL1; zinc induced facilitator-like 1 protein
BnaA10g29980D	chrA10_random	-	2013055	2015210	1599	40.5344	33.1334	11.6015	39.6914	1.6347	3.3402e-05	UP	-0.5502	0.95765	FALSE	-0.62194	0.99855	FALSE	1.6981	1.0255e-05	UP	CDPK19; calcium-dependent protein kinase 19; K13412 calcium-dependent protein kinase [EC:2.7.11.1]
BnaAnng00110D	chrAnn_random	-	137282	138553	1272	25.553	17.6636	3.40923	3.76851	0.0046838	0.99918	FALSE	1.9391	0.0084897	FALSE	-0.86379	0.99855	FALSE	2.7993	4.4058e-05	UP	CIPK15; CBL-interacting serine/threonine-protein kinase 15
BnaAnng00120D	chrAnn_random	-	140532	141413	675	76.2664	50.4427	343.354	218.585	-0.79136	0.00095309	FALSE	-2.4051	3.2438e-16	DOWN	-0.92748	0.70014	FALSE	-2.2773	2.9453e-26	DOWN	hypothetical protein
BnaAnng00210D	chrAnn_random	+	185166	186095	930	181.988	248.228	360.99	319.672	-0.31523	0.99918	FALSE	-0.65458	0.051641	FALSE	0.11675	0.059747	FALSE	-1.0948	8.2768e-12	DOWN	RSR4; Pyridoxal biosynthesis protein PDX1.3; K06215 pyridoxal 5'-phosphate synthase pdxS subunit [EC:4.3.3.6]
BnaAnng00320D	chrAnn_random	+	313000	320884	6000	1.54931	6.69187	2.52965	4.28223	0.61956	0.99918	FALSE	0.35439	0.45977	FALSE	1.7797	0.00033214	UP	-0.81402	0.99951	FALSE	PRT6; proteolysis 6
BnaAnng00330D	chrAnn_random	-	321517	321917	246	12.5091	231.999	35.7461	38.5822	-0.029715	0.99918	FALSE	2.2985	5.5709e-08	UP	3.882	8.9625e-12	UP	-1.6215	0.69594	FALSE	MT2A; metallothionein 2A
BnaAnng00420D	chrAnn_random	+	420467	421675	510	59.8354	47.5903	0.944779	0.563946	-0.88428	0.99918	FALSE	6.1093	1.4145e-05	UP	-0.66141	0.99855	FALSE	5.8782	5.9457e-07	UP	60S ribosomal protein L35-1; K02918 large subunit ribosomal protein L35e
BnaAnng00500D	chrAnn_random	-	442669	445398	2082	11.0236	20.8837	3.93431	5.15732	0.25064	0.99918	FALSE	1.728	0.00014056	UP	0.5907	0.22823	FALSE	1.3797	0.11036	FALSE	PRR7; pseudo-response regulator 7; K12129 pseudo-response regulator 7
BnaAnng00630D	chrAnn_random	-	519460	521318	1119	823.969	506.119	445.99	484.666	-0.019886	0.99918	FALSE	-0.22717	0.99724	FALSE	-1.0342	4.4523e-18	DOWN	0.77886	3.6207e-27	FALSE	heavy metal transport/detoxification domain-containing protein
BnaAnng00660D	chrAnn_random	+	531374	532121	237	267.258	286.161	131.641	112.052	-0.37231	0.99918	FALSE	1.063	0.0004515	UP	-0.23248	0.99855	FALSE	0.91491	0.019697	FALSE	hypothetical protein
BnaAnng00730D	chrAnn_random	+	552660	556209	1068	902.033	317.51	501.35	318.761	-0.79321	6.333e-09	FALSE	-0.29533	0.9974	FALSE	-1.8375	1.0137e-66	DOWN	0.74065	2.5066e-26	FALSE	GDSL esterase/lipase
BnaAnng00820D	chrAnn_random	-	613893	614087	195	1122.74	1241.82	347.17	464.605	0.2805	0.93953	FALSE	1.1287	3.0604e-15	UP	-0.18563	0.99855	FALSE	1.5866	9.5537e-18	UP	RPS28; 40S ribosomal protein S28-2; K02979 small subunit ribosomal protein S28e
BnaAnng00930D	chrAnn_random	+	657715	659237	1152	0	0	26.1414	26.0482	-0.14501	0.99918	FALSE	-6.0521	6.184e-07	DOWN	NA	NA	NA	-5.9658	7.2391e-07	DOWN	--
BnaAnng00940D	chrAnn_random	-	673507	674778	618	88.695	72.0389	13.4493	19.5465	0.39951	0.99918	FALSE	1.5922	0.00027103	UP	-0.63115	0.99855	FALSE	2.6146	5.4181e-08	UP	BTR1L; TOMV RNA binding protein; K14944 RNA-binding protein Nova
BnaAnng01000D	chrAnn_random	+	705801	707410	660	63.7208	52.955	7.48308	11.0397	0.42113	0.99918	FALSE	1.9724	0.00028586	UP	-0.59807	0.99855	FALSE	2.9833	5.7766e-07	UP	RNA recognition motif-containing protein; K14838 nucleolar protein 15
BnaAnng01020D	chrAnn_random	-	711350	712233	234	565.478	624.113	239.889	258.933	-0.029653	0.99918	FALSE	0.97957	9.2593e-08	FALSE	-0.18874	0.99855	FALSE	1.1304	1.117e-06	UP	CCH; copper chaperone; K07213 copper chaperone
BnaAnng01090D	chrAnn_random	+	726922	727332	411	447.83	479.684	174.974	223.465	0.21305	0.99918	FALSE	0.81238	2.3091e-08	FALSE	-0.23194	0.99855	FALSE	1.2491	1.0015e-10	UP	40S ribosomal protein S17-4; K02962 small subunit ribosomal protein S17e
BnaAnng01170D	chrAnn_random	+	743589	746668	1722	27.4754	46.9554	11.1925	12.6937	0.041715	0.99918	FALSE	1.5975	1.1387e-07	UP	0.44207	0.080295	FALSE	1.1889	0.012226	FALSE	clathrin adaptor complexes medium subunit family protein
BnaAnng01240D	chrAnn_random	-	763125	767634	3201	60.1839	77.0365	30.4065	31.2082	-0.10232	0.99918	FALSE	1.014	1.246e-13	UP	0.025088	0.2109	FALSE	0.87829	9.9889e-07	FALSE	CEV1; cellulose synthase A catalytic subunit 3 [UDP-forming]; K10999 cellulose synthase A [EC:2.4.1.12]
BnaAnng01250D	chrAnn_random	+	768741	769760	1020	70.8346	92.869	26.0995	26.8814	-0.097279	0.99918	FALSE	1.4989	2.4168e-08	UP	0.059667	0.83533	FALSE	1.3337	0.00012782	UP	Surfeit locus protein 6
BnaAnng01300D	chrAnn_random	-	792697	794537	975	292.602	680.798	141.586	99.214	-0.65293	0.18788	FALSE	2.489	1.8993e-101	UP	0.88721	5.4278e-33	FALSE	0.94055	4.8575e-11	FALSE	peroxidase 52; K00430 peroxidase [EC:1.11.1.7]
BnaAnng01490D	chrAnn_random	+	872475	874485	927	76.0737	96.1267	29.8874	46.229	0.48939	0.95536	FALSE	0.76648	0.0012062	FALSE	0.0064621	0.99855	FALSE	1.2411	0.00043798	UP	RPN8A; probable 26S proteasome non-ATPase regulatory subunit 8A; K03038 26S proteasome regulatory subunit N8
BnaAnng01630D	chrAnn_random	-	916757	920685	1521	14.0779	29.0879	4.67265	9.39168	0.86728	0.99918	FALSE	1.3413	0.0015217	UP	0.71591	0.11213	FALSE	1.4844	0.10002	FALSE	ATO; protein ATROPOS; K12827 splicing factor 3A subunit 3
BnaAnng01680D	chrAnn_random	+	952663	954579	852	143.117	151.959	43.9705	51.5362	0.089186	0.99918	FALSE	1.2704	2.2498e-09	UP	-0.2446	0.99855	FALSE	1.5959	6.2734e-10	UP	ribosomal protein S8e family protein; K14842 ribosome biogenesis protein NSA2
BnaAnng01760D	chrAnn_random	-	978962	987267	3351	31.3373	33.9797	13.5881	15.0773	0.010169	0.99918	FALSE	0.88264	2.2331e-05	FALSE	-0.21428	0.99855	FALSE	1.0988	4.2869e-05	UP	UBP13; ubiquitin carboxyl-terminal hydrolase 13; K11838 ubiquitin carboxyl-terminal hydrolase 7 [EC:3.4.19.12]
BnaAnng01970D	chrAnn_random	+	1056095	1060420	918	105.732	130.005	22.8322	31.7481	0.33574	0.99918	FALSE	1.7442	1.8408e-12	UP	-0.032921	0.99855	FALSE	2.1046	3.4851e-11	UP	40S ribosomal protein S4-3; K02987 small subunit ribosomal protein S4e
BnaAnng02990D	chrAnn_random	-	2432512	2433595	690	23.0422	17.6882	1.57121	3.19569	0.88439	0.99918	FALSE	2.1789	0.073467	FALSE	-0.71257	0.99855	FALSE	3.7676	0.0033419	UP	germin-like protein subfamily 1 member 7
BnaAnng05060D	chrAnn_random	+	5673862	5674310	252	2749.07	1024.78	1693.12	1554.48	-0.26312	0.99918	FALSE	-0.89077	6.4376e-06	FALSE	-1.7547	6.1817e-44	DOWN	0.59254	1.6753e-13	FALSE	--
BnaAnng05850D	chrAnn_random	-	6078710	6079889	831	8.40905	133.017	3.0441	2.19199	-0.61364	0.99918	FALSE	5.6336	1.6487e-25	UP	3.6524	2.204e-22	UP	1.3592	0.90196	FALSE	EXL4; protein exordium like 4
BnaAnng05990D	chrAnn_random	-	6121439	6123808	1668	43.8926	78.2427	0.866614	2.12663	1.1552	0.99918	FALSE	4.9117	7.0323e-30	UP	0.5029	0.0026296	FALSE	5.5557	9.1598e-17	UP	ATP synthase subunit beta-3; K02133 F-type H+-transporting ATPase subunit beta [EC:3.6.3.14]
BnaAnng06000D	chrAnn_random	+	6125641	6128036	1668	10.1084	25.6097	0.288871	0.17243	-0.88428	0.99918	FALSE	6.9249	2.5377e-09	UP	1.0101	0.023839	FALSE	5.0223	0.00080362	UP	ATP synthase subunit beta-3; K02133 F-type H+-transporting ATPase subunit beta [EC:3.6.3.14]
BnaAnng06200D	chrAnn_random	-	6185474	6187343	1029	283.29	303.06	61.8101	71.1811	0.063787	0.99918	FALSE	1.8004	6.2348e-34	UP	-0.23375	0.99855	FALSE	2.0897	1.2971e-33	UP	Succinyl-CoA ligase [GDP-forming] subunit alpha-1; K01899 succinyl-CoA synthetase alpha subunit [EC:6.2.1.4 6.2.1.5]
BnaAnng06240D	chrAnn_random	+	6198753	6200378	468	129.589	181.514	22.3931	30.7278	0.31663	0.99918	FALSE	2.2728	1.0052e-11	UP	0.15507	0.58571	FALSE	2.4261	3.5664e-08	UP	H/ACA ribonucleoprotein complex subunit 2-like protein; K11129 H/ACA ribonucleoprotein complex subunit 2
BnaAnng06250D	chrAnn_random	+	6201281	6203309	1029	51.8358	53.5762	16.9744	16.5841	-0.17342	0.99918	FALSE	1.4021	0.00014317	UP	-0.28343	0.99855	FALSE	1.5039	0.00049845	UP	PK3; serine/threonine protein kinase 3; K08856 serine/threonine kinase 16 [EC:2.7.11.1]
BnaAnng06870D	chrAnn_random	-	6833530	6833793	264	76.9798	86.945	2.28143	3.99462	0.66826	0.99918	FALSE	4.1543	4.9835e-05	UP	-0.15545	0.99855	FALSE	4.9698	0.00014074	UP	LYR family of Fe/S cluster biogenesis protein
BnaAnng07190D	chrAnn_random	-	7055154	7056327	909	86.255	34.0245	82.029	66.0232	-0.45302	0.99918	FALSE	-1.2461	0.032096	FALSE	-1.6731	0.00024728	DOWN	-0.034239	0.99951	FALSE	S-ribonuclease binding protein; K19042 E3 ubiquitin-protein ligase BOI and related proteins [EC:6.3.2.19]
BnaAnng07380D	chrAnn_random	-	7234076	7240436	4362	12.1252	6.85192	17.7845	33.7152	0.78292	0.00023206	FALSE	-2.5885	6.6923e-18	DOWN	-1.1545	0.2256	FALSE	-0.65932	0.32938	FALSE	PDR6; ABC transporter G family member 34
BnaAnng07910D	chrAnn_random	-	7997279	7999624	1497	65.8652	30.9439	32.0259	32.7254	-0.10869	0.99918	FALSE	-0.37041	0.99724	FALSE	-1.4209	0.00064496	DOWN	0.93356	0.0008606	FALSE	ERD5; proline dehydrogenase 1; K00318 proline dehydrogenase [EC:1.5.-.-]
BnaAnng07980D	chrAnn_random	+	8048693	8050005	297	134.91	127.251	42.1811	38.4129	-0.27487	0.99918	FALSE	1.4384	0.0026554	UP	-0.4154	0.99855	FALSE	1.5706	0.0030773	UP	NADH-ubiquinone oxidoreductase B8 subunit, putative; K03946 NADH dehydrogenase (ubiquinone) 1 alpha subcomplex subunit 2
BnaAnng07990D	chrAnn_random	+	8053868	8058310	2766	46.7725	38.4586	15.9829	15.6319	-0.1719	0.99918	FALSE	1.0092	6.858e-06	UP	-0.61343	0.99855	FALSE	1.4424	3.5046e-09	UP	RBOHD; respiratory burst oxidase-D; K13447 respiratory burst oxidase [EC:1.6.3.- 1.11.1.-]
BnaAnng08010D	chrAnn_random	-	8063686	8064513	411	129.935	168.725	26.6711	38.7215	0.398	0.99918	FALSE	1.8338	1.132e-07	UP	0.045809	0.99855	FALSE	2.1777	2.1517e-06	UP	RS27A; 40S ribosomal protein S27-2; K02978 small subunit ribosomal protein S27e
BnaAnng08670D	chrAnn_random	-	9119958	9121533	1170	93.5339	4.32671	7.6188	0.819409	-3.3568	0.19038	FALSE	2.111	0.48819	FALSE	-4.7652	1.7278e-23	DOWN	3.5111	8.5567e-21	UP	Eukaryotic aspartyl protease family protein
BnaAnng08700D	chrAnn_random	+	9142765	9145052	705	548.067	197.218	251.341	188.614	-0.55408	0.28565	FALSE	-0.2253	0.99724	FALSE	-1.8056	1.2073e-25	DOWN	1.018	8.0014e-17	UP	AILP1; aluminum induced protein with YGL and LRDR motifs
BnaAnng10890D	chrAnn_random	+	12046737	12049912	1146	19.0202	66.5018	20.8124	16.0621	-0.51364	0.99918	FALSE	1.7601	4.7066e-08	UP	1.4748	1.5023e-06	UP	-0.23662	0.99951	FALSE	peroxidase 45; K00430 peroxidase [EC:1.11.1.7]
BnaAnng10960D	chrAnn_random	+	12097604	12100917	2121	160.168	72.4519	142.155	104.911	-0.57816	0.023862	FALSE	-0.82373	0.0074439	FALSE	-1.4756	4.5365e-15	DOWN	0.065409	0.87132	FALSE	ATR2; NADPH--cytochrome P450 reductase 2; K00327 NADPH-ferrihemoprotein reductase [EC:1.6.2.4]
BnaAnng12050D	chrAnn_random	-	13124768	13125049	216	27.009	19.9048	113.21	121.17	-0.041826	0.99918	FALSE	-2.8955	0.00084746	DOWN	-0.7714	0.99855	FALSE	-2.1742	0.011769	FALSE	heat shock protein 70; K03283 heat shock 70kDa protein 1/8
BnaAnng12070D	chrAnn_random	-	13125840	13126797	771	8.89715	9.17416	42.3405	45.5107	-0.035697	0.99918	FALSE	-2.6002	0.00021753	DOWN	-0.28684	0.99855	FALSE	-2.3573	0.00073452	DOWN	HSC70-1; heat shock cognate protein 70-1; K03283 heat shock 70kDa protein 1/8
BnaAnng12180D	chrAnn_random	+	13190394	13191390	423	130.341	211.808	80.3062	0.679935	-7.0238	3.1504e-07	DOWN	7.9935	8.4922e-18	UP	0.36939	0.10349	FALSE	0.59199	0.28227	FALSE	60S ribosomal protein L23; K02894 large subunit ribosomal protein L23e
BnaAnng12450D	chrAnn_random	+	13431671	13432974	966	176.732	50.107	127.567	57.9592	-1.278	3.5094e-05	DOWN	-0.49968	0.99724	FALSE	-2.1496	3.9116e-15	DOWN	0.36359	0.0914	FALSE	EFE; 1-aminocyclopropane-1-carboxylate oxidase; K05933 aminocyclopropanecarboxylate oxidase [EC:1.14.17.4]
BnaAnng13660D	chrAnn_random	+	14616472	14617355	768	21.2863	6.86235	1.41163	1.37315	-0.17974	0.99918	FALSE	2.0316	0.48784	FALSE	-1.9642	0.28066	FALSE	3.8078	0.0026082	UP	ethylene-responsive transcription factor ERF115
BnaAnng13680D	chrAnn_random	-	14629973	14635203	3003	115.367	135.874	45.1673	51.3354	0.044813	0.99918	FALSE	1.1146	2.3959e-25	UP	-0.095033	0.40686	FALSE	1.2462	3.527e-20	UP	Tudor1; TUDOR-SN protein 1; K15979 staphylococcal nuclease domain-containing protein 1
BnaAnng13720D	chrAnn_random	+	14649601	14651995	1212	1944.65	998.248	518.611	462.505	-0.30505	0.76086	FALSE	0.82027	2.3611e-52	FALSE	-1.2931	1.2336e-80	DOWN	1.8001	6.9687e-230	UP	GDH2; glutamate dehydrogenase 2; K00261 glutamate dehydrogenase (NAD(P)+) [EC:1.4.1.3]
BnaAnng13920D	chrAnn_random	+	14988380	14990458	1824	12.0557	1.55876	4.49081	0.578168	-3.0973	0.30351	FALSE	1.1412	0.97597	FALSE	-3.2823	0.0023682	DOWN	1.3179	0.15113	FALSE	pyruvate decarboxylase 4; K01568 pyruvate decarboxylase [EC:4.1.1.1]
BnaAnng14080D	chrAnn_random	-	15236146	15236955	666	106.464	100.583	175.263	248.89	0.36612	0.10981	FALSE	-1.5968	3.3519e-09	DOWN	-0.41306	0.99855	FALSE	-0.82587	0.018345	FALSE	SUFE2; sulfur E2
BnaAnng14170D	chrAnn_random	-	15275170	15276659	1221	1.78519	0.79512	27.7224	21.5925	-0.50039	0.99918	FALSE	-5.0529	6.5655e-06	DOWN	-1.4979	0.99855	FALSE	-4.0636	8.2947e-07	DOWN	putative pectate lyase 5; K01728 pectate lyase [EC:4.2.2.2]
BnaAnng14350D	chrAnn_random	-	15474606	15478721	456	14.1997	35.7374	2.37749	2.10243	-0.31724	0.99918	FALSE	3.7977	0.0016717	UP	1.0005	0.52453	FALSE	2.4716	0.40084	FALSE	--
BnaAnng14520D	chrAnn_random	+	15659599	15661881	2283	15.7255	22.4774	4.6432	3.48545	-0.55364	0.99918	FALSE	2.3994	1.7324e-07	UP	0.1843	0.915	FALSE	1.6532	0.0041326	UP	ARA12; subtilisin-like protease
BnaAnng15080D	chrAnn_random	+	16131285	16132724	1440	17.0513	32.2651	8.11428	10.7189	0.26176	0.99918	FALSE	1.3002	0.001393	UP	0.58901	0.19061	FALSE	0.96464	0.33287	FALSE	PB1 domain-containing protein
BnaAnng16000D	chrAnn_random	-	16956559	16958582	846	276.822	168.446	112.201	85.1052	-0.53863	0.99918	FALSE	0.69532	4.3723e-05	FALSE	-1.0477	0.00013658	DOWN	1.1962	7.5649e-13	UP	CBR; NADH--cytochrome B5 reductase 1; K00326 cytochrome-b5 reductase [EC:1.6.2.2]
BnaAnng16110D	chrAnn_random	+	17206967	17208357	405	146.739	92.6324	60.6758	82.8513	0.30954	0.99918	FALSE	-0.12866	0.99724	FALSE	-0.99474	0.41267	FALSE	1.1673	0.0034569	UP	CB5-B; cytochrome B5 isoform B
BnaAnng16450D	chrAnn_random	-	17469098	17470801	858	132.179	156.069	46.4709	62.1261	0.27901	0.99918	FALSE	1.0393	1.2084e-07	UP	-0.091389	0.99855	FALSE	1.4014	9.8405e-08	UP	40S ribosomal protein S4-3; K02987 small subunit ribosomal protein S4e
BnaAnng16820D	chrAnn_random	+	17903842	17905106	654	58.7179	53.865	15.1035	44.5638	1.4211	0.059864	FALSE	-0.01618	0.99724	FALSE	-0.45553	0.99855	FALSE	1.8522	0.00082802	UP	hypothetical protein
BnaAnng16840D	chrAnn_random	-	17908176	17910310	1290	73.0052	75.8504	14.0069	47.5638	1.6239	5.5089e-05	UP	0.38364	0.050499	FALSE	-0.27592	0.99855	FALSE	2.2751	7.1718e-12	UP	Proteasome component (PCI) domain protein; K15030 translation initiation factor 3 subunit M
BnaAnng17940D	chrAnn_random	-	18861056	18862681	1299	36.4224	66.1962	11.8697	7.08514	-0.88428	0.99918	FALSE	2.9342	5.966e-15	UP	0.53084	0.02615	FALSE	1.5108	0.0013074	UP	peptidase M20/M25/M40 family protein; K14677 aminoacylase [EC:3.5.1.14]
BnaAnng18390D	chrAnn_random	-	19614785	19617664	1272	113.603	120.047	45.5511	55.8493	0.15419	0.99918	FALSE	0.81433	1.6124e-06	FALSE	-0.25148	0.99855	FALSE	1.2117	4.8208e-08	UP	IDH-V; Isocitrate dehydrogenase [NAD] catalytic subunit 5; K00030 isocitrate dehydrogenase (NAD+) [EC:1.1.1.41]
BnaAnng19210D	chrAnn_random	-	20581324	20584827	1497	10.1496	8.43082	0	0	NA	NA	NA	4.5129	0.0057314	FALSE	-0.59875	0.99855	FALSE	4.8721	0.0019615	UP	BGLU16; beta glucosidase 16; K01188 beta-glucosidase [EC:3.2.1.21]
BnaAnng19690D	chrAnn_random	-	21545421	21551704	2883	15.9884	6.85521	43.1615	37.6766	-0.33594	0.99918	FALSE	-2.7481	2.5844e-14	DOWN	-1.5528	0.033584	FALSE	-1.5394	7.3081e-08	DOWN	LACS3; long-chain acyl-CoA synthetase; K01897 long-chain acyl-CoA synthetase [EC:6.2.1.3]
BnaAnng19920D	chrAnn_random	-	21757300	21758183	396	220.174	285.614	55.6668	92.2393	0.5887	0.84345	FALSE	1.341	9.634e-09	UP	0.044347	0.74938	FALSE	1.877	1.0089e-08	UP	PRF1; profilin 1; K05759 profilin
BnaAnng19930D	chrAnn_random	+	21758490	21760036	810	37.9116	34.2449	0.743576	11.9543	3.867	0.078606	FALSE	1.2287	0.038131	FALSE	-0.47783	0.99855	FALSE	5.5653	5.3173e-07	UP	phosphotyrosine protein phosphatases superfamily protein
BnaAnng20610D	chrAnn_random	+	22724768	22725906	465	66.591	59.3541	159.576	150.095	-0.22824	0.99918	FALSE	-1.6281	0.00040359	DOWN	-0.49706	0.99855	FALSE	-1.3676	0.00070045	DOWN	chaperone DnaJ-domain containing protein
BnaAnng21140D	chrAnn_random	-	23531049	23533837	1290	554.322	599.868	244.094	510.939	0.92585	3.7833e-26	FALSE	-0.058161	0.036129	FALSE	-0.21716	0.99855	FALSE	1.0766	5.1072e-34	UP	LOS2; bifunctional enolase 2/transcriptional activator; K01689 enolase [EC:4.2.1.11]
BnaAnng21250D	chrAnn_random	+	23585438	23586999	609	81.5842	62.3999	4.74717	73.3593	3.81	1.1246e-08	UP	-0.52309	0.99724	FALSE	-0.71782	0.99855	FALSE	3.9964	3.1473e-10	UP	RAB1C; RAB GTPase homolog 1C; K07874 Ras-related protein Rab-1A
BnaAnng21260D	chrAnn_random	-	23587426	23589088	1002	184.075	228.108	80.9073	167.343	0.9086	3.2099e-06	FALSE	0.15725	0.033095	FALSE	-0.021652	0.45878	FALSE	1.0792	1.0691e-08	UP	hyaluronan / mRNA binding family; K13199 plasminogen activator inhibitor 1 RNA-binding protein
BnaAnng21660D	chrAnn_random	-	24120092	24121589	1068	225.823	136.809	95.6456	159.336	0.59644	0.0021065	FALSE	-0.50957	0.75522	FALSE	-1.0541	8.2704e-05	DOWN	1.1327	3.1042e-12	UP	heavy-metal-associated domain-containing protein
BnaAnng21760D	chrAnn_random	-	24185722	24188357	1647	25.4958	0.926295	1.02394	24.0987	4.4169	2.6231e-08	UP	-4.991	8.5142e-09	DOWN	-5.1137	4.077e-09	DOWN	4.5313	3.7032e-09	UP	--
BnaAnng22110D	chrAnn_random	+	24654911	24656242	702	287.305	348.409	22.4789	25.8114	0.059572	0.99918	FALSE	3.465	2.1994e-48	UP	-0.05288	0.5731	FALSE	3.5692	4.5254e-39	UP	60S ribosomal protein L6-3; K02934 large subunit ribosomal protein L6e
BnaAnng22160D	chrAnn_random	+	24715029	24717347	1227	100.84	0.847749	0.490869	156.816	8.1796	7.4726e-38	UP	-7.8209	2.6086e-41	DOWN	-7.2253	1.8037e-27	DOWN	7.5758	5.4095e-26	UP	--
BnaAnng22230D	chrAnn_random	-	24888484	24893936	2988	89.6845	67.1411	120.701	112.042	-0.24727	0.99918	FALSE	-1.0284	2.9888e-07	DOWN	-0.74874	0.054829	FALSE	-0.53522	0.0060134	FALSE	ACO2; aconitase 2; K01681 aconitate hydratase [EC:4.2.1.3]
BnaAnng22440D	chrAnn_random	-	25154682	25156716	1296	1.97868	17.0154	3.1602	2.36718	-0.55671	0.99918	FALSE	2.5559	0.001568	UP	2.7732	0.0015817	UP	-0.78219	0.99951	FALSE	heavy-metal-associated domain-containing protein
BnaAnng22530D	chrAnn_random	-	25308602	25309771	597	12.8863	11.0349	33.8981	92.4985	1.3084	0.0024586	UP	-3.357	3.5999e-09	DOWN	-0.55484	0.99855	FALSE	-1.5021	0.20476	FALSE	hypothetical protein
BnaAnng22640D	chrAnn_random	+	25434527	25435555	666	32.7285	62.682	12.6609	84.0669	2.5913	6.4599e-08	UP	-0.71314	0.69621	FALSE	0.60643	0.23589	FALSE	1.2635	0.18197	FALSE	GAMMA-TIP; aquaporin TIP1-1; K09873 aquaporin TIP
BnaAnng23310D	chrAnn_random	-	26451481	26453322	1047	56.4554	16.2933	5.52249	5.40246	-0.17157	0.99918	FALSE	1.3029	0.1487	FALSE	-2.1239	5.2747e-05	DOWN	3.247	1.5273e-10	UP	Cysteine proteinases superfamily protein
BnaAnng23390D	chrAnn_random	-	26549826	26552195	1548	6.79195	5.51004	19.8431	22.1097	0.016179	0.99918	FALSE	-2.2942	0.0012455	DOWN	-0.63284	0.99855	FALSE	-1.6535	0.028555	FALSE	SIR; sulfite reductase; K00392 sulfite reductase (ferredoxin) [EC:1.8.7.1]
BnaAnng23990D	chrAnn_random	+	27521467	27523545	873	46.0442	16.5223	37.8074	57.9837	0.47711	0.80509	FALSE	-2.1009	0.00013068	DOWN	-1.8097	0.014636	FALSE	0.17764	0.99951	FALSE	WRKY40; putative WRKY transcription factor 40
BnaAnng24640D	chrAnn_random	+	28478425	28479902	1131	0	0.0613137	0	20.0896	5.436	6.358e-05	UP	-8.6457	0.00014566	DOWN	NA	NA	NA	NA	NA	NA	CGA1; putative GATA transcription factor 22
BnaAnng24890D	chrAnn_random	-	28782972	28784514	1152	234.511	80.1811	149.529	107.771	-0.61231	0.14991	FALSE	-0.7163	0.2572	FALSE	-1.8794	3.6773e-19	DOWN	0.54252	0.00012854	FALSE	heavy-metal-associated domain-containing protein
BnaAnng25980D	chrAnn_random	-	29964899	29968337	1944	18.7975	24.0784	4.52342	6.80564	0.44945	0.99918	FALSE	1.5333	0.00025492	UP	0.026123	0.99855	FALSE	1.9483	0.00074043	UP	OLI2; ribosome biogenesis protein OLI2; K14835 ribosomal RNA methyltransferase Nop2 [EC:2.1.1.-]
BnaAnng26460D	chrAnn_random	+	30355898	30359015	2211	103.167	62.5712	32.907	42.6237	0.2334	0.99918	FALSE	0.26419	0.051038	FALSE	-1.0525	0.00016143	DOWN	1.5418	8.4985e-18	UP	transketolase; K00615 transketolase [EC:2.2.1.1]
BnaAnng26490D	chrAnn_random	-	30377599	30377898	300	219.04	105.868	53.0021	38.6679	-0.59478	0.99918	FALSE	1.1634	0.028439	FALSE	-1.38	0.019092	FALSE	1.9404	7.4326e-07	UP	--
BnaAnng27200D	chrAnn_random	+	31132802	31133821	1020	754.417	415.803	19.0137	17.2004	-0.28446	0.99918	FALSE	4.3057	2.1305e-94	UP	-1.1905	2.0899e-21	DOWN	5.2035	1.3137e-178	UP	SOT16; desulfo-glucosinolate sulfotransferase 16; K11821 desulfoglucosinolate sulfotransferase A/B/C [EC:2.8.2.-]
BnaAnng27610D	chrAnn_random	+	31530825	31531449	357	47.5882	391.017	69.5088	20.9466	-1.8703	0.06346	FALSE	3.9328	1.4184e-29	UP	2.7075	8.0228e-23	UP	-0.6533	0.99951	FALSE	LTP2; non-specific lipid-transfer protein 2
BnaAnng27970D	chrAnn_random	-	32000506	32001659	687	0.0933179	0	19.8136	24.7003	0.17818	0.99918	FALSE	-5.2297	0.00062754	DOWN	NA	NA	NA	-7.8368	0.006939	FALSE	hypothetical protein
BnaAnng29280D	chrAnn_random	-	33543230	33544085	549	27.7924	21.3469	81.6227	19.2091	-2.227	0.00015161	DOWN	-0.13742	0.99724	FALSE	-0.71174	0.99855	FALSE	-1.661	0.0030346	DOWN	branched-chain-amino-acid aminotransferase 6; K00826 branched-chain amino acid aminotransferase [EC:2.6.1.42]
BnaAnng30500D	chrAnn_random	+	34844904	34846177	879	127.416	23.1153	186.376	97.9431	-1.0681	6.3556e-05	DOWN	-2.3728	2.8435e-09	DOWN	-2.7937	1.4866e-14	DOWN	-0.65538	0.036253	FALSE	PS2; inorganic pyrophosphatase 1; K13248 pyridoxal phosphate phosphatase PHOSPHO2 [EC:3.1.3.74]
BnaAnng30540D	chrAnn_random	+	34889984	34891996	1251	64.5193	105.266	22.9171	85.0652	1.7523	1.017e-09	UP	0.017743	0.56097	FALSE	0.37516	0.016848	FALSE	1.3866	1.9772e-05	UP	BGAL4; beta-galactosidase 4
BnaAnng30680D	chrAnn_random	+	35008419	35008700	282	62.2907	30.4925	188.378	86.6917	-1.2595	0.039738	FALSE	-1.7971	0.063681	FALSE	-1.3616	0.80953	FALSE	-1.7033	0.00057729	DOWN	LSU2; protein RESPONSE TO LOW SULFUR 2
BnaAnng31370D	chrAnn_random	-	35883554	35884962	855	138.716	32.037	101.017	71.8751	-0.6309	0.67153	FALSE	-1.4554	0.0053268	FALSE	-2.4454	8.8523e-13	DOWN	0.35083	0.28048	FALSE	putative protein phosphatase 2C 58
BnaAnng31480D	chrAnn_random	-	35980767	35982335	1569	59.2879	10.3422	145.795	101.431	-0.6633	0.017955	FALSE	-3.5835	2.7065e-28	DOWN	-2.8503	2.3596e-12	DOWN	-1.4048	1.7817e-12	DOWN	FAD-binding Berberine family protein
BnaAnng31730D	chrAnn_random	-	36264206	36265171	966	8.163	6.60437	44.6423	38.1101	-0.3681	0.99918	FALSE	-2.8183	4.528e-05	DOWN	-0.63676	0.99855	FALSE	-2.558	1.3185e-05	DOWN	hypothetical protein
BnaAnng32210D	chrAnn_random	+	36794215	36795609	963	38.1461	30.3883	27.3942	0.597326	-5.6591	9.8259e-06	DOWN	5.3792	9.1444e-07	UP	-0.65909	0.99855	FALSE	0.37095	0.99951	FALSE	phenolic glucoside malonyltransferase 1
BnaAnng32430D	chrAnn_random	-	37058886	37060136	930	20.6804	30.8701	0	24.4316	5.436	6.358e-05	UP	0.047807	0.99724	FALSE	0.24687	0.99855	FALSE	5.2121	0.0002234	UP	--
BnaAnng32580D	chrAnn_random	-	37174744	37175928	846	1.74293	2.95089	3.41729	26.9707	2.8406	0.0019494	UP	-3.4818	0.00049099	DOWN	0.42856	0.99855	FALSE	-1.0781	0.99951	FALSE	ADK; adenosine kinase; K00939 adenylate kinase [EC:2.7.4.3]
BnaAnng33020D	chrAnn_random	-	37733497	37735332	1290	125.933	135.52	25.8661	24.0049	-0.2476	0.99918	FALSE	2.2075	1.6714e-23	UP	-0.22522	0.99855	FALSE	2.1768	1.5889e-19	UP	AO1; aldehyde oxidase 1; K11817 indole-3-acetaldehyde oxidase [EC:1.2.3.7]
BnaAnng33100D	chrAnn_random	-	37782350	37783811	876	54.3759	54.5426	0.687554	0.984974	0.37875	0.99918	FALSE	5.5015	5.3988e-11	UP	-0.32666	0.99855	FALSE	6.1986	8.4467e-11	UP	Surfeit locus protein 2 (SURF2)
BnaAnng34680D	chrAnn_random	+	39439558	39442011	1164	11.1806	1.54896	35.8067	6.09488	-2.6944	2.054e-05	DOWN	-2.266	0.43361	FALSE	-3.1827	0.061463	FALSE	-1.7859	0.0022917	DOWN	inositol-tetrakisphosphate 1-kinase 3; K00913 inositol-1,3,4-trisphosphate 5/6-kinase / inositol-tetrakisphosphate 1-kinase [EC:2.7.1.159 2.7.1.134]
BnaAnng35400D	chrAnn_random	+	40132798	40134231	1332	66.4678	25.9787	94.4141	63.1941	-0.71908	0.12304	FALSE	-1.5721	0.00012902	DOWN	-1.6864	5.4996e-05	DOWN	-0.61306	0.15404	FALSE	UDP-glucosyl transferase 73C4; K13496 UDP-glucosyl transferase 73C [EC:2.4.1.-]
BnaAnng35580D	chrAnn_random	-	40330682	40331438	507	287.291	684.568	14.9683	544.024	5.0438	5.477e-63	UP	0.041868	0.056583	FALSE	0.9216	7.545e-18	FALSE	4.1558	7.0835e-31	UP	CCR2; glycine-rich RNA-binding protein 7
BnaAnng35680D	chrAnn_random	-	40451261	40453414	1143	8.4133	1.94144	41.9447	21.2207	-1.1229	0.14486	FALSE	-3.7399	0.0001508	DOWN	-2.4466	0.41675	FALSE	-2.4245	7.7197e-06	DOWN	Glucose-methanol-choline (GMC) oxidoreductase family protein
BnaAnng36100D	chrAnn_random	+	40960460	40961542	669	631.128	353.985	783.256	592.565	-0.54238	0.0016035	FALSE	-1.0329	1.1633e-08	DOWN	-1.1653	5.3832e-11	DOWN	-0.41827	0.02126	FALSE	MAPR3; membrane-associated progesterone binding protein 3; K17278 membrane-associated progesterone receptor component
BnaAnng36730D	chrAnn_random	+	41694471	41696063	882	26.2398	0.864858	0.273151	24.2394	6.3317	0.00014618	UP	-5.0984	7.6415e-05	DOWN	-5.2542	5.4069e-05	DOWN	6.4792	3.4486e-05	UP	--
BnaAnng37870D	chrAnn_random	+	42923515	42924836	546	194.207	184.033	1.98559	3.33616	0.60876	0.99918	FALSE	5.496	3.3859e-23	UP	-0.4087	0.99855	FALSE	6.5052	6.8776e-24	UP	EIF2_BETA; translation initiation factor eIF-2 beta subunit; K03238 translation initiation factor 2 subunit 2
BnaAnng38110D	chrAnn_random	+	43185466	43186882	1050	0	0.0660437	0	111.301	7.7988	1.112e-23	UP	-11.008	1.0126e-16	DOWN	NA	NA	NA	NA	NA	NA	flavanone 3 hydroxylase-like protein
BnaAnng38290D	chrAnn_random	+	43373791	43375045	489	29.7604	34.7438	25.3728	0	-4.7031	0.016433	FALSE	4.9418	0.00055184	UP	-0.10771	0.99855	FALSE	0.1234	0.99951	FALSE	COX6B; cytochrome C oxidase 6B; K02267 cytochrome c oxidase subunit 6b
BnaAnng39070D	chrAnn_random	+	44424544	44425450	456	9.84135	3.49771	126.799	45.2022	-1.6279	0.0012053	DOWN	-3.9816	0.00042539	DOWN	-1.8235	0.99855	FALSE	-3.7943	4.1495e-11	DOWN	PCR2; cadmium resistance protein 2
BnaAnng39360D	chrAnn_random	-	44797905	44800239	1254	25.3063	29.5853	0	0.076452	NA	NA	NA	8.3065	3.8138e-07	UP	-0.10569	0.99855	FALSE	5.9346	3.2406e-07	UP	DEAD-box ATP-dependent RNA helicase 56
BnaAnng39720D	chrAnn_random	+	45251672	45252603	240	2.13698	5.77882	52.1991	199.331	1.7932	0.00021919	UP	-5.3979	7.4609e-11	DOWN	1.1041	0.99855	FALSE	-4.7171	0.0086162	FALSE	RabGAP/TBC domain-containing protein
BnaAnng40540D	chrAnn_random	-	46383149	46384699	1371	98.3852	93.5233	44.8977	45.6628	-0.11549	0.99918	FALSE	0.74465	5.772e-05	FALSE	-0.40419	0.99855	FALSE	1.0251	6.5724e-06	UP	CNX1; calnexin 1; K08054 calnexin
BnaAnng41590D	chrAnn_random	-	48116563	48117944	1140	51.2313	25.001	92.3522	69.1279	-0.55774	0.78179	FALSE	-1.7569	2.8561e-05	DOWN	-1.3661	0.038812	FALSE	-0.95683	0.0063116	FALSE	FAD-binding Berberine family protein
BnaAnng42000D	chrAnn_random	+	48630573	48631922	1350	6.50591	1.18145	25.8765	7.88271	-1.8547	0.011225	FALSE	-3.0278	0.079021	FALSE	-2.7923	0.34525	FALSE	-2.0985	0.0014985	DOWN	alkaline-phosphatase-like protein
BnaC01g00500D	chrC01	+	186759	187372	210	8.24263	1.98131	96.9411	33.783	-1.6607	0.24723	FALSE	-4.3814	0.098816	FALSE	-2.3877	0.99855	FALSE	-3.6626	0.00079672	DOWN	--
BnaC01g00510D	chrC01	+	187922	189934	1452	0.52983	0.286553	14.85	8.12129	-1.0105	0.99918	FALSE	-5.1145	0.0084837	FALSE	-1.2178	0.99855	FALSE	-4.9155	8.8721e-05	DOWN	EMB2453; pentatricopeptide repeat-containing protein
BnaC01g00540D	chrC01	+	194586	197190	1719	71.3445	26.3022	225.993	161.625	-0.62349	0.0011496	FALSE	-2.9091	1.417e-39	DOWN	-1.7707	1.2189e-07	DOWN	-1.7701	7.0835e-31	DOWN	GGT1; gamma-glutamyl transpeptidase 1; K18592 gamma-glutamyltranspeptidase / glutathione hydrolase / leukotriene-C4 hydrolase [EC:2.3.2.2 3.4.19.13 3.4.19.14]
BnaC01g00550D	chrC01	+	199341	201700	1431	37.7219	48.5082	14.8154	26.1283	0.67865	0.5952	FALSE	0.60296	0.028268	FALSE	0.031747	0.99855	FALSE	1.2416	0.0036705	UP	AGT2; alanine:glyoxylate aminotransferase 2; K00827 alanine-glyoxylate transaminase / (R)-3-amino-2-methylpropionate-pyruvate transaminase [EC:2.6.1.44 2.6.1.40]
BnaC01g00790D	chrC01	+	317769	319574	885	154.007	69.2675	172.046	94.4625	-1.0048	0.00048528	DOWN	-0.73722	0.4199	FALSE	-1.4838	5.7129e-06	DOWN	-0.26651	0.99951	FALSE	AKN2; adenosine-5'-phosphosulfate-kinase 2; K00860 adenylylsulfate kinase [EC:2.7.1.25]
BnaC01g00800D	chrC01	+	326264	328099	1623	239.057	108.185	393.515	301.612	-0.52359	0.00061392	FALSE	-1.7689	5.7604e-33	DOWN	-1.4749	2.9584e-17	DOWN	-0.82578	4.4944e-13	FALSE	CYP79B2; tryptophan N-monooxygenase 1; K11812 tryptophan N-monooxygenase [EC:1.14.13.125]
BnaC01g00830D	chrC01	+	348939	350831	1452	429.427	211.763	372.827	351.724	-0.22392	0.99918	FALSE	-1.0217	7.5612e-11	DOWN	-1.351	3.9544e-23	DOWN	0.097194	0.20766	FALSE	DHS1; 3-deoxy-D-arabino-heptulosonate 7-phosphate synthase 1; K01626 3-deoxy-7-phosphoheptulonate synthase [EC:2.5.1.54]
BnaC01g00840D	chrC01	+	352550	355665	1227	8.67331	6.61244	23.8563	27.8158	0.081674	0.99918	FALSE	-2.3623	0.00089991	DOWN	-0.72248	0.99855	FALSE	-1.5664	0.051027	FALSE	RABA4B; GTP-binding protein ATGB3
BnaC01g00900D	chrC01	-	378721	380481	1740	9.10058	4.18466	26.9303	19.3395	-0.61755	0.99918	FALSE	-2.498	0.00052271	DOWN	-1.4519	0.7849	FALSE	-1.6719	0.0020347	DOWN	Myosin heavy chain-related protein
BnaC01g01340D	chrC01	+	632073	634519	1851	13.5423	9.06629	27.6581	24.7058	-0.30272	0.99918	FALSE	-1.7359	0.0041638	DOWN	-0.90996	0.99855	FALSE	-1.1369	0.048771	FALSE	NAGS2; N-acetyl-l-glutamate synthase 2; K14682 amino-acid N-acetyltransferase [EC:2.3.1.1]
BnaC01g01570D	chrC01	-	765168	767298	1764	61.9651	28.8155	96.4904	43.6419	-1.2845	2.5522e-07	DOWN	-0.88852	0.19235	FALSE	-1.4357	0.00019235	DOWN	-0.74564	0.0070321	FALSE	BRU6; indole-3-acetic acid-amido synthetase GH3.2; K14487 auxin responsive GH3 gene family
BnaC01g01620D	chrC01	+	800837	801094	258	204.255	59.1321	199.365	114.822	-0.93588	0.33547	FALSE	-1.247	0.25737	FALSE	-2.1194	0.00019851	DOWN	-0.07175	0.99951	FALSE	hypothetical protein
BnaC01g01680D	chrC01	-	839527	842110	1125	29.8037	39.9432	24.4131	6.47661	-2.0542	0.018805	FALSE	2.335	2.1086e-06	UP	0.09138	0.99855	FALSE	0.18112	0.99951	FALSE	CP1; cysteine proteinase1
BnaC01g01780D	chrC01	-	910150	913198	1758	9.66381	7.45527	19.1858	23.3406	0.14294	0.99918	FALSE	-1.9362	0.0024111	DOWN	-0.70541	0.99855	FALSE	-1.0961	0.22334	FALSE	hypothetical protein; K13168 splicing factor, arginine/serine-rich 16
BnaC01g01790D	chrC01	+	921667	922655	855	80.1555	60.0186	257.403	275.278	-0.043001	0.99918	FALSE	-2.4871	3.2215e-27	DOWN	-0.74847	0.97978	FALSE	-1.7899	1.09e-17	DOWN	HSF4; heat stress transcription factor B-1; K09419 heat shock transcription factor, other eukaryote
BnaC01g01940D	chrC01	+	987296	988603	969	4.10194	19.1077	1.24313	2.57239	0.90926	0.99918	FALSE	2.6033	0.0047138	UP	1.8887	0.044889	FALSE	1.6156	0.99951	FALSE	myb family transcription factor
BnaC01g02010D	chrC01	-	1008510	1012886	2004	3.51898	7.95885	0.0601095	0.191359	1.5308	0.99918	FALSE	5.0886	0.00089587	UP	0.84633	0.71081	FALSE	5.7647	0.094613	FALSE	BLH2; BEL1-like homeodomain protein 2
BnaC01g02250D	chrC01	+	1167228	1167599	372	193.362	3.35544	230.557	122.673	-1.0502	0.018805	FALSE	-5.4818	2.1495e-10	DOWN	-6.1797	2.3754e-16	DOWN	-0.36053	0.99951	FALSE	hypothetical protein
BnaC01g02400D	chrC01	+	1262142	1264566	1449	2.30068	4.78577	41.1507	22.8264	-0.99008	0.15749	FALSE	-2.5435	0.00048951	DOWN	0.72561	0.99855	FALSE	-4.2675	2.1905e-12	DOWN	FAH1; ferulic acid 5-hydroxylase 1; K09755 ferulate-5-hydroxylase [EC:1.14.-.-]
BnaC01g02910D	chrC01	-	1532115	1532983	456	39.3654	24.1798	4.22664	11.1429	1.2587	0.99918	FALSE	0.82803	0.65804	FALSE	-1.0342	0.99855	FALSE	3.1126	0.0038937	UP	SEN1; senescence-associated protein DIN1
BnaC01g03980D	chrC01	+	2080251	2081683	453	35.0974	55.7216	0.797744	0.211635	-2.0542	0.99918	FALSE	7.7509	3.3749e-05	UP	0.3358	0.99855	FALSE	5.3526	0.0012003	UP	winged-helix DNA-binding transcription factor family protein
BnaC01g04160D	chrC01	+	2162441	2164611	1074	27.2196	7.81271	238.003	34.6349	-2.9205	2.5926e-38	DOWN	-2.438	0.00028958	DOWN	-2.1318	0.018044	FALSE	-3.235	2.1602e-43	DOWN	CAD5; cinnamyl alcohol dehydrogenase 5; K00083 cinnamyl-alcohol dehydrogenase [EC:1.1.1.195]
BnaC01g04190D	chrC01	+	2187276	2191407	1899	206.068	105.644	485.643	202.596	-1.4012	2.3945e-48	DOWN	-1.2291	1.5793e-12	DOWN	-1.295	4.5649e-13	DOWN	-1.3435	3.3445e-47	DOWN	EDA9; D-3-phosphoglycerate dehydrogenase; K00058 D-3-phosphoglycerate dehydrogenase [EC:1.1.1.95]
BnaC01g04240D	chrC01	+	2226318	2227954	1488	19.2587	12.1169	62.1726	58.3085	-0.23244	0.99918	FALSE	-2.5563	2.2046e-10	DOWN	-0.99957	0.98936	FALSE	-1.7975	1.9197e-07	DOWN	UGT73B1; UDP-glucosyl transferase 73B1
BnaC01g04250D	chrC01	+	2230184	2231635	1452	233.213	116.818	435.462	367.769	-0.38361	0.12275	FALSE	-1.9442	1.9599e-42	DOWN	-1.3285	6.1315e-12	DOWN	-1.0076	4.117e-19	DOWN	UGT73B3; UDP-glucosyl transferase 73B3
BnaC01g04280D	chrC01	-	2238563	2246564	1836	44.7648	74.4448	11.6129	40.7294	1.6705	2.3332e-06	UP	0.58044	0.00051037	FALSE	0.40273	0.0089925	FALSE	1.8399	5.0788e-08	UP	PAB2; polyadenylate-binding protein 2; K13126 polyadenylate-binding protein
BnaC01g04480D	chrC01	+	2376937	2379392	1155	71.7137	14.5296	75.5087	48.724	-0.77188	0.24247	FALSE	-2.0353	7.4261e-05	DOWN	-2.6343	7.2153e-10	DOWN	-0.18111	0.99951	FALSE	inositol-tetrakisphosphate 1-kinase 3; K00913 inositol-1,3,4-trisphosphate 5/6-kinase / inositol-tetrakisphosphate 1-kinase [EC:2.7.1.159 2.7.1.134]
BnaC01g04530D	chrC01	-	2402123	2402647	525	9959.79	13078.2	3233.13	2495.2	-0.51364	2.9224e-10	FALSE	2.1003	0	UP	0.061903	1.1546e-47	FALSE	1.5165	0	UP	putative pathogenesis-related protein; K13449 pathogenesis-related protein 1
BnaC01g05030D	chrC01	+	2585594	2591282	3165	5.69186	12.3355	2.13135	3.81666	0.70068	0.99918	FALSE	1.4028	0.0025959	UP	0.78476	0.12109	FALSE	1.3104	0.25429	FALSE	lysine-ketoglutarate reductase/saccharopine dehydrogenase bifunctional enzyme; K14157 alpha-aminoadipic semialdehyde synthase [EC:1.5.1.8 1.5.1.9]
BnaC01g05180D	chrC01	+	2644690	2646939	1410	59.1534	19.3283	100.041	41.0001	-1.4268	2.6733e-07	DOWN	-1.3746	0.014499	FALSE	-1.9448	4.23e-06	DOWN	-0.86477	0.0033362	FALSE	calmodulin-binding protein
BnaC01g06220D	chrC01	-	3276857	3278740	1776	61.4021	66.4174	27.4018	26.3429	-0.19672	0.99918	FALSE	1.0445	8.7606e-07	UP	-0.2178	0.99855	FALSE	1.0573	5.2177e-05	UP	ENTH/ANTH/VHS superfamily protein
BnaC01g06390D	chrC01	-	3342487	3345334	1485	1.85637	1.35423	8.92292	11.8789	0.27295	0.99918	FALSE	-3.4225	0.0039305	DOWN	-0.78609	0.99855	FALSE	-2.3717	0.10252	FALSE	EF-hand, calcium binding motif-containing protein
BnaC01g06430D	chrC01	-	3359731	3360360	630	1.22113	1.65109	113.576	123.567	-0.018231	0.99918	FALSE	-6.5154	8.0744e-18	DOWN	0.10413	0.99855	FALSE	-6.646	3.9869e-16	DOWN	hypothetical protein
BnaC01g06460D	chrC01	+	3370231	3373527	1542	0.498906	0.494685	48.7462	49.5519	-0.11621	0.99918	FALSE	-6.9359	3.1382e-17	DOWN	-0.34333	0.99954	FALSE	-6.7171	6.9988e-17	DOWN	ASP5; aspartate aminotransferase; K00811 aspartate aminotransferase, chloroplastic [EC:2.6.1.1]
BnaC01g06470D	chrC01	-	3374002	3378748	933	0	0.0743257	61.5853	79.3272	0.22536	0.99918	FALSE	-10.349	1.0337e-11	DOWN	NA	NA	NA	-6.8978	8.816e-13	DOWN	hypothetical protein
BnaC01g06700D	chrC01	-	3504891	3507162	1602	2.44112	0.779167	15.565	10.2932	-0.73647	0.99918	FALSE	-4.0133	0.0024021	DOWN	-1.9786	0.99855	FALSE	-2.7794	0.001327	DOWN	MGD1; Monogalactosyldiacylglycerol synthase 1; K03715 1,2-diacylglycerol 3-beta-galactosyltransferase [EC:2.4.1.46]
BnaC01g06710D	chrC01	+	3512825	3514787	927	54.4273	29.025	100.838	96.8016	-0.1988	0.99918	FALSE	-2.0274	1.3259e-07	DOWN	-1.2381	0.15927	FALSE	-0.99635	0.0081704	FALSE	WIN2; putative protein phosphatase 2C 59; K17506 protein phosphatase 1L [EC:3.1.3.16]
BnaC01g07360D	chrC01	+	3842568	3843809	885	62.1535	14.0259	58.2561	39.215	-0.71087	0.9437	FALSE	-1.773	0.016253	FALSE	-2.4788	6.3772e-06	DOWN	-0.013286	0.99951	FALSE	alpha/beta-Hydrolases superfamily protein
BnaC01g07450D	chrC01	-	3906498	3907823	1251	38.8449	32.4833	145.591	136.334	-0.23464	0.99918	FALSE	-2.359	3.238e-18	DOWN	-0.5891	0.99855	FALSE	-2.0128	2.2768e-17	DOWN	SIP3; CBL-interacting serine/threonine-protein kinase 6
BnaC01g08190D	chrC01	-	4337027	4340548	2139	28.8327	10.6013	24.8352	15.1941	-0.84874	0.49053	FALSE	-0.80893	0.77318	FALSE	-1.7745	0.00085463	DOWN	0.10861	0.99951	FALSE	ATR2; NADPH--cytochrome P450 reductase 2; K00327 NADPH-ferrihemoprotein reductase [EC:1.6.2.4]
BnaC01g09990D	chrC01	-	5895424	5895645	222	208.789	43.1069	263.166	163.671	-0.82503	0.45797	FALSE	-2.2145	0.001184	DOWN	-2.6071	2.3872e-05	DOWN	-0.44064	0.99951	FALSE	hypothetical protein
BnaC01g10020D	chrC01	-	5905188	5907019	1371	1.30931	0	14.1458	8.32139	-0.90535	0.99918	FALSE	-4.6569	0.012759	FALSE	NA	NA	NA	-3.5402	0.0014873	DOWN	tyrosine transaminase family protein; K00815 tyrosine aminotransferase [EC:2.6.1.5]
BnaC01g10070D	chrC01	-	5917897	5919366	855	6.1485	5.35301	77.3476	72.3236	-0.23675	0.99918	FALSE	-4.0457	4.0031e-12	DOWN	-0.53096	0.99855	FALSE	-3.7598	1.2576e-12	DOWN	putative protein phosphatase 2C 58
BnaC01g10080D	chrC01	-	5933571	5934347	777	23.5975	4.9979	110.537	81.4347	-0.58068	0.89965	FALSE	-4.3159	5.5194e-13	DOWN	-2.5703	0.044737	FALSE	-2.3345	5.5513e-10	DOWN	ERF6; ethylene responsive element binding factor 6; K09286 EREBP-like factor
BnaC01g10100D	chrC01	+	5941210	5941923	684	190.828	107.871	210.276	234.491	0.017387	0.99918	FALSE	-1.4099	5.3227e-07	DOWN	-1.154	0.0031283	DOWN	-0.24672	0.99951	FALSE	ERF-1; ethylene-responsive transcription factor 1A; K09286 EREBP-like factor
BnaC01g11640D	chrC01	+	7277874	7280622	1818	32.3721	43.9038	18.6189	17.9296	-0.19428	0.99918	FALSE	1.0023	0.00019351	UP	0.10852	0.79971	FALSE	0.69127	0.13365	FALSE	RLI2; RNAse l inhibitor protein 2; K06174 ATP-binding cassette, sub-family E, member 1
BnaC01g11740D	chrC01	-	7353499	7356308	1176	7.68658	21.4642	192.366	292.993	0.46715	5.9421e-05	FALSE	-4.0605	1.4857e-68	DOWN	1.1504	0.11941	FALSE	-4.7521	3.9269e-50	DOWN	pectinacetylesterase family protein
BnaC01g12350D	chrC01	+	7826763	7828331	1569	136.759	26.1207	239.614	123.856	-1.0919	4.164e-12	DOWN	-2.5351	4.7181e-23	DOWN	-2.7194	2.9965e-27	DOWN	-0.91579	2.0599e-09	FALSE	FAD-binding Berberine family protein
BnaC01g13370D	chrC01	-	8707896	8709631	996	2.05974	48.1104	1.45132	0.673791	-1.2469	0.99918	FALSE	5.8682	5.5916e-11	UP	4.2147	3.2057e-10	UP	0.39839	0.99951	FALSE	PRXR1; peroxidase 42; K00430 peroxidase [EC:1.11.1.7]
BnaC01g14030D	chrC01	-	9208303	9209944	1128	29.3835	7.56165	8.7568	13.6837	0.50412	0.99918	FALSE	-1.1453	0.71135	FALSE	-2.2893	0.0039043	DOWN	1.6398	0.0074439	FALSE	trehalose-phosphate phosphatase G; K01087 trehalose 6-phosphate phosphatase [EC:3.1.3.12]
BnaC01g15710D	chrC01	+	10786377	10787369	375	215.92	159.773	95.0826	109.421	0.062766	0.99918	FALSE	0.25648	0.40309	FALSE	-0.76555	0.80539	FALSE	1.0765	0.00078206	UP	hypothetical protein
BnaC01g15760D	chrC01	+	10800975	10803406	1047	70.9673	37.8852	12.8858	19.6869	0.47159	0.99918	FALSE	0.65474	0.13986	FALSE	-1.2366	0.035536	FALSE	2.3547	1.0201e-09	UP	UGE2; UDP-glucose 4-epimerase 2; K01784 UDP-glucose 4-epimerase [EC:5.1.3.2]
BnaC01g16280D	chrC01	+	11200631	11203364	1047	0.122463	0.397397	83.8729	144.951	0.64942	0.0020001	FALSE	-8.8004	1.4824e-29	DOWN	1.3672	0.99855	FALSE	-9.5264	4.0025e-15	DOWN	phosphorylase family protein
BnaC01g16290D	chrC01	+	11204186	11207235	1053	170.897	68.4897	76.188	76.114	-0.14127	0.99918	FALSE	-0.44193	0.99724	FALSE	-1.6502	6.821e-10	DOWN	1.0588	2.9936e-08	UP	phosphorylase family protein
BnaC01g16330D	chrC01	+	11219527	11222375	1362	17.1335	17.6165	0.707544	3.30832	2.0853	0.99918	FALSE	2.1231	0.0031182	UP	-0.29097	0.99855	FALSE	4.4911	4.4062e-05	UP	CIPK8; CBL-interacting serine/threonine-protein kinase 8
BnaC01g16730D	chrC01	-	11454077	11456877	1857	9.1141	12.1738	1.62169	2.16832	0.27921	0.99918	FALSE	2.1995	0.0036579	UP	0.086531	0.99855	FALSE	2.3839	0.024718	FALSE	PAP24; purple acid phosphatase 24
BnaC01g17020D	chrC01	-	11667752	11669267	627	289.464	320.849	774.052	227.674	-1.9053	9.5065e-42	DOWN	0.20527	0.02547	FALSE	-0.18256	0.99855	FALSE	-1.5258	1.4986e-30	DOWN	FSD1; superoxide dismutase [Fe]; K04564 superoxide dismutase, Fe-Mn family [EC:1.15.1.1]
BnaC01g17560D	chrC01	-	12062944	12063510	567	158.295	94.1734	176.334	180.582	-0.10552	0.99918	FALSE	-1.2289	0.0018259	DOWN	-1.0803	0.065222	FALSE	-0.26241	0.99951	FALSE	conserved peptide upstream open reading frame 12
BnaC01g17710D	chrC01	+	12160415	12161649	864	165.467	81.1443	132.868	101.308	-0.53111	0.82242	FALSE	-0.60984	0.73176	FALSE	-1.3591	3.4748e-05	DOWN	0.20984	0.63847	FALSE	XTR6; probable xyloglucan endotransglucosylase/hydrolase protein 23; K08235 xyloglucan:xyloglucosyl transferase [EC:2.4.1.207]
BnaC01g17810D	chrC01	+	12241080	12246387	972	182.83	109.156	61.2211	34.0282	-0.98716	0.16184	FALSE	1.3919	1.436e-08	UP	-1.0752	0.001056	DOWN	1.4717	5.2209e-13	UP	aldose 1-epimerase family protein; K01792 glucose-6-phosphate 1-epimerase [EC:5.1.3.15]
BnaC01g17900D	chrC01	+	12352436	12357244	1911	7.58175	7.87444	33.4084	37.3751	0.022001	0.99918	FALSE	-2.5365	1.8093e-08	DOWN	-0.27643	0.99855	FALSE	-2.2463	4.8028e-07	DOWN	PSD3; phosphatidylserine decarboxylase 3; K01613 phosphatidylserine decarboxylase [EC:4.1.1.65]
BnaC01g17950D	chrC01	+	12410123	12418436	3078	0.520706	2.38813	6.49651	5.48189	-0.38486	0.99918	FALSE	-1.4884	0.36283	FALSE	1.8663	0.60687	FALSE	-3.7478	0.00079678	DOWN	ACA8; calcium-transporting ATPase 8; K01537 Ca2+-transporting ATPase [EC:3.6.3.8]
BnaC01g19160D	chrC01	+	13267720	13277275	7347	3.42929	4.36066	0.541059	0.743792	0.31925	0.99918	FALSE	2.2619	0.00017291	UP	0.015561	0.99855	FALSE	2.5573	0.0012558	UP	hypothetical protein; K14861 nucleolar pre-ribosomal-associated protein 1
BnaC01g19450D	chrC01	-	13461156	13461539	384	135.899	46.2306	160.926	100.115	-0.8246	0.40412	FALSE	-1.4044	0.067154	FALSE	-1.8867	0.00139	DOWN	-0.35058	0.99951	FALSE	EF-hand, calcium binding motif-containing protein
BnaC01g20890D	chrC01	+	14587528	14588703	900	35.1889	18.2611	7.49525	9.16099	0.14966	0.99918	FALSE	0.70554	0.54311	FALSE	-1.2774	0.42591	FALSE	2.1244	0.0010382	UP	hypothetical protein
BnaC01g21280D	chrC01	+	14852760	14854181	753	613.509	363.49	286.991	451.344	0.51336	1.3922e-05	FALSE	-0.60197	0.089114	FALSE	-1.0862	4.0653e-10	DOWN	0.98937	2.5987e-19	FALSE	EXLB1; expansin-like B1
BnaC01g21880D	chrC01	+	15328736	15330401	1041	818.026	1500.16	1770.44	1359.87	-0.5205	1.4225e-11	FALSE	-0.14801	0.088129	FALSE	0.54382	2.7765e-45	FALSE	-1.2206	3.0823e-80	DOWN	putative beta-1,3-endoglucanase
BnaC01g22410D	chrC01	+	15848857	15850305	1449	29.5992	47.5706	23.6097	53.857	1.0499	0.0017389	UP	-0.46872	0.99724	FALSE	0.35344	0.26061	FALSE	0.21946	0.99951	FALSE	UGT84A3; UDP-glycosyltransferase 84A3
BnaC01g24110D	chrC01	-	18585392	18591127	2856	5.07308	9.27525	0.379599	0.268546	-0.63917	0.99918	FALSE	4.8205	4.6893e-06	UP	0.53945	0.70287	FALSE	3.6336	0.007235	FALSE	AAE17; acyl-activating enzyme 17
BnaC01g24230D	chrC01	-	18883332	18885532	858	1.56911	19.9632	0.421187	0.8939	0.94579	0.99918	FALSE	4.1914	0.00078225	UP	3.3382	0.0038487	UP	1.7907	0.99951	FALSE	TET3; tetraspanin3
BnaC01g25430D	chrC01	-	21063390	21065544	1275	12.3693	19.7976	2.36195	3.68445	0.50161	0.99918	FALSE	2.1361	0.0020917	UP	0.34748	0.99855	FALSE	2.282	0.042355	FALSE	KING1; SNF1-related protein kinase regulatory subunit gamma 1
BnaC01g25760D	chrC01	+	22007834	22010362	1470	87.5725	53.5425	38.0226	34.7613	-0.26924	0.99918	FALSE	0.33355	0.15294	FALSE	-1.0409	0.018182	FALSE	1.0969	3.2103e-06	UP	SPT1; serine palmitoyltransferase 1; K00654 serine palmitoyltransferase [EC:2.3.1.50]
BnaC01g25860D	chrC01	+	22191474	22194032	1050	12.5166	35.2673	899.43	751.718	-0.39868	0.0098616	FALSE	-4.7034	3.2336e-173	DOWN	1.1634	0.021279	FALSE	-6.2738	6.9981e-220	DOWN	PRXCB; peroxidase 34; K00430 peroxidase [EC:1.11.1.7]
BnaC01g26060D	chrC01	-	22461882	22463069	1032	0	0.201587	17.1585	18.1151	-0.061589	0.99918	FALSE	-6.7793	0.00024552	DOWN	NA	NA	NA	-5.1996	0.00053223	DOWN	putative cysteine proteinase; K01376 [EC:3.4.22.-]
BnaC01g27190D	chrC01	-	24524004	24525039	852	26.5617	2.0348	15.9764	6.86399	-1.3587	0.98927	FALSE	-2.0438	0.63471	FALSE	-4.0375	0.00033303	DOWN	0.62669	0.87308	FALSE	PP2-B14; F-box protein PP2-B14
BnaC01g28170D	chrC01	-	25840353	25841594	831	63.3379	85.4514	135.1	161.169	0.11468	0.99918	FALSE	-1.2051	0.00028389	DOWN	0.10096	0.915	FALSE	-1.1996	0.00011574	DOWN	40S ribosomal protein S2-2; K02981 small subunit ribosomal protein S2e
BnaC01g28200D	chrC01	+	25856077	25865077	1974	5.32621	8.22033	0	0	NA	NA	NA	4.8755	0.00082617	UP	0.29501	0.99855	FALSE	4.3409	0.024042	FALSE	ZCF125; kinesin-like protein; K11498 centromeric protein E
BnaC01g29490D	chrC01	-	27847484	27850426	2325	34.1641	67.0791	79.3737	66.0993	-0.40389	0.99918	FALSE	-0.26843	0.99724	FALSE	0.6423	3.5798e-05	FALSE	-1.3229	4.6428e-09	DOWN	G-type lectin S-receptor-like serine/threonine-protein kinase
BnaC01g29860D	chrC01	-	28150027	28151817	909	29.9741	19.6823	2.38533	6.64451	1.3381	0.99918	FALSE	1.277	0.13976	FALSE	-0.93789	0.99855	FALSE	3.5447	3.4254e-05	UP	Sulfite exporter TauE/SafE family protein
BnaC01g29930D	chrC01	+	28301624	28303066	1188	83.3206	16.5193	68.0372	27.3571	-1.4543	0.00030506	DOWN	-1.0174	0.45749	FALSE	-2.6656	4.9818e-12	DOWN	0.18564	0.99951	FALSE	GPT2; glucose-6-phosphate/phosphate translocator 2; K15283 solute carrier family 35, member E1
BnaC01g29940D	chrC01	+	28317584	28321622	1440	92.3798	34.5285	45.9251	31.3577	-0.69033	0.73791	FALSE	-0.15069	0.99724	FALSE	-1.7509	3.9096e-08	DOWN	0.90158	7.7372e-05	FALSE	BGLU46; beta glucosidase 46; K05350 beta-glucosidase [EC:3.2.1.21]
BnaC01g30550D	chrC01	-	28998039	29004918	717	0.357653	0.5803	94.0826	95.2023	-0.1228	0.99918	FALSE	-7.6477	9.5191e-15	DOWN	0.36716	0.99855	FALSE	-8.1459	1.206e-13	DOWN	alpha/beta-Hydrolases superfamily protein
BnaC01g30600D	chrC01	+	29080172	29082474	1428	38.2052	23.7466	55.9276	60.6913	-0.021933	0.99918	FALSE	-1.6434	3.8674e-05	DOWN	-1.0171	0.43396	FALSE	-0.6565	0.31751	FALSE	ALF5; MATE efflux family protein ALF5; K03327 multidrug resistance protein, MATE family
BnaC01g31020D	chrC01	-	29546731	29547938	795	65.9641	10.3801	8.78823	5.90902	-0.71252	0.99918	FALSE	0.52317	0.94721	FALSE	-2.9989	2.5659e-07	DOWN	2.8013	3.511e-08	UP	MYB15; myb domain protein 15; K09422 myb proto-oncogene protein, plant
BnaC01g31050D	chrC01	-	29674888	29676131	639	24.48	5.10056	58.8158	32.7071	-0.98647	0.53156	FALSE	-2.9705	0.0035695	DOWN	-2.594	0.083659	FALSE	-1.3713	0.044787	FALSE	ethylene-responsive transcription factor ERF098
BnaC01g31340D	chrC01	+	30168246	30171296	3051	18.386	5.61404	22.3073	13.6061	-0.85313	0.26607	FALSE	-1.5668	0.020664	FALSE	-2.0426	0.00019592	DOWN	-0.38562	0.99951	FALSE	putative calcium-transporting ATPase 13; K01537 Ca2+-transporting ATPase [EC:3.6.3.8]
BnaC01g31510D	chrC01	-	30385206	30387042	1578	44.6084	83.2765	27.7866	33.1113	0.11307	0.99918	FALSE	1.0409	1.621e-07	UP	0.56952	0.00084571	FALSE	0.57622	0.1735	FALSE	FRIGIDA-like protein
BnaC01g31610D	chrC01	-	30517135	30517356	222	665.64	680.651	272.933	323.456	0.10516	0.99918	FALSE	0.78369	3.6099e-06	FALSE	-0.2989	0.99855	FALSE	1.1795	6.4554e-08	UP	UBL5; ubiquitin-like protein 5; K13113 ubiquitin-like protein 5
BnaC01g31710D	chrC01	+	30587580	30588332	606	90.2398	119.238	34.9849	34.8046	-0.14732	0.99918	FALSE	1.4868	2.4931e-06	UP	0.070935	0.98936	FALSE	1.2603	0.0028808	UP	N-terminal nucleophile aminohydrolases (Ntn hydrolases) superfamily protein
BnaC01g31860D	chrC01	-	30939040	30943557	1545	17.8427	30.207	40.9328	46.8495	0.054912	0.99918	FALSE	-0.92281	0.17571	FALSE	0.42847	0.41596	FALSE	-1.3046	0.0043704	DOWN	MATE efflux family protein; K03327 multidrug resistance protein, MATE family
BnaC01g33070D	chrC01	+	32343578	32345612	1686	9.54416	30.4365	10.2169	12.5098	0.15224	0.99918	FALSE	0.99308	0.0063856	FALSE	1.342	0.00063257	UP	-0.20498	0.99951	FALSE	DWF1; Delta(24)-sterol reductase; K09828 delta24-sterol reductase [EC:1.3.1.72]
BnaC01g33240D	chrC01	+	32427634	32427936	303	199.734	62.7088	220.643	119.918	-1.0195	0.084275	FALSE	-1.225	0.18153	FALSE	-2.0024	0.00012343	DOWN	-0.25035	0.99951	FALSE	hypothetical protein
BnaC01g34080D	chrC01	-	33260511	33261095	585	4.8219	0.11854	10.7075	31.6292	1.4228	0.28712	FALSE	-8.3494	0.00071285	DOWN	-5.6772	0.83509	FALSE	-1.2577	0.99951	FALSE	hypothetical protein
BnaC01g35070D	chrC01	-	34384668	34385627	732	78.9106	284.488	42.1279	37.8506	-0.29432	0.99918	FALSE	2.6203	4.8124e-33	UP	1.519	5.3768e-19	UP	0.79873	0.069774	FALSE	EBP; ethylene-responsive transcription factor RAP2-3; K09286 EREBP-like factor
BnaC01g35480D	chrC01	-	34866156	34867435	978	473.02	108.557	444.025	221.934	-1.1404	2.6355e-15	DOWN	-1.3213	2.8667e-08	DOWN	-2.4545	3.1866e-51	DOWN	-0.015452	0.99951	FALSE	probable isoaspartyl peptidase/L-asparaginase 2; K13051 beta-aspartyl-peptidase (threonine type) [EC:3.4.19.5]
BnaC01g35550D	chrC01	-	34963000	34966790	1926	29.7246	9.28932	2.75193	2.28975	-0.40512	0.99918	FALSE	1.7307	0.044776	FALSE	-2.0091	0.000211	DOWN	3.3264	2.0884e-10	UP	SULTR3;4; putative sulfate transporter 3;4; K17471 sulfate transporter 3
BnaC01g36130D	chrC01	+	35492906	35493736	831	1873.06	1426.39	4296.24	4138.71	-0.19376	0.99918	FALSE	-1.8265	7.3184e-249	DOWN	-0.72411	1.7506e-10	FALSE	-1.3044	1.0197e-175	DOWN	legume lectin-like protein
BnaC01g36570D	chrC01	-	35787780	35794075	3090	40.7063	31.7106	61.2433	61.2767	-0.13908	0.99918	FALSE	-1.24	2.5429e-06	DOWN	-0.69137	0.72642	FALSE	-0.69601	0.0088926	FALSE	leucine-rich repeat transmembrane protein kinase
BnaC01g36670D	chrC01	-	35850678	35852978	1539	1.37467	0.720944	26.0643	9.40643	-1.6102	0.018311	FALSE	-3.9953	0.0057749	FALSE	-1.2622	0.99855	FALSE	-4.3516	2.1688e-08	DOWN	CYP72A15; cytochrome P450, family 72, subfamily A, polypeptide 15
BnaC01g37200D	chrC01	+	36381502	36383613	1092	9.15848	20.3846	1.76497	3.59955	0.8883	0.99918	FALSE	2.2119	0.0038993	UP	0.82322	0.44905	FALSE	2.2687	0.1947	FALSE	Aldolase-type TIM barrel family protein; K11517 (S)-2-hydroxy-acid oxidase [EC:1.1.3.15]
BnaC01g37270D	chrC01	-	36412093	36416085	1923	12.8685	11.9723	0.626414	0.448693	-0.62125	0.99918	FALSE	4.4482	3.5783e-05	UP	-0.43522	0.99855	FALSE	4.2539	2.9441e-05	UP	CID4; hydroxyproline-rich glycoprotein family protein
BnaC01g37310D	chrC01	+	36432790	36436890	2616	7.13143	8.03203	0.138141	0.146591	-0.05421	0.99918	FALSE	5.4862	6.5906e-05	UP	-0.1595	0.99855	FALSE	5.5833	0.00028195	UP	kinase-related protein
BnaC01g37340D	chrC01	+	36471161	36471439	279	179.46	253.522	0.431754	0.343623	-0.46925	0.99918	FALSE	9.2374	4.4876e-12	UP	0.16737	0.70677	FALSE	8.5925	2.0878e-09	UP	EIF4A-2; eukaryotic initiation factor 4A-2; K03257 translation initiation factor 4A
BnaC01g37450D	chrC01	+	36604664	36607569	1755	83.0317	85.8229	0	0	NA	NA	NA	8.0899	9.3609e-30	UP	-0.28338	0.99855	FALSE	8.1337	4.6001e-29	UP	ATBFRUCT1; beta-fructofuranosidase, insoluble isoenzyme CWINV1; K01193 beta-fructofuranosidase [EC:3.2.1.26]
BnaC01g37560D	chrC01	+	36838959	36840843	786	48.4491	48.0833	0	0.365919	NA	NA	NA	6.7482	2.3468e-08	UP	-0.34201	0.99855	FALSE	6.1976	1.3131e-08	UP	SCL30A; SC35-like splicing factor 30A; K12900 FUS-interacting serine-arginine-rich protein 1
BnaC01g37620D	chrC01	+	36864731	36867623	1626	9.81749	12.4106	0.963082	0.471689	-1.1697	0.99918	FALSE	4.4279	0.00014719	UP	0.0070706	0.99855	FALSE	3.2429	0.0067305	FALSE	ECT4; hypothetical protein
BnaC01g37750D	chrC01	-	37008571	37010686	1320	6.60521	10.7171	0	0	NA	NA	NA	4.6776	0.0025391	UP	0.36716	0.99855	FALSE	4.0708	0.061966	FALSE	CAX2; low affinity calcium antiporter CAX2; K07300 Ca2+:H+ antiporter
BnaC01g37760D	chrC01	+	37025580	37026059	480	76.2634	86.5378	0	0	NA	NA	NA	6.2315	2.0477e-09	UP	-0.14874	0.99855	FALSE	6.1407	2.7694e-08	UP	chaperone DnaJ-domain containing protein
BnaC01g37790D	chrC01	+	37048790	37052744	2661	5.63758	8.52164	0.0452685	0	NA	NA	NA	5.3583	2.8288e-05	UP	0.26498	0.99855	FALSE	6.8537	0.0024299	UP	WW domain-containing protein
BnaC01g37880D	chrC01	+	37086456	37087640	1185	19.7468	21.2427	0.711574	0.0809036	-3.2766	0.99918	FALSE	7.7469	3.4631e-05	UP	-0.22573	0.99855	FALSE	4.6877	3.5678e-05	UP	pentatricopeptide repeat-containing protein
BnaC01g38040D	chrC01	-	37132084	37134868	1845	6.67155	9.43404	0	0	NA	NA	NA	4.9767	0.00044303	UP	0.16878	0.99855	FALSE	4.5683	0.0092583	FALSE	ECT5; protein ECT5
BnaC01g38170D	chrC01	+	37278880	37280030	975	31.2985	34.7085	0	0	NA	NA	NA	5.9359	9.1916e-08	UP	-0.18188	0.99855	FALSE	5.8781	5.9457e-07	UP	protein BOI-related gene 3; K19042 E3 ubiquitin-protein ligase BOI and related proteins [EC:6.3.2.19]
BnaC01g38180D	chrC01	-	37286723	37288154	924	22.9656	16.2107	0.130367	0	NA	NA	NA	4.76	0.0016086	UP	-0.8336	0.99855	FALSE	7.354	0.00016094	UP	no apical meristem domain-containing transcriptional regulator
BnaC01g38650D	chrC01	-	37635192	37638104	1896	0.608633	0.292599	6.16274	7.33189	0.11075	0.99918	FALSE	-4.9368	0.003326	DOWN	-1.3877	0.99855	FALSE	-3.4466	0.035715	FALSE	SDP6; glycerol-3-phosphate dehydrogenase SDP6; K00111 glycerol-3-phosphate dehydrogenase [EC:1.1.5.3]
BnaC01g38680D	chrC01	-	37653718	37655044	852	191.049	48.3468	275.699	162.935	-0.89866	5.273e-05	FALSE	-2.0425	7.1967e-12	DOWN	-2.3135	3.0805e-16	DOWN	-0.63587	0.007813	FALSE	putative calcium-binding protein CML50; K13448 calcium-binding protein CML
BnaC01g38700D	chrC01	+	37657953	37660013	1068	54.625	25.3879	121.474	96.0503	-0.47865	0.99003	FALSE	-2.2093	6.177e-10	DOWN	-1.4365	0.022986	FALSE	-1.2597	7.4416e-06	DOWN	reticulon-like protein B8
BnaC01g38880D	chrC01	+	37749029	37752953	1911	9.15848	5.73346	38.8294	30.2011	-0.50241	0.99918	FALSE	-2.6868	2.0933e-07	DOWN	-1.0068	0.99855	FALSE	-2.1907	6.476e-08	DOWN	OMR1; threonine dehydratase; K01754 threonine dehydratase [EC:4.3.1.19]
BnaC01g38940D	chrC01	-	37783124	37786062	2433	14.8087	14.1941	31.2412	35.9762	0.063728	0.99918	FALSE	-1.6314	4.0338e-05	DOWN	-0.39223	0.99855	FALSE	-1.1837	0.0040013	DOWN	CDC48; cell division control protein 48-A; K13525 transitional endoplasmic reticulum ATPase
BnaC01g39000D	chrC01	+	37807786	37808632	222	70.7513	75.9056	200.766	253.064	0.19413	0.99918	FALSE	-2.0269	8.0746e-05	DOWN	-0.22963	0.99855	FALSE	-1.6114	0.004373	DOWN	--
BnaC01g39170D	chrC01	+	37906816	37907888	681	559.945	349.886	668.806	442.048	-0.73725	2.0182e-06	FALSE	-0.62697	0.082421	FALSE	-1.0095	7.5592e-07	DOWN	-0.36302	0.14888	FALSE	GSTU8; glutathione S-transferase TAU 8; K00799 glutathione S-transferase [EC:2.5.1.18]
BnaC01g39890D	chrC01	-	38361348	38362878	909	1.12844	3.28039	132.651	163.476	0.16158	0.99918	FALSE	-5.9287	2.0989e-34	DOWN	1.2085	0.99855	FALSE	-6.9839	7.7169e-27	DOWN	40S ribosomal protein S3a-2; K02984 small subunit ribosomal protein S3Ae
BnaC01g40290D	chrC01	-	38658885	38660154	678	0	0.20456	86.5247	125	0.39088	0.54286	FALSE	-9.5448	5.1424e-15	DOWN	NA	NA	NA	-6.9278	4.9472e-13	DOWN	NAD(P)-binding Rossmann-fold superfamily protein; K00059 3-oxoacyl-[acyl-carrier protein] reductase [EC:1.1.1.100]
BnaC01g41460D	chrC01_random	+	630057	631006	696	763.878	1615.58	1685.05	1031.85	-0.84742	3.6608e-23	FALSE	0.35716	3.0714e-19	FALSE	0.74956	2.9089e-46	FALSE	-1.2481	6.9071e-53	DOWN	OSM34; osmotin-like protein OSM34
BnaC01g42100D	chrC01_random	-	1146988	1148445	1458	2.72619	2.42568	11.6494	14.3346	0.15939	0.99918	FALSE	-2.8527	0.0049148	DOWN	-0.49957	0.99855	FALSE	-2.202	0.060028	FALSE	UGT71B5; UDP-glucosyl transferase 71B5
BnaC01g43040D	chrC01_random	-	2402680	2405932	1815	68.9838	72.8609	26.8794	30.5308	0.0439	0.99918	FALSE	0.96523	6.4718e-07	FALSE	-0.25219	0.99855	FALSE	1.253	2.6174e-07	UP	CRT1a; calreticulin-1; K08057 calreticulin
BnaC01g43100D	chrC01_random	+	2561921	2569715	1485	41.9625	46.6041	6.00269	7.68258	0.21612	0.99918	FALSE	2.3111	1.0339e-09	UP	-0.17972	0.99855	FALSE	2.6987	2.1773e-09	UP	emb1220; protein EMBRYO DEFECTIVE 1220; K12844 U4/U6 small nuclear ribonucleoprotein PRP31
BnaC01g43540D	chrC01_random	+	3112394	3114461	1527	7.809	4.31425	51.0394	22.7277	-1.307	0.002265	DOWN	-2.6869	0.00015832	DOWN	-1.1871	0.99855	FALSE	-2.8151	2.4343e-11	DOWN	SAHH2; adenosylhomocysteinase 2; K01251 adenosylhomocysteinase [EC:3.3.1.1]
BnaC01g44070D	chrC01_random	-	3701654	3704102	1998	44.2798	16.1043	51.8494	36.1315	-0.66093	0.38055	FALSE	-1.4555	0.0017737	DOWN	-1.7903	1.4229e-05	DOWN	-0.33439	0.99951	FALSE	COBL8; COBRA-like protein 8
BnaC01g44610D	chrC01_random	+	4083550	4085419	1290	28.5262	32.7377	2.89476	2.97274	-0.10152	0.99918	FALSE	3.1714	8.317e-08	UP	-0.13241	0.99855	FALSE	3.1941	1.8286e-06	UP	DNA binding / DNA-directed RNA polymerase; K03005 DNA-directed RNA polymerase I subunit RPA49
BnaC01g44760D	chrC01_random	-	4299158	4302037	2259	3.888	5.77115	0	0.084879	NA	NA	NA	5.7977	0.0038767	UP	0.23875	0.99855	FALSE	4.0814	0.05997	FALSE	protein kinase protein with adenine nucleotide alpha hydrolases-like domain-containing protein
BnaC01g44810D	chrC01_random	-	4333960	4337610	1899	14.6516	18.7332	0	0.0504849	NA	NA	NA	8.2459	6.6682e-07	UP	0.023461	0.99855	FALSE	5.7449	2.398e-06	UP	protein kinase family protein
BnaC01g44830D	chrC01_random	+	4361264	4363184	960	76.7309	86.1044	9.28541	11.3847	0.15419	0.99918	FALSE	2.6293	4.4116e-13	UP	-0.1648	0.99855	FALSE	2.9401	4.5603e-12	UP	hypothetical protein
BnaC02g00060D	chrC02	+	13235	15919	1929	2.692	2.1929	22.231	26.8876	0.1345	0.99918	FALSE	-3.9057	6.7029e-10	DOWN	-0.62692	0.99855	FALSE	-3.1525	5.2784e-07	DOWN	endomembrane family protein 70; K17086 transmembrane 9 superfamily member 2/4
BnaC02g00120D	chrC02	-	23576	25071	546	0	0	28.2396	39.156	0.33165	0.99918	FALSE	-5.563	5.9352e-05	DOWN	NA	NA	NA	-5	0.0018325	DOWN	hypothetical protein
BnaC02g00250D	chrC02	-	88268	92085	2094	0	0	11.5627	15.2459	0.25908	0.99918	FALSE	-6.1414	2.2597e-07	DOWN	NA	NA	NA	-5.651	1.6322e-05	DOWN	zincin-like metalloproteases family protein; K01414 oligopeptidase A [EC:3.4.24.70]
BnaC02g00270D	chrC02	+	97355	99360	1440	0	0	10.5402	7.25689	-0.67834	0.99918	FALSE	-4.5302	0.021257	FALSE	NA	NA	NA	-4.9773	0.0020677	DOWN	RBK1; receptor-like cytosolic serine/threonine-protein kinase RBK1
BnaC02g00320D	chrC02	+	114441	115586	747	0.0858225	0.0928325	208.022	334.842	0.54688	0.0001846	FALSE	-12.106	7.4856e-30	DOWN	-0.2178	0.99855	FALSE	-11.35	2.7602e-20	DOWN	GRF6; 14-3-3-like protein GF14 lambda
BnaC02g00390D	chrC02	+	140778	141839	795	31.208	21.5452	90.3067	122.522	0.30027	0.76096	FALSE	-2.7973	4.0555e-13	DOWN	-0.86563	0.99855	FALSE	-1.6396	4.969e-05	DOWN	EMB3010; 40S ribosomal protein S6-2; K02991 small subunit ribosomal protein S6e
BnaC02g00410D	chrC02	+	146117	149272	1836	7.85654	5.62774	53.3407	56.5512	-0.055541	0.99918	FALSE	-3.6186	1.4909e-18	DOWN	-0.81242	0.99855	FALSE	-2.87	1.4093e-14	DOWN	putative LRR receptor-like serine/threonine-protein kinase
BnaC02g00650D	chrC02	+	259041	262292	1596	1.84776	2.17249	10.0383	13.9361	0.33345	0.99918	FALSE	-2.9711	0.0023376	DOWN	-0.097509	0.99855	FALSE	-2.5484	0.035665	FALSE	splicing factor, CC1-like; K13091 RNA-binding protein 39
BnaC02g00690D	chrC02	-	282663	284039	1062	213.638	79.4669	269.843	278.946	-0.091996	0.99918	FALSE	-2.1012	1.3117e-26	DOWN	-1.7578	3.6906e-14	DOWN	-0.44367	0.12659	FALSE	ACT7; actin 7; K10355 actin, other eukaryote
BnaC02g00990D	chrC02	+	419473	420503	789	20.6385	12.1289	239.85	243.748	-0.11661	0.99918	FALSE	-4.6185	2.219e-41	DOWN	-1.098	0.99855	FALSE	-3.6454	1.3846e-35	DOWN	ATAF2; protein ATAF2
BnaC02g01030D	chrC02	-	442360	444446	1350	6.83833	7.29416	38.2793	41.1889	-0.034172	0.99918	FALSE	-2.7871	1.7671e-07	DOWN	-0.23798	0.99855	FALSE	-2.5916	7.9485e-07	DOWN	ATP synthase subunit beta-2; K02133 F-type H+-transporting ATPase subunit beta [EC:3.6.3.14]
BnaC02g01150D	chrC02	+	489957	492317	1254	0.562363	3.42858	52.737	77.981	0.42444	0.30677	FALSE	-4.7971	2.5295e-21	DOWN	2.277	0.88294	FALSE	-6.6579	6.8848e-15	DOWN	AGAL1; alpha-galactosidase 1; K07407 alpha-galactosidase [EC:3.2.1.22]
BnaC02g01230D	chrC02	-	507140	508999	1032	0.124243	0	72.7192	77.8486	-0.041529	0.99918	FALSE	-7.4729	1.442e-17	DOWN	NA	NA	NA	-9.2997	2.619e-13	DOWN	Succinyl-CoA ligase [GDP-forming] subunit alpha-1; K01899 succinyl-CoA synthetase alpha subunit [EC:6.2.1.4 6.2.1.5]
BnaC02g01270D	chrC02	+	520933	522764	468	0	0.148175	47.8749	78.2535	0.56902	0.89399	FALSE	-9.3344	1.0876e-06	DOWN	NA	NA	NA	-5.5391	4.233e-05	DOWN	H/ACA ribonucleoprotein complex subunit 2-like protein; K11129 H/ACA ribonucleoprotein complex subunit 2
BnaC02g01280D	chrC02	+	523288	525358	1029	0	0	37.5777	37.8266	-0.13034	0.99918	FALSE	-6.4274	6.1392e-09	DOWN	NA	NA	NA	-6.3264	9.2428e-09	DOWN	PK3; serine/threonine protein kinase 3; K08856 serine/threonine kinase 16 [EC:2.7.11.1]
BnaC02g01340D	chrC02	-	542736	543696	327	1.76448	4.87754	64.8344	91.4731	0.35672	0.99918	FALSE	-4.5188	2.4029e-06	DOWN	1.1358	0.99855	FALSE	-5.3062	8.4865e-05	DOWN	hypothetical protein
BnaC02g01460D	chrC02	+	583841	591802	3696	0.728516	0.46906	4.20435	4.85061	0.06642	0.99918	FALSE	-3.66	0.002286	DOWN	-0.96626	0.99855	FALSE	-2.6356	0.034179	FALSE	formin-like protein 16
BnaC02g01610D	chrC02	-	655328	657707	1212	4.91928	2.05978	415.843	316.326	-0.53449	0.0029588	FALSE	-7.5524	1.7158e-84	DOWN	-1.587	0.99855	FALSE	-6.5082	3.8425e-116	DOWN	GDH2; glutamate dehydrogenase 2; K00261 glutamate dehydrogenase (NAD(P)+) [EC:1.4.1.3]
BnaC02g01650D	chrC02	+	671938	678119	3033	10.6955	8.4596	99.9261	102.224	-0.10706	0.99918	FALSE	-3.8847	1.6359e-59	DOWN	-0.66941	0.99855	FALSE	-3.3306	6.1112e-53	DOWN	Tudor1; TUDOR-SN protein 1; K15979 staphylococcal nuclease domain-containing protein 1
BnaC02g01730D	chrC02	-	752861	757752	876	9.22121	7.44122	40.7032	46.6221	0.056009	0.99918	FALSE	-2.9371	6.8993e-06	DOWN	-0.64049	0.99855	FALSE	-2.2488	0.00057702	DOWN	40S ribosomal protein S4-3; K02987 small subunit ribosomal protein S4e
BnaC02g01940D	chrC02	+	844859	853118	3351	0.0191314	0.0206941	17.1469	18.0813	-0.063312	0.99918	FALSE	-10.061	5.2686e-10	DOWN	-0.2178	0.99855	FALSE	-9.9145	2.4155e-09	DOWN	UBP13; ubiquitin carboxyl-terminal hydrolase 13; K11838 ubiquitin carboxyl-terminal hydrolase 7 [EC:3.4.19.12]
BnaC02g02020D	chrC02	-	894135	896090	930	0	0	24.9986	32.4724	0.2375	0.99918	FALSE	-6.0613	5.5975e-07	DOWN	NA	NA	NA	-5.5924	2.723e-05	DOWN	ribosomal protein S8e family protein; K14842 ribosome biogenesis protein NSA2
BnaC02g02070D	chrC02	+	925567	928429	1521	0.0421495	0	12.6716	18.09	0.37373	0.99918	FALSE	-5.927	2.2898e-06	DOWN	NA	NA	NA	-8.3386	0.00077351	DOWN	ATO; protein ATROPOS; K12827 splicing factor 3A subunit 3
BnaC02g02100D	chrC02	-	938336	945854	3162	0.101375	0.021931	5.29534	5.57882	-0.064626	0.99918	FALSE	-8.2805	0.00099153	DOWN	-2.5397	0.99855	FALSE	-5.8137	0.00076213	DOWN	Importin-beta, N-terminal domain-containing protein; K18460 exportin-7
BnaC02g02120D	chrC02	-	953723	955222	630	0	0	22.1798	21.0003	-0.2187	0.99918	FALSE	-4.8706	0.004764	DOWN	NA	NA	NA	-4.858	0.0039691	DOWN	PRA1.A2; PRA1 family protein A2
BnaC02g02190D	chrC02	-	968133	970149	927	0	0	15.5934	21.6149	0.33122	0.99918	FALSE	-5.4694	0.00012121	DOWN	NA	NA	NA	-4.9069	0.0030555	DOWN	RPN8A; probable 26S proteasome non-ATPase regulatory subunit 8A; K03038 26S proteasome regulatory subunit N8
BnaC02g02290D	chrC02	-	1026739	1029873	1785	0.179578	0.815834	7.08585	11.6012	0.57139	0.99918	FALSE	-4.1195	0.00032422	DOWN	1.8526	0.99855	FALSE	-5.409	0.006351	FALSE	DEAD-box ATP-dependent RNA helicase 18; K14809 ATP-dependent RNA helicase DDX55/SPB4 [EC:3.6.4.13]
BnaC02g02350D	chrC02	+	1050780	1052616	975	0.19726	0.497868	646.898	447.495	-0.67153	3.0762e-07	FALSE	-10.102	1.8829e-72	DOWN	1.0046	0.99855	FALSE	-11.786	1.9102e-77	DOWN	peroxidase 52; K00430 peroxidase [EC:1.11.1.7]
BnaC02g02430D	chrC02	-	1071452	1073087	1185	0	0	19.0092	27.9118	0.41431	0.99918	FALSE	-6.1925	1.239e-07	DOWN	NA	NA	NA	-5.5469	3.9677e-05	DOWN	Surfeit locus protein 6
BnaC02g02440D	chrC02	+	1073622	1078140	3201	0	0.0216638	23.2564	24.9186	-0.040271	0.99918	FALSE	-10.457	2.0234e-12	DOWN	NA	NA	NA	-7.2714	3.2713e-16	DOWN	CEV1; cellulose synthase A catalytic subunit 3 [UDP-forming]; K10999 cellulose synthase A [EC:2.4.1.12]
BnaC02g02460D	chrC02	-	1088214	1090030	1152	0	0	13.4889	12.0671	-0.30057	0.99918	FALSE	-4.942	0.003319	DOWN	NA	NA	NA	-5.0112	0.0017161	DOWN	transcription elongation factor (TFIIS) family protein
BnaC02g02500D	chrC02	-	1104414	1107263	1713	0.0748504	0	14.1345	15.8945	0.029448	0.99918	FALSE	-5.9118	2.6642e-06	DOWN	NA	NA	NA	-7.6677	4.1849e-05	DOWN	clathrin adaptor complexes medium subunit family protein
BnaC02g02570D	chrC02	+	1134060	1135810	1275	0	0.0543889	20.5017	22.1067	-0.031126	0.99918	FALSE	-8.9566	2.0391e-05	DOWN	NA	NA	NA	-5.7615	5.8301e-06	DOWN	--
BnaC02g02730D	chrC02	+	1207569	1209975	924	0.27753	0.600397	27.8986	33.4095	0.1202	0.99918	FALSE	-6.0879	3.9204e-07	DOWN	0.7822	0.99855	FALSE	-6.7581	9.3339e-06	DOWN	BTR1L; TOMV RNA binding protein; K14944 RNA-binding protein Nova
BnaC02g02780D	chrC02	-	1275924	1278956	2421	0	0	9.00584	6.69235	-0.56821	0.99918	FALSE	-5.1629	0.00094226	DOWN	NA	NA	NA	-5.4998	5.7849e-05	DOWN	SDP1; triacylglycerol lipase SDP1; K14674 TAG lipase / steryl ester hydrolase / phospholipase A2 / LPA acyltransferase [EC:3.1.1.3 3.1.1.13 3.1.1.4 2.3.1.51]
BnaC02g02880D	chrC02	+	1316839	1317033	195	0	0.711239	339.757	381.517	0.027378	0.99918	FALSE	-9.3568	1.7024e-13	DOWN	NA	NA	NA	-7.1033	1.4093e-14	DOWN	RPS28; 40S ribosomal protein S28-2; K02979 small subunit ribosomal protein S28e
BnaC02g03000D	chrC02	-	1401721	1405705	1068	0.180083	0.389583	337.241	261.76	-0.5054	0.053428	FALSE	-9.6817	4.7814e-49	DOWN	0.7822	0.99855	FALSE	-10.978	1.6146e-50	DOWN	GDSL esterase/lipase
BnaC02g03080D	chrC02	-	1436866	1437622	237	0	0.585197	77.7649	97.8934	0.19223	0.99918	FALSE	-7.6758	4.5944e-05	DOWN	NA	NA	NA	-5.2574	0.00035709	DOWN	hypothetical protein
BnaC02g03100D	chrC02	+	1449017	1452138	1506	0	0	9.75833	14.7053	0.45176	0.99918	FALSE	-5.6138	3.9506e-05	DOWN	NA	NA	NA	-4.9307	0.0026842	DOWN	phosphoadenosine phosphosulfate (PAPS) reductase family protein
BnaC02g03130D	chrC02	+	1457211	1458336	669	0	0.103656	154.31	167.666	-0.020106	0.99918	FALSE	-10.949	3.3621e-16	DOWN	NA	NA	NA	-7.7431	1.0097e-21	DOWN	heavy metal transport/detoxification domain-containing protein
BnaC02g03200D	chrC02	-	1524055	1525893	1044	0	0	21.3458	23.3249	-0.011944	0.99918	FALSE	-5.7507	1.2257e-05	DOWN	NA	NA	NA	-5.5314	4.4988e-05	DOWN	Cysteine proteinases superfamily protein
BnaC02g03240D	chrC02	-	1538393	1540333	1101	0.0582283	0	78.5557	89.7755	0.052741	0.99918	FALSE	-7.7719	3.4691e-21	DOWN	NA	NA	NA	-10.504	6.3506e-13	DOWN	IDH-V; Isocitrate dehydrogenase [NAD] catalytic subunit 5; K00030 isocitrate dehydrogenase (NAD+) [EC:1.1.1.41]
BnaC02g03430D	chrC02	+	1632765	1633332	411	71.5966	43.0248	288.399	337.297	0.08609	0.99918	FALSE	-3.2604	2.2142e-22	DOWN	-1.0658	0.85603	FALSE	-2.1168	4.1905e-12	DOWN	40S ribosomal protein S23-2; K02973 small subunit ribosomal protein S23e
BnaC02g03460D	chrC02	-	1645380	1651529	4467	0	0	2.13035	3.69147	0.65324	0.99918	FALSE	-5.1883	0.00081019	DOWN	NA	NA	NA	-4.3038	0.043091	FALSE	UPL4; E3 ubiquitin-protein ligase UPL4; K10590 E3 ubiquitin-protein ligase TRIP12 [EC:6.3.2.19]
BnaC02g03470D	chrC02	+	1653708	1656503	2070	0.86718	1.23952	6.40122	9.17025	0.37875	0.99918	FALSE	-3.1768	0.0040668	DOWN	0.1843	0.99855	FALSE	-2.9907	0.037083	FALSE	PRR7; pseudo-response regulator 7; K12129 pseudo-response regulator 7
BnaC02g03970D	chrC02	+	2022455	2024887	774	0	0	20.0766	24.7728	0.16338	0.99918	FALSE	-5.4059	0.00019199	DOWN	NA	NA	NA	-5.0112	0.0017161	DOWN	thioredoxin family protein
BnaC02g03980D	chrC02	+	2027697	2031359	1767	42.3405	50.6652	456.341	290.868	-0.78961	1.7378e-13	FALSE	-2.811	1.6235e-70	DOWN	-0.072118	0.99855	FALSE	-3.5367	1.102e-149	DOWN	NADP-ME2; NADP-dependent malic enzyme 2; K00029 malate dehydrogenase (oxaloacetate-decarboxylating)(NADP+) [EC:1.1.1.40]
BnaC02g04000D	chrC02	+	2035305	2038477	1686	0	0.123391	35.2947	36.6766	-0.084459	0.99918	FALSE	-8.5051	2.2953e-12	DOWN	NA	NA	NA	-6.9483	3.3328e-13	DOWN	clathrin interactor EPSIN 1; K12471 epsin
BnaC02g04020D	chrC02	+	2044709	2044906	198	0	0.350232	531.116	315.212	-0.89257	0.036592	FALSE	-10.103	3.0676e-10	DOWN	NA	NA	NA	-7.7698	4.4835e-22	DOWN	--
BnaC02g04070D	chrC02	-	2064982	2069818	2673	0.11992	0.311317	6.98511	8.89486	0.20882	0.99918	FALSE	-5.1262	2.2828e-05	DOWN	1.0452	0.99855	FALSE	-5.9708	0.00028015	DOWN	protein kinase superfamily protein; K04424 sterile alpha motif and leucine zipper containing kinase AZK [EC:2.7.11.25]
BnaC02g04130D	chrC02	-	2103503	2107124	1374	0.88652	0.857991	15.0793	16.3273	-0.025147	0.99918	FALSE	-4.5398	8.0432e-05	DOWN	-0.37827	0.99855	FALSE	-4.195	0.0002852	DOWN	hypothetical protein
BnaC02g04160D	chrC02	-	2114482	2117806	1713	0	0	6.53983	8.05919	0.16152	0.99918	FALSE	-4.932	0.0034916	DOWN	NA	NA	NA	-4.5391	0.017715	FALSE	conserved oligomeric Golgi complex component-related protein
BnaC02g04250D	chrC02	-	2159040	2160611	1572	0	0	14.0229	11.3435	-0.44579	0.99918	FALSE	-5.3012	0.00039387	DOWN	NA	NA	NA	-5.5157	5.0835e-05	DOWN	ubiquitin-associated/translation elongation factor EF1B protein
BnaC02g04280D	chrC02	+	2168120	2172320	1374	0	0	72.3282	60.774	-0.39097	0.99918	FALSE	-7.5286	3.4068e-18	DOWN	NA	NA	NA	-7.6882	5.4433e-21	DOWN	CLT3; CRT (chloroquine-resistance transporter)-like transporter 3
BnaC02g04340D	chrC02	+	2209894	2216280	4602	0	0.0150686	7.3553	7.54134	-0.10383	0.99918	FALSE	-9.2568	2.0931e-06	DOWN	NA	NA	NA	-6.1344	1.0645e-07	DOWN	PHD-finger and DNA binding domain-containing protein
BnaC02g04460D	chrC02	+	2336133	2342005	3750	0.0170958	0	8.76944	12.8595	0.41241	0.99918	FALSE	-6.7365	5.8637e-11	DOWN	NA	NA	NA	-9.1094	5.8818e-06	DOWN	EMB3011; RNA helicase family protein; K12815 pre-mRNA-splicing factor ATP-dependent RNA helicase DHX38/PRP16 [EC:3.6.4.13]
BnaC02g04490D	chrC02	+	2354675	2355407	552	4.99403	3.89442	53.2465	45.5039	-0.36656	0.99918	FALSE	-3.8362	8.4861e-05	DOWN	-0.68987	0.99855	FALSE	-3.5211	2.5984e-05	DOWN	MSF1-like protein
BnaC02g04540D	chrC02	+	2396271	2397183	744	4.56693	9.13426	54.2391	52.3166	-0.19193	0.99918	FALSE	-2.8076	2.5389e-05	DOWN	0.66899	0.99855	FALSE	-3.6767	1.5071e-07	DOWN	NAC083; NAC domain containing protein 83
BnaC02g04560D	chrC02	+	2419819	2421178	828	0.464561	1.00501	92.8177	68.8927	-0.56991	0.99918	FALSE	-6.3887	4.3244e-13	DOWN	0.7822	0.99855	FALSE	-7.7491	3.8735e-16	DOWN	GRAM domain family protein
BnaC02g04620D	chrC02	+	2453560	2456707	1668	2.03705	3.70011	25.3485	28.6808	0.038321	0.99918	FALSE	-3.2441	1.1099e-07	DOWN	0.53001	0.99855	FALSE	-3.7441	5.1057e-08	DOWN	AK-LYS1; aspartokinase 1; K00928 aspartate kinase [EC:2.7.2.4]
BnaC02g04700D	chrC02	+	2488790	2492776	3342	0.65222	0.643244	5.4787	5.36441	-0.17028	0.99918	FALSE	-3.3496	0.0040836	DOWN	-0.35107	0.99855	FALSE	-3.1771	0.0045527	DOWN	NEF1; no exine formation 1
BnaC02g04740D	chrC02	-	2500696	2503146	1317	0	0	28.1712	29.8459	-0.056554	0.99918	FALSE	-6.4415	5.0698e-09	DOWN	NA	NA	NA	-6.2668	2.0454e-08	DOWN	ubiquinol-cytochrome C reductase iron-sulfur subunit; K00411 ubiquinol-cytochrome c reductase iron-sulfur subunit [EC:1.10.2.2]
BnaC02g04750D	chrC02	-	2504881	2506436	816	0	0	49.7485	43.3533	-0.33838	0.99918	FALSE	-6.2895	3.8236e-08	DOWN	NA	NA	NA	-6.3966	3.4839e-09	DOWN	ubiquinol-cytochrome C reductase iron-sulfur subunit; K00411 ubiquinol-cytochrome c reductase iron-sulfur subunit [EC:1.10.2.2]
BnaC02g04760D	chrC02	-	2506832	2508036	723	0	0.191828	90.1363	85.5279	-0.21558	0.99918	FALSE	-9.0901	1.3784e-11	DOWN	NA	NA	NA	-7.0795	2.3297e-14	DOWN	ATP5; delta subunit of Mt ATP synthase; K02137 F-type H+-transporting ATPase subunit O
BnaC02g04800D	chrC02	+	2532528	2533844	1146	0.0559419	0.48409	273.504	288.031	-0.065202	0.99918	FALSE	-9.5064	2.3881e-59	DOWN	2.7822	0.99855	FALSE	-12.362	1.8941e-34	DOWN	AAC2; ADP/ATP carrier protein 2; K05863 solute carrier family 25 (mitochondrial adenine nucleotide translocator), member 4/5/6/31
BnaC02g04910D	chrC02	+	2574987	2578238	1794	0.0714709	0.0386543	52.7765	52.264	-0.15394	0.99918	FALSE	-10.691	4.2941e-14	DOWN	-1.2178	0.99855	FALSE	-9.635	4.4143e-16	DOWN	PDAT; phospholipid:diacylglycerol acyltransferase; K00679 phospholipid:diacylglycerol acyltransferase [EC:2.3.1.158]
BnaC02g05110D	chrC02	+	2667664	2668808	591	0.108476	0.117336	52.5863	61.9673	0.096954	0.99918	FALSE	-9.3344	1.0876e-06	DOWN	-0.2178	0.99855	FALSE	-9.0279	1.1047e-05	DOWN	translocon-associated protein subunit beta; K13250 translocon-associated protein subunit beta
BnaC02g05120D	chrC02	-	2669881	2671532	1074	0.119384	0.129136	217.59	240.927	0.007121	0.99918	FALSE	-11.155	2.2834e-36	DOWN	-0.2178	0.99855	FALSE	-10.938	7.6172e-33	DOWN	PHT3;1; phosphate transporter 3;1; K15102 solute carrier family 25 (mitochondrial phosphate transporter), member 3
BnaC02g05210D	chrC02	+	2728801	2731366	1281	0	0	14.1993	18.6353	0.25235	0.99918	FALSE	-5.7221	1.5854e-05	DOWN	NA	NA	NA	-5.2384	0.00040843	DOWN	COP13; COP9 signalosome complex subunit 3; K12177 COP9 signalosome complex subunit 3
BnaC02g05360D	chrC02	-	2778538	2781948	873	0.0734357	0	20.5595	22.1832	-0.030204	0.99918	FALSE	-5.4203	0.00017319	DOWN	NA	NA	NA	-8.2358	0.0012766	DOWN	Surfeit locus protein 2 (SURF2)
BnaC02g05520D	chrC02	-	2889273	2891185	1461	0	0	19.4582	25.2637	0.23682	0.99918	FALSE	-6.3508	1.7185e-08	DOWN	NA	NA	NA	-5.8826	1.7474e-06	DOWN	hypothetical protein
BnaC02g05770D	chrC02	+	3006771	3009033	1155	0.27753	0.600397	743.094	532.892	-0.61956	3.4936e-08	FALSE	-10.083	9.9089e-103	DOWN	0.7822	0.99855	FALSE	-11.493	3.6558e-111	DOWN	FDH; formate dehydrogenase; K00122 formate dehydrogenase [EC:1.2.1.2]
BnaC02g05790D	chrC02	-	3014839	3017333	1665	0	0	7.81358	7.94605	-0.11561	0.99918	FALSE	-4.8706	0.004764	DOWN	NA	NA	NA	-4.7549	0.0067052	FALSE	Alg9-like mannosyltransferase family; K05286 phosphatidylinositol glycan, class B [EC:2.4.1.-]
BnaC02g05850D	chrC02	-	3044507	3048579	3501	0	0.0198074	9.01467	10.0225	0.013029	0.99918	FALSE	-9.2726	1.833e-06	DOWN	NA	NA	NA	-6.0334	3.4623e-07	DOWN	GMII; alpha-mannosidase II; K01231 alpha-mannosidase II [EC:3.2.1.114]
BnaC02g05870D	chrC02	+	3052627	3054781	1059	0	0	17.8585	17.7438	-0.14916	0.99918	FALSE	-5.3768	0.00023612	DOWN	NA	NA	NA	-5.2946	0.00027479	DOWN	hypothetical protein
BnaC02g05920D	chrC02	+	3110189	3111720	993	0	0	107.601	41.0323	-1.5307	3.4221e-06	DOWN	-6.4934	2.4759e-09	DOWN	NA	NA	NA	-7.7928	2.1758e-22	DOWN	peroxidase 56; K00430 peroxidase [EC:1.11.1.7]
BnaC02g05940D	chrC02	-	3114339	3115248	594	0.107928	0.116744	154.731	203.685	0.25671	0.73577	FALSE	-11.058	3.648e-17	DOWN	-0.2178	0.99855	FALSE	-10.592	1.5044e-13	DOWN	40S ribosomal protein S9-2; K02997 small subunit ribosomal protein S9e
BnaC02g06010D	chrC02	-	3169240	3171133	1188	0	0	11.762	13.6382	0.073651	0.99918	FALSE	-5.1629	0.00094226	DOWN	NA	NA	NA	-4.858	0.0039691	DOWN	putative ubiquitin conjugation factor E4; K10597 ubiquitin conjugation factor E4 B [EC:6.3.2.19]
BnaC02g06020D	chrC02	-	3171194	3174173	1827	0	0	6.39549	8.71076	0.30588	0.99918	FALSE	-5.1371	0.001105	DOWN	NA	NA	NA	-4.5999	0.013633	FALSE	putative ubiquitin conjugation factor E4; K10597 ubiquitin conjugation factor E4 B [EC:6.3.2.19]
BnaC02g06150D	chrC02	+	3278105	3280067	972	0	0	28.5038	30.9706	-0.020117	0.99918	FALSE	-6.0567	5.8865e-07	DOWN	NA	NA	NA	-5.8455	2.5486e-06	DOWN	mitochondrial substrate carrier family protein; K15121 solute carrier family 25, member 44
BnaC02g06190D	chrC02	-	3301708	3310994	6465	0	0	1.82599	2.29853	0.19217	0.99918	FALSE	-5.0382	0.001963	DOWN	NA	NA	NA	-4.6147	0.012745	FALSE	cell morphogenesis domain-containing protein
BnaC02g06410D	chrC02	+	3433463	3436941	1818	0.0352637	0	22.5282	27.0527	0.12418	0.99918	FALSE	-6.7649	3.6523e-11	DOWN	NA	NA	NA	-9.426	4.0472e-07	DOWN	hydrolase, alpha/beta fold family protein
BnaC02g06440D	chrC02	-	3445179	3451150	3423	0.955179	0.911646	6.89747	7.5061	-0.017868	0.99918	FALSE	-3.3312	0.0002509	DOWN	-0.39838	0.99855	FALSE	-2.9589	0.0011964	DOWN	HEAT repeat-containing protein
BnaC02g06690D	chrC02	-	3570748	3573160	1071	0	0.129497	66.9219	35.269	-1.0639	0.042909	FALSE	-8.379	1.1339e-07	DOWN	NA	NA	NA	-7.2167	1.1439e-15	DOWN	GLN1;4; glutamine synthetase 1;4; K01915 glutamine synthetase [EC:6.3.1.2]
BnaC02g06710D	chrC02	-	3604060	3606825	2076	0.308812	0.634668	47.3482	48.4434	-0.10687	0.99918	FALSE	-6.5438	4.5873e-23	DOWN	0.7082	0.99855	FALSE	-7.3671	2.732e-21	DOWN	GCN1; ABC transporter F family member 1; K06185 ATP-binding cassette, subfamily F, member 2
BnaC02g06900D	chrC02	+	3682067	3685414	1260	0.0508805	0.0550364	15.392	15.9785	-0.085919	0.99918	FALSE	-8.4712	0.00038365	DOWN	-0.2178	0.99855	FALSE	-8.3476	0.00073932	DOWN	BPA1; binding partner of acd11 1
BnaC02g06920D	chrC02	+	3689686	3696434	3696	0	0	5.05173	6.61446	0.24898	0.99918	FALSE	-5.7564	1.1689e-05	DOWN	NA	NA	NA	-5.2761	0.0003123	DOWN	putative LRR receptor-like serine/threonine-protein kinase
BnaC02g06950D	chrC02	+	3707126	3709910	1872	0	0	5.21218	7.27225	0.34065	0.99918	FALSE	-4.9118	0.0038693	DOWN	NA	NA	NA	-4.3398	0.037999	FALSE	AAA-type ATPase family protein
BnaC02g06970D	chrC02	-	3712588	3716492	1509	3.27132	3.12493	37.5188	31.5122	-0.39157	0.99918	FALSE	-3.6237	1.632e-08	DOWN	-0.39713	0.99855	FALSE	-3.6264	1.6879e-10	DOWN	D-xylose-proton symporter-like 2
BnaC02g06980D	chrC02	+	3718055	3725584	3231	0	0.064388	25.9113	20.3551	-0.48805	0.99918	FALSE	-8.594	4.9416e-13	DOWN	NA	NA	NA	-7.4408	5.0711e-18	DOWN	XPO1A; exportin 1A; K14290 exportin-1
BnaC02g07010D	chrC02	-	3733128	3735791	795	0	0.0872275	11.9702	18.933	0.52159	0.99918	FALSE	-8.0516	0.0027888	DOWN	NA	NA	NA	-4.3038	0.043091	FALSE	hypothetical protein; K15425 serine/threonine-protein phosphatase 4 regulatory subunit 2
BnaC02g07040D	chrC02	-	3751839	3756681	1041	233.898	199.911	212.337	67.2293	-1.7991	4.2012e-17	DOWN	1.2825	2.9693e-15	UP	-0.5576	0.90579	FALSE	0.032807	0.99951	FALSE	NIT2; nitrilase 2; K01501 nitrilase [EC:3.5.5.1]
BnaC02g07050D	chrC02	+	3759684	3760076	393	0	0	67.7392	79.7704	0.095997	0.99918	FALSE	-6.1152	3.0608e-07	DOWN	NA	NA	NA	-5.7879	4.5399e-06	DOWN	hypothetical protein
BnaC02g07190D	chrC02	+	3805113	3805547	435	0	0	37.9378	27.9899	-0.57859	0.99918	FALSE	-4.7507	0.0084171	FALSE	NA	NA	NA	-5.098	0.0010211	DOWN	hypothetical protein
BnaC02g07470D	chrC02	-	4060552	4062578	846	0.0757794	0.163938	105.224	73.3196	-0.66106	0.52591	FALSE	-9.0946	1.2909e-11	DOWN	0.7822	0.99855	FALSE	-10.546	3.2542e-13	DOWN	CBR; NADH--cytochrome B5 reductase 1; K00326 cytochrome-b5 reductase [EC:1.6.2.2]
BnaC02g07610D	chrC02	+	4164596	4168011	2298	0.167387	0.422473	306.443	255.405	-0.40269	0.042909	FALSE	-9.5294	1.1394e-105	DOWN	1.0046	0.99855	FALSE	-10.945	7.0923e-100	DOWN	ATMS1; 5-methyltetrahydropteroyltriglutamate--homocysteine methyltransferase; K00549 5-methyltetrahydropteroyltriglutamate--homocysteine methyltransferase [EC:2.1.1.14]
BnaC02g07710D	chrC02	+	4213596	4215983	1299	0	0	10.4788	5.97809	-0.94958	0.99918	FALSE	-4.1019	0.085823	FALSE	NA	NA	NA	-4.8202	0.0048146	DOWN	TRP1; anthranilate phosphoribosyltransferase; K00766 anthranilate phosphoribosyltransferase [EC:2.4.2.18]
BnaC02g07930D	chrC02	-	4266910	4267881	576	0.222602	0.361176	14.0118	22.3033	0.53075	0.99918	FALSE	-6.2381	0.0042108	DOWN	0.36716	0.99855	FALSE	-6.0827	0.058292	FALSE	H/ACA ribonucleoprotein complex, subunit Gar1/Naf1 protein; K11128 H/ACA ribonucleoprotein complex subunit 1
BnaC02g07940D	chrC02	-	4269420	4272679	2061	3.73271	3.80208	18.9953	16.9786	-0.30179	0.99918	FALSE	-2.4485	0.0004767	DOWN	-0.30451	0.99855	FALSE	-2.4541	7.5173e-05	DOWN	protein kinase
BnaC02g08130D	chrC02	+	4388388	4389710	1323	4.4581	2.62078	64.2814	68.1168	-0.056255	0.99918	FALSE	-4.9896	5.6456e-20	DOWN	-1.0975	0.99855	FALSE	-3.9566	7.2612e-17	DOWN	candidate G-protein Coupled Receptor 7
BnaC02g08540D	chrC02	+	4780572	4782958	705	0	0.295089	113.112	136.531	0.13161	0.99918	FALSE	-9.1435	6.4135e-18	DOWN	NA	NA	NA	-7.3707	3.0445e-17	DOWN	AILP1; aluminum induced protein with YGL and LRDR motifs
BnaC02g08630D	chrC02	+	4800467	4802825	1320	0.825651	1.52351	87.0593	94.7814	-0.017259	0.99918	FALSE	-6.2488	6.4854e-29	DOWN	0.55272	0.99855	FALSE	-6.827	8.8145e-26	DOWN	GPI-anchored glycoprotein membrane precursor
BnaC02g08730D	chrC02	-	4880054	4882698	1359	0.0471739	0.153081	38.5576	51.5685	0.27961	0.99918	FALSE	-8.6857	9.3782e-14	DOWN	1.3672	0.99855	FALSE	-9.7815	1.1239e-08	DOWN	transferases/nucleotidyltransferases; K03241 translation initiation factor eIF-2B subunit gamma
BnaC02g08760D	chrC02	-	4888755	4890036	672	0.190802	0.412773	230.701	258.081	0.021933	0.99918	FALSE	-9.5779	1.0214e-30	DOWN	0.7822	0.99855	FALSE	-10.346	7.9397e-24	DOWN	Elongation factor 1-beta 2; K03232 elongation factor 1-beta
BnaC02g08860D	chrC02	-	4934886	4935335	450	0	0	111.626	156.802	0.35041	0.90059	FALSE	-7.2856	1.2621e-15	DOWN	NA	NA	NA	-6.7039	2.8789e-11	DOWN	hypothetical protein
BnaC02g08870D	chrC02	-	4937014	4941288	1905	0.538451	0.327618	77.5872	106.842	0.32172	0.094839	FALSE	-8.6389	1.9495e-40	DOWN	-1.0479	0.99855	FALSE	-7.2776	2.2681e-32	DOWN	SULTR3;5; sulfate transporter 3;5; K17471 sulfate transporter 3
BnaC02g09040D	chrC02	-	5045790	5051315	3240	0.0197868	0	18.7381	17.961	-0.20097	0.99918	FALSE	-7.0076	4.4738e-13	DOWN	NA	NA	NA	-9.9939	9.0133e-10	DOWN	emb2734; protein EMBRYO DEFECTIVE 2734
BnaC02g09090D	chrC02	-	5065845	5069148	1212	0.740537	0.801025	15.1071	12.0234	-0.46925	0.99918	FALSE	-4.1975	0.0044132	DOWN	-0.2178	0.99855	FALSE	-4.4572	0.00065938	DOWN	Chaperonin-like RbcX protein
BnaC02g09180D	chrC02	-	5088252	5090064	789	0.162508	0	39.8478	31.2279	-0.49153	0.99918	FALSE	-5.7677	1.0511e-05	DOWN	NA	NA	NA	-8.0446	2.0985e-06	DOWN	peroxidase; K00430 peroxidase [EC:1.11.1.7]
BnaC02g09300D	chrC02	+	5135122	5139451	2154	7.29192	8.72457	98.0899	112.383	0.056387	0.99918	FALSE	-3.9769	2.8766e-47	DOWN	-0.072292	0.99855	FALSE	-3.8564	1.5775e-41	DOWN	RPT6A; regulatory particle triple-A ATPase 6A; K03066 26S proteasome regulatory subunit T6
BnaC02g09390D	chrC02	-	5169062	5169874	813	110.397	48.6189	47.7096	73.1118	0.47596	0.63284	FALSE	-0.87824	0.33607	FALSE	-1.5142	0.00045253	DOWN	1.1036	0.00021569	UP	CCR4-associated factor 1B; K12581 CCR4-NOT transcription complex subunit 7/8
BnaC02g09400D	chrC02	-	5175411	5175677	267	211.297	92.4611	81.2086	101.257	0.17845	0.99918	FALSE	-0.42075	0.99724	FALSE	-1.5234	0.013978	FALSE	1.2729	0.0020677	UP	hypothetical protein
BnaC02g09410D	chrC02	-	5181792	5182496	327	41.9554	27.1446	0.736755	1.17273	0.53075	0.99918	FALSE	4.2431	0.037654	FALSE	-0.95927	0.99855	FALSE	5.7248	0.0035349	UP	hypothetical protein
BnaC02g10670D	chrC02	+	6206648	6207514	867	138.275	74.5448	127.545	101.289	-0.47239	0.99918	FALSE	-0.73195	0.40512	FALSE	-1.2224	0.0021007	DOWN	0.0098197	0.99951	FALSE	EXO70B1; exocyst subunit exo70 family protein B1
BnaC02g10710D	chrC02	-	6223164	6226141	1995	31.7815	40.7733	35.4434	106.443	1.4466	2.3681e-15	UP	-1.674	7.159e-13	DOWN	0.028358	0.99855	FALSE	-0.26404	0.99951	FALSE	RNA helicase family protein; K12818 ATP-dependent RNA helicase DHX8/PRP22 [EC:3.6.4.13]
BnaC02g11320D	chrC02	-	6548159	6551216	2868	0.0894134	0.0241792	5.58616	8.02266	0.38236	0.99918	FALSE	-8.6638	0.00013158	DOWN	-2.2178	0.99855	FALSE	-6.0719	0.0011131	DOWN	protein SUPPRESSOR OF MAX2 1
BnaC02g11640D	chrC02	+	6926897	6927547	363	0	0.764142	392.24	460.338	0.091095	0.99918	FALSE	-9.5243	8.3316e-30	DOWN	NA	NA	NA	-8.207	8.358e-29	DOWN	60S acidic ribosomal protein P3-2; K02942 large subunit ribosomal protein LP1
BnaC02g11750D	chrC02	-	6990398	6992163	1482	0	0	47.4685	25.3585	-1.0444	0.055504	FALSE	-6.3768	1.2216e-08	DOWN	NA	NA	NA	-7.1898	2.121e-15	DOWN	CYP81F2; cytochrome P450, family 81, subfamily F, polypeptide 2; K00517 [EC:1.14.-.-]
BnaC02g11850D	chrC02	+	7147690	7149275	1125	0	0	28.8032	32.383	0.029146	0.99918	FALSE	-6.3319	2.2081e-08	DOWN	NA	NA	NA	-6.0714	2.237e-07	DOWN	hypothetical protein
BnaC02g11860D	chrC02	+	7162822	7170455	3369	0	0	31.2143	22.68	-0.60065	0.58446	FALSE	-7.4005	8.4566e-17	DOWN	NA	NA	NA	-7.7698	4.4835e-22	DOWN	ACA8; calcium-transporting ATPase 8; K01537 Ca2+-transporting ATPase [EC:3.6.3.8]
BnaC02g11990D	chrC02	-	7403993	7405412	411	0	0	34.5844	34.2896	-0.15222	0.99918	FALSE	-4.9617	0.0029887	DOWN	NA	NA	NA	-4.8826	0.0034911	DOWN	ribosomal protein S16 family protein; K02959 small subunit ribosomal protein S16
BnaC02g12080D	chrC02	+	7576241	7581897	330	172.707	143.315	293.118	341.939	0.082395	0.99918	FALSE	-1.5442	6.427e-06	DOWN	-0.60021	0.99855	FALSE	-0.86987	0.027733	FALSE	40S ribosomal protein S30; K02983 small subunit ribosomal protein S30e
BnaC02g12410D	chrC02	-	7923143	7925205	1338	1.677	1.50301	13.4144	15.9785	0.11248	0.99918	FALSE	-3.6999	0.00052774	DOWN	-0.4891	0.99855	FALSE	-3.1065	0.0060118	FALSE	transducin/WD40 domain-containing protein
BnaC02g12450D	chrC02	-	7934414	7935522	483	0.398195	0.143573	32.9206	36.7207	0.01774	0.99918	FALSE	-8.2883	0.00095535	DOWN	-1.8028	0.99855	FALSE	-6.4761	0.001268	DOWN	UBC30; ubiquitin-conjugating enzyme E2 30; K06689 ubiquitin-conjugating enzyme E2 D/E [EC:6.3.2.19]
BnaC02g12740D	chrC02	+	8111190	8114646	1902	1.85385	1.78651	6.83996	11.9965	0.67068	0.99918	FALSE	-3.037	0.0015928	DOWN	-0.38445	0.99855	FALSE	-1.9902	0.21067	FALSE	OLI2; ribosome biogenesis protein OLI2; K14835 ribosomal RNA methyltransferase Nop2 [EC:2.1.1.-]
BnaC02g12750D	chrC02	-	8115974	8118175	1722	11.4295	18.8466	52.4649	28.4495	-1.0228	0.018775	FALSE	-0.88375	0.42965	FALSE	0.39047	0.80497	FALSE	-2.3053	2.4883e-10	DOWN	Hsp81.4; Heat shock protein 90-4; K04079 molecular chaperone HtpG
BnaC02g12780D	chrC02	-	8130334	8131505	243	0	0.285374	129.382	168.07	0.23756	0.99918	FALSE	-9.4916	2.648e-07	DOWN	NA	NA	NA	-6.0279	3.6788e-07	DOWN	NOI; protein NOI
BnaC02g12870D	chrC02	-	8195059	8198472	2064	0	0.235185	14.2404	23.0852	0.55712	0.63445	FALSE	-6.9067	9.3405e-11	DOWN	NA	NA	NA	-5.9307	1.0466e-06	DOWN	DEK domain-containing chromatin associated protein; K17046 protein DEK
BnaC02g13050D	chrC02	-	8325871	8326518	465	0	0.745654	666.801	415.646	-0.82176	1.7049e-05	FALSE	-9.4123	5.0318e-35	DOWN	NA	NA	NA	-9.3298	1.9179e-55	DOWN	bifunctional inhibitor/lipid-transfer protein/seed storage 2S albumin-like protein
BnaC02g13170D	chrC02	+	8440273	8444605	2373	1.53992	1.78259	13.1475	12.5242	-0.20993	0.99918	FALSE	-3.1023	0.00012985	DOWN	-0.11996	0.99855	FALSE	-3.2006	3.535e-05	DOWN	TOP1ALPHA; DNA topoisomerase 1; K03163 DNA topoisomerase I [EC:5.99.1.2]
BnaC02g13180D	chrC02	+	8445562	8446522	213	0	0.651135	153.261	154.834	-0.12513	0.99918	FALSE	-8.1832	7.7591e-07	DOWN	NA	NA	NA	-6.0821	1.9751e-07	DOWN	ATPase, V0 complex, subunit E; K02153 V-type H+-transporting ATPase subunit e
[truncated: 1,207 more rows]
