# Supplementary material for: Overexpression of OsPGIP2 confers Sclerotinia sclerotiorum resistance in Brassica napus through increased activation of defense mechanisms
Source: J Exp Bot. 2018 Apr 10;69(12):3141–55. doi: 10.1093/jxb/ery138 (PMC5972623; doi:10.1093/jxb/ery138)
Supplement: Supplementary Dataset S2 [file ery138_suppl_supplementary_dataset_s2.xls]

## Sheet: upDEGs in T45 background
File S2-1. Upregulated differentially expressed genes (up-DEGs) Heat map in defense related pathways in T45 background.
Category	Gene_id	chromosome	Strand	start	end	length	T45WT_fpkm	T45B#2_fpkm	log2FoldChange(T45B#2vsT45WT)	padj(T45B#2vsT45WT)	significant(T45B#2vsT45WT)	KEGG AnnotInfo	KEGG AnnotInfo
Receptor-like protein kinase	BnaC03g67350D	chrC03	-	56956165	56960287	2490	23.076	100.722	1.9861	2.1069e-27	UP	SD2-5	SD2-5; G-type lectin S-receptor-like serine/threonine-protein kinase SD2-5
Receptor-like protein kinase	Novel01080	chrC03	+	8748161	8751087	1801	12.9756	49.3461	1.7873	2.805e-08	UP	CRK8	CRK8; cysteine-rich receptor-like protein kinase 8
Receptor-like protein kinase	Novel01689	chrC08	-	23210536	23213771	3236	12.8798	39.2253	1.4668	3.3754e-09	UP	CRK8	CRK8; cysteine-rich receptor-like protein kinase 8
Calcium and ion transporting	BnaA03g40940D	chrA03	+	20495321	20495932	495	139.441	314.146	1.0319	6.1992e-07	UP	CML41	CML41; putative calcium-binding protein CML41; K13448 calcium-binding protein CML
Calcium and ion transporting	BnaA09g49350D	chrA09	-	32847239	32851069	3063	4.87658	27.1055	2.3348	1.2813e-10	UP	ECA4	ECA4; calcium-transporting ATPase 4; K01537 Ca2+-transporting ATPase [EC:3.6.3.8]
Calcium and ion transporting	BnaA10g29980D	chrA10_random	-	2013055	2015210	1599	11.6015	39.6914	1.6347	3.3402e-05	UP	CDPK19	CDPK19; calcium-dependent protein kinase 19; K13412 calcium-dependent protein kinase [EC:2.7.11.1]
Calcium and ion transporting	BnaC04g01850D	chrC04	-	1467437	1468078	642	33.0231	96.1695	1.4022	0.00040572	UP	CML35	CML35; putative calcium-binding protein CML35; K13448 calcium-binding protein CML
Calcium and ion transporting	BnaC07g36400D	chrC07	-	38521940	38522500	561	57.1162	267.105	2.0856	3.8627e-17	UP	CML42	CML42; calcium-binding protein CML42; K13448 calcium-binding protein CML
Calcium and ion transporting	BnaCnng10300D	chrCnn_random	-	9365467	9367298	1215	9.41863	49.8686	2.2647	1.9827e-07	UP	CML50	CML50; putative calcium-binding protein CML50; K13448 calcium-binding protein CML
Calcium and ion transporting	BnaA04g21850D	chrA04	-	16606100	16609502	1398	18.7841	56.3018	1.4438	1.6758e-05	UP	CAX1	CAX1; vacuolar cation/proton exchanger 1; K07300 Ca2+:H+ antiporter
Calcium and ion transporting	BnaC04g45720D	chrC04	-	45332478	45336109	1398	22.4892	123.37	2.3158	2.434e-22	UP	CAX1	CAX1; vacuolar cation/proton exchanger 1; K07300 Ca2+:H+ antiporter
Peroxidases/catalases	BnaA10g24230D	chrA10	+	15851623	15853084	1077	15.7704	126.403	2.8629	8.4655e-22	UP	PER54	PER54; peroxidase 54; K00430 peroxidase [EC:1.11.1.7]
Peroxidases/catalases	BnaC07g15280D	chrC07	-	21235181	21238733	1479	82.0981	224.865	1.3138	2.4374e-21	UP	CAT1	CAT1; catalase 1; K03781 catalase [EC:1.11.1.6]
Peroxidases/catalases	BnaC08g19360D	chrC08	+	22276216	22279348	1479	24.7597	81.5453	1.5797	1.1742e-09	UP	CAT1	CAT1; catalase 1; K03781 catalase [EC:1.11.1.6]
Peroxidases/catalases	BnaA07g11370D	chrA07	-	10604625	10610669	1671	201.414	629.271	1.5036	1.2632e-82	UP	CAT1	CAT1; catalase 1; K03781 catalase [EC:1.11.1.6]
Peroxidases/catalases	BnaA08g21730D	chrA08	-	15997880	16000994	1479	13.4387	80.7026	2.4464	3.0087e-16	UP	CAT1	CAT1; catalase 1; K03781 catalase [EC:1.11.1.6]
CYP/GSH/histone	BnaC03g30880D	chrC03	+	18817834	18818929	642	964.426	2148.58	1.0158	2.782e-63	UP	GSTF2	GSTF2; glutathione S-transferase F2; K00799 glutathione S-transferase [EC:2.5.1.18]
CYP/GSH/histone	BnaA03g59800D	chrA03_random	-	3878220	3880505	1449	2.57712	72.7798	4.6798	3.2636e-23	UP	APR2	APR2; 5'-adenylylsulfate reductase 2; K05907 adenylyl-sulfate reductase (glutathione) [EC:1.8.4.9]
CYP/GSH/histone	BnaA01g12380D	chrA01	+	6184471	6187627	1539	59.173	173.614	1.413	7.4159e-19	UP	CYP706A1	CYP706A1; cytochrome P450, family 706, subfamily A, polypeptide 1
CYP/GSH/histone	BnaA04g26280D	chrA04	-	18715027	18718686	1530	26.0602	67.7362	1.2382	6.5943e-06	UP	CYP76C4	CYP76C4; cytochrome P450 76C4
CYP/GSH/histone	BnaC02g35980D	chrC02	-	38875279	38877249	1311	46.585	106.109	1.0477	2.5881e-06	UP	CYP71B23	CYP71B23; cytochrome P450 71B23; K00517 [EC:1.14.-.-]
CYP/GSH/histone	BnaA02g27870D	chrA02	-	20581923	20585715	1311	80.6738	191.157	1.1047	1.7625e-12	UP	CYP71B23	CYP71B23; cytochrome P450 71B23; K00517 [EC:1.14.-.-]
Hormone-related	BnaA06g13250D	chrA06	+	6946370	6947660	762	4.11016	153.871	5.0865	1.9885e-26	UP	JAZ1	JAZ1; jasmonate-zim-domain protein 1; K13464 jasmonate ZIM domain-containing protein
Hormone-related	BnaA03g15610D	chrA03	-	7219029	7219562	327	103.514	592.523	2.3772	6.4767e-26	UP	Dormancy/auxin associated protein	dormancy/auxin associated protein
Hormone-related	BnaA03g57280D	chrA03_random	+	1075775	1076635	333	20.9809	91.2644	1.9811	0.0041591	UP	Dormancy/auxin associated protein	dormancy/auxin associated protein
Hormone-related	BnaA05g09830D	chrA05	+	5422966	5423514	324	52.4221	302.999	2.3912	5.8148e-13	UP	Dormancy/auxin associated protein	dormancy/auxin associated protein
Hormone-related	BnaC03g18820D	chrC03	-	9634933	9635479	318	131.823	449.508	1.6299	5.6612e-12	UP	Dormancy/auxin associated protein	dormancy/auxin associated protein
Hormone-related	BnaCnng05190D	chrCnn_random	+	4851618	4852155	324	120.459	499.475	1.912	1.057e-16	UP	Dormancy/auxin associated protein	dormancy/auxin associated protein
Hormone-related	BnaA09g27350D	chrA09	+	20488447	20489392	357	36.7789	133.736	1.7226	0.00036978	UP	DYL1	DYL1; dormancy-associated protein-like 1
Hormone-related	BnaC03g35240D	chrC03	+	21437463	21438212	750	0.160612	20.069	6.8254	0.0042604	UP	AIR12	AIR12; auxin-induced in root cultures protein 12
Transcription factor	BnaA06g12100D	chrA06	-	6263140	6263988	501	18.0328	83.4325	2.0701	0.00014818	UP	BTF3	BTF3; basic transcription factor 3; K01527 nascent polypeptide-associated complex subunit beta
Transcription factor	BnaAnng24640D	chrAnn_random	+	28478425	28479902	1131	0	20.0896	5.436	6.358e-05	UP	CGA1	CGA1; putative GATA transcription factor 22
Transcription factor	BnaC06g37910D	chrC06	-	35713462	35716980	3261	18.1003	44.9808	1.1734	7.7061e-08	UP	SKIP	SKIP; putative transcription factor SKIP; K06063 SNW domain-containing protein 1
Transcription factor	Novel01579	chrC07	-	17547418	17550023	1814	0	14.9674	5.5917	1.6721e-05	UP	ICE1	ICE1; transcription factor ICE1
Transcription initiation factor	BnaC07g21160D	chrC07	-	27816109	27817108	501	0.961751	32.1483	4.9231	0.0021243	UP	ELF5A-3	ELF5A-3; eukaryotic translation initiation factor 5A-3; K03263 translation initiation factor 5A
Transcription initiation factor	BnaAnng16840D	chrAnn_random	-	17908176	17910310	1290	14.0069	47.5638	1.6239	5.5089e-05	UP	EIF3M	Proteasome component (PCI) domain protein; K15030 translation initiation factor 3 subunit M
Defense response and pathogenesis-related	BnaC03g33900D	chrC03	-	20610474	20611781	645	59.9495	4014.39	5.9254	0	UP	PR4	PR4; pathogenesis-related 4
Defense response and pathogenesis-related	BnaC06g22120D	chrC06	-	24227577	24227895	240	22.0842	180.557	2.8915	8.8732e-07	UP	PDF1.3	PDF1.3; plant defensin 1.3
Defense response and pathogenesis-related	BnaC07g26860D	chrC07	+	32597133	32600350	1995	0	13.7919	5.7122	5.2803e-06	UP	RPP8	putative disease resistance RPP8-like protein
Defense response and pathogenesis-related	BnaA09g52050D	chrA09_random	-	211420	211751	267	0	294.435	7.2268	1.4288e-16	UP	ATOZI1	ATOZI1; putative pathogenesis-related protein ATOZI1
Defense response and pathogenesis-related	BnaA10g24090D	chrA10	-	15783834	15784901	999	81.512	207.672	1.2094	1.1193e-11	UP	PGIP1	PGIP1; polygalacturonase inhibitor 1
Defense response and pathogenesis-related	BnaCnng24320D	chrCnn_random	-	22787173	22787904	732	1.3165	45.9708	4.9861	2.6593e-07	UP	LECTIN	LECTIN; putative lectin
Cell wall reconstruction	BnaA01g10000D	chrA01	-	4969791	4976700	1359	1.68413	25.1846	3.7626	1.4842e-06	UP	PAE8	PAE8; putative pectinacetylesterase
Cell wall reconstruction	BnaC04g04060D	chrC04	-	3024942	3027001	1329	19.0342	56.9165	1.4404	2.9144e-05	UP	PME17	PME17; putative pectinesterase/pectinesterase inhibitor 17; K01051 pectinesterase [EC:3.1.1.11]
Cell wall reconstruction	BnaC07g27160D	chrC07	-	32759493	32763600	2319	8.10335	76.2336	3.094	1.615e-30	UP	BXL1	BXL1; bifunctional {beta}-D-xylosidase/{alpha}-L-arabinofuranosidase
Cell wall reconstruction	Novel00393	chrA06	+	20125102	20128126	1348	1.9833	20.8523	3.2544	0.00042895	UP	BXL1	BXL1; bifunctional {beta}-D-xylosidase/{alpha}-L-arabinofuranosidase
Cell wall reconstruction	BnaC05g39570D	chrC05	-	38026834	38031227	2520	3.34609	28.6091	2.9561	1.1574e-11	UP	BGAL1	BGAL1; beta galactosidase 1
Cell wall reconstruction	BnaAnng30540D	chrAnn_random	+	34889984	34891996	1251	22.9171	85.0652	1.7523	1.017e-09	UP	BGAL4	BGAL4; beta-galactosidase 4
Cell wall reconstruction	BnaC03g13250D	chrC03	-	6385045	6389080	2169	12.6624	34.8742	1.3217	0.00011171	UP	BGAL4	BGAL4; beta-galactosidase 4
Cell wall reconstruction	BnaA02g08480D	chrA02	-	4133244	4137582	2169	4.44295	17.3708	1.8272	0.0016266	UP	BGAL4	BGAL4; beta-galactosidase 4
Cell wall reconstruction	BnaA03g10550D	chrA03	-	4749177	4751259	978	26.1118	82.6371	1.5222	4.401e-06	UP	BGAL4	BGAL4; beta-galactosidase 4
Cell wall reconstruction	BnaC04g24490D	chrC04	+	25460662	25466453	1062	0.113427	15.166	6.9231	0.0026353	UP	BGL2	BGL2; beta 1,3-glucanase 2
Cell wall reconstruction	BnaC05g45310D	chrC05	-	41229028	41231929	1848	1.10812	28.4811	4.544	3.0877e-11	UP	SFR2	SFR2; beta-glucosidase-like SFR2
Cell wall reconstruction	BnaA06g11590D	chrA06	-	6022983	6024713	708	1.53126	25.1864	3.9	0.0020405	UP	UBC34	UBC34; ubiquitin-conjugating enzyme E2 34; K04554 ubiquitin-conjugating enzyme E2 J2 [EC:6.3.2.19]
Cell wall reconstruction	BnaA09g00280D	chrA09	+	123603	125277	1020	12.7545	53.5749	1.9307	1.6379e-05	UP	SDE2	SDE2; ubiquitin family protein
Cell wall reconstruction	BnaA09g46850D	chrA09	-	31708726	31710628	1155	0.104294	20.1702	7.4556	0.000122	UP	RING1	RING1; E3 ubiquitin-protein ligase
Carbon source metabolism and transport	BnaA05g03590D	chrA05	+	1952456	1953941	1350	12.5813	36.2179	1.3856	0.0035002	UP	UGT74F1	UGT74F1; UDP-glycosyltransferase 74 F1; K13691 pathogen-inducible salicylic acid glucosyltransferase [EC:2.4.1.-]
Carbon source metabolism and transport	BnaC01g22410D	chrC01	+	15848857	15850305	1449	23.6097	53.857	1.0499	0.0017389	UP	UGT84A3	UGT84A3; UDP-glycosyltransferase 84A3
Carbon source metabolism and transport	BnaC05g36720D	chrC05	+	35962037	35964245	1395	20.0334	69.8242	1.6615	2.7988e-08	UP	UGT88A1	UGT88A1; UDP-glucosyl transferase 88A1
Carbon source metabolism and transport	BnaA01g01140D	chrA01	+	610364	612031	1446	16.9943	65.5714	1.8082	5.7185e-09	UP	PLT6	PLT6; putative polyol transporter 6
Carbon source metabolism and transport	BnaA01g01140D	chrA01	+	610364	612031	1446	16.9943	65.5714	1.8082	5.7185e-09	UP	PLT6	PLT6; putative polyol transporter 6
Carbon source metabolism and transport	BnaC09g10200D	chrC09	+	6803664	6810129	1692	13.0284	35.9799	1.3257	0.00093701	UP	PT525	PT525; nucleotide-diphospho-sugar transferases superfamily protein
Carbon source metabolism and transport	BnaA01g07910D	chrA01	+	3737158	3741422	2169	10.1632	65.5935	2.5503	2.3259e-20	UP	AIM1	AIM1; fatty acid beta-oxidation multifunctional protein AIM1; K10527 enoyl-CoA hydratase/3-hydroxyacyl-CoA dehydrogenase [EC:4.2.1.17 1.1.1.35 1.1.1.211]
Carbon source metabolism and transport	BnaC07g07970D	chrC07	-	12809203	12814288	2607	9.33364	44.3131	2.1074	2.8672e-13	UP	UFAA1	UFAA1; Cyclopropane-fatty-acyl-phospholipid synthase
Carbon source metabolism and transport	BnaC03g40460D	chrC03	+	25353082	25353372	291	49.674	208.544	1.9299	3.7512e-06	UP	NLTP2	NLTP2; Bifunctional inhibitor/lipid-transfer protein/seed storage 2S albumin superfamily protein
Carbon source metabolism and transport	BnaCnng42990D	chrCnn_random	-	42145337	42145808	339	29.1377	138.574	2.1098	2.9876e-05	UP	NLTP4	NLTP4; non-specific lipid-transfer protein 4
A gene markered with red represents the common up-regulated DEGs in 7-5D vs. 7-5WT and T45B#2 vs.T45WT.

## Sheet: upDEGs in 7-5 background
File S2-2. Upregulated differentially expressed genes (up-DEGs) Heat map in defense related pathways in 7-5 background.
Category	Gene_id	chromosome	Strand	start	end	length	7-5WT_fpkm	7-5D_fpkm	log2FoldChange(7-5Dvs7-5WT)	padj(7-5Dvs7-5WT)	significant(7-5Dvs7-5WT)	KEGG AnnotInfo	KEGG AnnotInfo
	Gene_id
Serine/threonne kinase	BnaC03g53620D	chrC03	+	39264084	39270550	2190	0.146368	7.37789	5.3245	0.0015284	UP	PHOT1	PHOT1; phototropin 1; K08282 non-specific serine/threonine protein kinase [EC:2.7.11.1]
Serine/threonne kinase	BnaC03g67810D	chrC03	-	57432689	57433996	1233	31.3528	102.81	1.3822	2.98e-10	UP	SIP3	SIP3; CBL-interacting serine/threonine-protein kinase 6
Receptor-like protein kinase	BnaCnng13280D	chrCnn_random	+	12115175	12118250	2922	0.438805	7.87913	3.8353	0.00012896	UP	BAM1	BAM1; leucine-rich repeat receptor-like serine/threonine-protein kinase BAM1
Receptor-like protein kinase	BnaA06g24650D	chrA06	+	17138308	17141392	2916	0.923386	16.4328	3.8224	8.9923e-10	UP	BAM1	BAM1; leucine-rich repeat receptor-like serine/threonine-protein kinase BAM1
Receptor-like protein kinase	BnaA09g57210D	chrA09_random	+	4083171	4086167	2694	12.0651	54.2102	1.8366	2.4686e-16	UP	LRR-RLKs	LRR_XI-23; leucine-rich receptor-like protein kinase
Calcium and ion transporting	BnaA05g06490D	chrA05	+	3527476	3531124	1398	0.917158	14.8811	3.6891	0.00044866	UP	CAX1	CAX1; vacuolar cation/proton exchanger 1; K07300 Ca2+:H+ antiporter
Calcium and ion transporting	BnaC04g07160D	chrC04	+	5331060	5334448	1398	1.69674	23.5121	3.4615	3.0012e-06	UP	CAX1	CAX1; vacuolar cation/proton exchanger 1; K07300 Ca2+:H+ antiporter
Calcium and ion transporting	BnaA04g21850D	chrA04	-	16606100	16609502	1398	29.8994	106.102	1.4962	3.3909e-13	UP	CAX1	CAX1; vacuolar cation/proton exchanger 1; K07300 Ca2+:H+ antiporter
Calcium and ion transporting	BnaC04g45720D	chrC04	-	45332478	45336109	1398	26.9186	91.7667	1.4383	7.2882e-11	UP	CAX1	CAX1; vacuolar cation/proton exchanger 1; K07300 Ca2+:H+ antiporter
Calcium and ion transporting	BnaC06g38390D	chrC06	-	35973866	35975236	414	103.597	319.761	1.2949	6.092e-10	UP	MTP9	MTP9; cation efflux family protein
Calcium and ion transporting	BnaA04g24000D	chrA04	-	17686720	17691801	3099	14.6258	40.1217	1.1248	6.9239e-08	UP	ACA4	ACA4; autoinhibited Ca(2+)-ATPase 4; K01537 Ca2+-transporting ATPase [EC:3.6.3.8]
Calcium and ion transporting	BnaC04g47760D	chrC04	-	46693932	46699864	2982	6.66462	28.3941	1.7599	6.2355e-09	UP	ACA4	ACA4; autoinhibited Ca(2+)-ATPase 4; K01537 Ca2+-transporting ATPase [EC:3.6.3.8]
Plasma membrane intrinsic protein	BnaA05g05230D	chrA05	+	2731752	2733118	861	11.3923	72.1648	2.3322	1.0313e-08	UP	PIP1	PIP1;4; plasma membrane intrinsic protein 1;4; K09872 aquaporin PIP
Plasma membrane intrinsic protein	BnaC04g04640D	chrC04	+	3421252	3422590	861	79.0012	257.248	1.3721	5.1541e-18	UP	PIP1	PIP1;4; plasma membrane intrinsic protein 1;4; K09872 aquaporin PIP
Plasma membrane intrinsic protein	BnaA08g10860D	chrA08	-	10034550	10035880	846	2.72806	68.936	4.3282	1.2516e-12	UP	PIP3	PIP3; plasma membrane intrinsic protein 3; K09872 aquaporin PIP
Plasma membrane intrinsic protein	BnaC03g65520D	chrC03	-	55224625	55226051	846	5.91079	39.9189	2.4246	7.774e-05	UP	PIP3	PIP3; plasma membrane intrinsic protein 3; K09872 aquaporin PIP
Peroxidases/catalases	BnaA01g11800D	chrA01	-	5895856	5897594	996	8.88262	323.196	4.8542	7.2987e-74	UP	PRXR1	PRXR1; peroxidase 42; K00430 peroxidase [EC:1.11.1.7]
Peroxidases/catalases	BnaC01g13370D	chrC01	-	8707896	8709631	996	2.05974	48.1104	4.2147	3.2057e-10	UP	PRXR1	PRXR1; peroxidase 42; K00430 peroxidase [EC:1.11.1.7]
Peroxidases/catalases	BnaAnng10890D	chrAnn_random	+	12046737	12049912	1146	19.0202	66.5018	1.4748	1.5023e-06	UP	PER45	PER45; peroxidase 45; K00430 peroxidase [EC:1.11.1.7]
Peroxidases/catalases	BnaA01g06830D	chrA01	-	3201871	3203433	975	9.1397	47.5108	2.047	1.228e-05	UP	PER45	PER45; peroxidase 45; K00430 peroxidase [EC:1.11.1.7]
Peroxidases/catalases	BnaC03g20530D	chrC03	-	10887727	10889409	993	3.93824	88.0615	4.1518	8.4514e-19	UP	PER21	PER21; peroxidase; K00430 peroxidase [EC:1.11.1.7]
Peroxidases/catalases	BnaC07g15280D	chrC07	-	21235181	21238733	1479	178.804	603.295	1.4234	4.7841e-77	UP	CAT1	CAT1; catalase 1; K03781 catalase [EC:1.11.1.6]
Peroxidases/catalases	BnaC08g19360D	chrC08	+	22276216	22279348	1479	65.2797	203.49	1.3092	2.7981e-23	UP	CAT1	CAT1; catalase 1; K03781 catalase [EC:1.11.1.6]
Peroxidases/catalases	BnaA07g11370D	chrA07	-	10604625	10610669	1671	362.404	1175.68	1.3668	2.7084e-163	UP	CAT1	CAT1; catalase 1; K03781 catalase [EC:1.11.1.6]
Peroxidases/catalases	BnaA08g21730D	chrA08	-	15997880	16000994	1479	61.5519	236.639	1.6117	2.005e-34	UP	CAT1	CAT1; catalase 1; K03781 catalase [EC:1.11.1.6]
CYP/GSH/histone	BnaCnng19060D	chrCnn_random	+	17820092	17821080	642	35.6496	107.151	1.2566	6.6805e-05	UP	GSTF3	GSTF3; glutathione S-transferase F3; K00799 glutathione S-transferase [EC:2.5.1.18]
CYP/GSH/histone	BnaCnng47740D	chrCnn_random	+	47054272	47055086	642	479.922	1370.5	1.1828	2.4377e-61	UP	GSTF3	GSTF3; glutathione S-transferase F3; K00799 glutathione S-transferase [EC:2.5.1.18]
CYP/GSH/histone	BnaA03g35580D	chrA03	+	17375027	17376862	1611	1.79076	58.068	4.688	5.6057e-21	UP	CYP705A15	CYP705A15; cytochrome P450, family 705, subfamily A, polypeptide 15
CYP/GSH/histone	BnaA09g08780D	chrA09	+	4387220	4387735	516	262.401	697.221	1.0788	2.8776e-22	UP	CYP19-2	CYP19-2; peptidyl-prolyl cis-trans isomerase CYP19-2; K01802 peptidylprolyl isomerase [EC:5.2.1.8]
CYP/GSH/histone	BnaA08g26730D	chrA08	+	18011840	18012356	429	29.7384	94.4009	1.3354	0.0045555	UP	GAMMA-H2AX	GAMMA-H2AX; gamma histone variant H2AX; K11251 histone H2A
CYP/GSH/histone	BnaC09g06910D	chrC09	-	4284986	4285396	354	58.8575	170.818	1.2061	0.00042868	UP	Histone H3	histone H3; K11253 histone H3
CYP/GSH/histone	BnaA09g09460D	chrA09	+	4735492	4736067	486	2.50633	55.0772	4.1267	1.4456e-05	UP	HIS1-3	HIS1-3; histone H1-3; K11275 histone H1/5
CYP/GSH/histone	BnaCnng27240D	chrCnn_random	-	25712987	25713564	486	6.4637	61.07	2.909	5.703e-05	UP	HIS1-3	HIS1-3; histone H1-3; K11275 histone H1/5
CYP/GSH/histone	BnaCnng77830D	chrCnn_random	-	79352155	79352616	462	104.629	267.177	1.0214	5.5887e-07	UP	HTB4	HTB4; histone H2B; K11252 histone H2B
CYP/GSH/histone	BnaC03g26430D	chrC03	-	15005595	15006050	456	30.7894	100.673	1.3781	0.0013155	UP	HTB1	HTB1; histone H2B; K11252 histone H2B
Signal Transduction/hormone-related	BnaA01g25260D	chrA01	-	17692503	17693498	996	0	16.7098	4.8913	0.0012994	UP	MKK5	MKK5; mitogen-activated protein kinase kinase 5; K13413 mitogen-activated protein kinase kinase 4/5, plant [EC:2.7.12.2]
Signal Transduction/hormone-related	BnaA02g20750D	chrA02	-	13086351	13087297	381	101.633	288.668	1.175	2.5724e-07	UP	Dormancy/auxin associated protein	dormancy/auxin associated protein
Signal Transduction/hormone-related	BnaA03g15610D	chrA03	-	7219029	7219562	327	440.531	1479.38	1.4166	2.7571e-41	UP	Dormancy/auxin associated protein	dormancy/auxin associated protein
Signal Transduction/hormone-related	BnaA03g57280D	chrA03_random	+	1075775	1076635	333	92.0249	248.021	1.0993	4.7967e-05	UP	Dormancy/auxin associated protein	dormancy/auxin associated protein
Signal Transduction/hormone-related	BnaA05g09830D	chrA05	+	5422966	5423514	324	110.608	694.957	2.3204	3.0748e-32	UP	Dormancy/auxin associated protein	dormancy/auxin associated protein
Signal Transduction/hormone-related	BnaC03g18820D	chrC03	-	9634933	9635479	318	342.723	1113.46	1.3689	5.9883e-29	UP	Dormancy/auxin associated protein	dormancy/auxin associated protein
Signal Transduction/hormone-related	BnaCnng05190D	chrCnn_random	+	4851618	4852155	324	361.704	1255.29	1.4641	5.7468e-36	UP	Dormancy/auxin associated protein	dormancy/auxin associated protein
Signal Transduction/hormone-related	BnaA09g01040D	chrA09	-	589785	590743	366	29.4273	151.955	2.0373	9.0458e-07	UP	Dormancy/auxin associated protein	dormancy/auxin associated protein
Signal Transduction/hormone-related	BnaC09g00190D	chrC09	-	86409	87332	387	8.44852	57.161	2.4272	0.0038288	UP	Dormancy/auxin associated protein	dormancy/auxin associated protein
Signal Transduction/hormone-related	BnaA09g27350D	chrA09	+	20488447	20489392	357	142.765	465.802	1.375	1.8847e-13	UP	DYL1	DYL1; dormancy-associated protein-like 1
Signal Transduction/hormone-related	BnaC04g07210D	chrC04	-	5345235	5348694	1482	2.07642	17.3131	2.7286	0.00046256	UP	AUX1	AUX1; auxin transporter protein 1; K13946 auxin influx carrier (AUX1 LAX family)
Signal transduction/hormone-related	BnaC05g29300D	chrC05	-	28069236	28077142	741	0	21.6179	4.8362	0.0017977	UP	IAA7	IAA7; auxin-responsive protein IAA7; K14484 auxin-responsive protein IAA
Transcription factor	BnaA03g34290D	chrA03	+	16709104	16710190	738	14.6809	52.5262	1.508	0.0022569	UP	EBP	EBP; ethylene-responsive transcription factor RAP2-3; K09286 EREBP-like factor
Transcription factor	BnaC01g35070D	chrC01	-	34384668	34385627	732	78.9106	284.488	1.519	5.3768e-19	UP	EBP	EBP; ethylene-responsive transcription factor RAP2-3; K09286 EREBP-like factor
Transcription factor	BnaA06g24550D	chrA06	+	17059846	17061700	1080	1.48401	21.6385	3.5349	0.00018124	UP	bHLH093	bHLH093; transcription factor bHLH93
Defense response and pathogenesis-related	BnaC06g22120D	chrC06	-	24227577	24227895	240	109.52	352.797	1.3566	1.267e-06	UP	PDF1.3	PDF1.3; plant defensin 1.3
Defense response and pathogenesis-related	BnaC07g48800D	chrC07_random	+	1443518	1444088	456	3.23359	41.06	3.3355	0.0019409	UP	MLP328	MLP328; MLP-like protein 328
Defense response and pathogenesis-related	BnaA03g25360D	chrA03	+	12252736	12256584	2307	4.44625	17.855	1.6746	0.00048963	UP	CSCL5	Ecscl5; arly-responsive to dehydration stress-related protein
Defense response and pathogenesis-related	BnaC03g29810D	chrC03	+	17940267	17943835	2307	13.5055	39.4673	1.216	2.8356e-06	UP	CSCL5	CSCL5; early-responsive to dehydration stress-related protein
Defense response and pathogenesis-related	BnaA05g20090D	chrA05	-	15556715	15557812	1098	0.175162	13.7681	5.9654	0.0027561	UP	LRR	leucine-rich repeat-containing protein
Cell wall reconstruction	BnaA07g32090D	chrA07	-	22295034	22297618	1344	0.190802	12.8476	5.7422	0.00088361	UP	TUB1	TUB1; tubulin beta-1 chain; K07375 tubulin beta
Cell wall reconstruction	BnaC06g36460D	chrC06	-	34982701	34985210	1344	0.667806	14.3955	4.099	0.00054277	UP	TUB1	TUB1; tubulin beta-1 chain; K07375 tubulin beta
Cell wall reconstruction	BnaA10g20420D	chrA10	+	14301887	14303513	1386	2.96032	19.3628	2.3784	0.0009447	UP	TUB6	TUB6; beta-6 tubulin; K07375 tubulin beta
Cell wall reconstruction	BnaC09g44450D	chrC09	+	45268603	45270794	1446	4.21189	24.4581	2.2067	0.00012598	UP	TUB6	TUB6; beta-6 tubulin; K07375 tubulin beta
Cell wall reconstruction	BnaA02g18830D	chrA02	-	11581326	11587106	2055	3.18207	22.8453	2.5128	5.3561e-07	UP	TSD2	TSD2; putative pectin methyltransferase TSD2
Cell wall reconstruction	BnaA04g01780D	chrA04	+	1145263	1147136	1095	0.526926	39.201	5.8861	1.3658e-09	UP	PME61	PME61; pectinesterase 35
Cell wall reconstruction	BnaA04g24790D	chrA04	+	18040335	18042441	1551	0.78535	13.592	3.7822	0.00034508	UP	PME16	PME16; pectinesterase/ pectinerase inhibitor 16
Cell wall reconstruction	BnaA09g06990D	chrA09	+	3400568	3405986	3255	2.2847	12.1009	2.074	7.5311e-05	UP	CESA6	CESA6; cellulose synthase A catalytic subunit 6 [UDP-forming]; K10999 cellulose synthase A [EC:2.4.1.12]
Cell wall reconstruction	BnaC09g06600D	chrC09	+	4011176	4016606	3255	1.65444	10.1409	2.2847	0.00018643	UP	CESA6	CESA6; cellulose synthase A catalytic subunit 6 [UDP-forming]; K10999 cellulose synthase A [EC:2.4.1.12]
Cell wall reconstruction	BnaA03g50050D	chrA03	-	25936910	25938017	819	14.4814	88.4816	2.2801	5.7008e-10	UP	XTH24	XTH24; xyloglucan endotransglucosylase/hydrolase protein 24; K08235 xyloglucan:xyloglucosyl transferase [EC:2.4.1.207]
Cell wall reconstruction	BnaC03g67980D	chrC03	+	57586079	57587649	939	5.25711	38.2547	2.5322	2.3711e-05	UP	XTH24	XTH24; xyloglucan endotransglucosylase/hydrolase protein 24; K08235 xyloglucan:xyloglucosyl transferase [EC:2.4.1.207]
Cell wall reconstruction	BnaC07g42500D	chrC07	-	41922986	41924118	840	0.381603	32.444	6.0787	5.7335e-06	UP	XTH24	XTH24; xyloglucan endotransglucosylase/hydrolase protein 24; K08235 xyloglucan:xyloglucosyl transferase [EC:2.4.1.207]
Cell wall reconstruction	BnaA10g01280D	chrA10	+	704501	707814	2304	0.278253	7.04294	4.3306	0.0020658	UP	BXL2	BXL2; probable beta-D-xylosidase 2
Cell wall reconstruction	BnaA05g25660D	chrA05	-	18929031	18933379	2523	1.49919	17.2884	3.1965	6.3729e-08	UP	BGAL1	BGAL1; beta galactosidase 1
Cell wall reconstruction	BnaC08g14540D	chrC08	-	19305005	19312792	4125	2.50221	10.2548	1.7039	0.00031542	UP	SEX1	SEX1; alpha-glucan water dikinase 1; K08244 alpha-glucan, water dikinase [EC:2.7.9.4]
Cell wall reconstruction	BnaC06g22370D	chrC06	+	24419059	24421426	1167	1.31844	19.5499	3.5592	0.0002216	UP	WAT1	WAT1; protein walls are thin 1
Cell wall reconstruction	BnaC09g03660D	chrC09	-	2069849	2075151	3549	6.52113	16.804	1.0345	0.0022591	UP	PWD	PWD3; phosphoglucan, water dikinase; K15535 phosphoglucan, water dikinase [EC:2.7.9.5]
Cell wall reconstruction	BnaC08g28170D	chrC08	-	28929663	28930786	1023	0.125336	15.591	6.6277	0.0022674	UP	BGL2	BGL2; beta 1,3-glucanase 2
Carbon source metabolism and transport	BnaA03g03250D	chrA03	+	1584097	1585149	1053	8.94974	37.4718	1.7348	0.00051304	UP	PT525	nucleotide-sugar transporter family protein
Carbon source metabolism and transport	BnaA10g16170D	chrA10	-	12380518	12383565	1458	8.79415	28.4423	1.3623	0.0032504	UP	EDL16	EDL16; sugar transporter ERD6-like 16
Carbon source metabolism and transport	BnaA06g35450D	chrA06	+	23298821	23301277	1626	2.91765	34.3317	3.2256	2.869e-10	UP	TDT	TDT; tonoplast dicarboxylate transporter; K14445 solute carrier family 13 (sodium-dependent dicarboxylate transporter), member 2/3/5
Carbon source metabolism and transport	BnaC07g20310D	chrC07	-	26981370	26986193	1626	11.986	48.0218	1.6713	9.5601e-08	UP	TDT	TDT; tonoplast dicarboxylate transporter; K14445 solute carrier family 13 (sodium-dependent dicarboxylate transporter), member 2/3/5
Carbon source metabolism and transport	BnaAnng27610D	chrAnn_random	+	31530825	31531449	357	47.5882	391.017	2.7075	8.0228e-23	UP	LTP2	LTP2; non-specific lipid-transfer protein 2
Carbon source metabolism and transport	BnaA02g09030D	chrA02	-	4490854	4491901	510	22.7525	429.672	3.9081	2.1826e-46	UP	NLTP2	NLTP2; bifunctional inhibitor/lipid-transfer protein/seed storage 2S albumin-like protein
Carbon source metabolism and transport	BnaA05g21830D	chrA05	-	16783084	16783374	291	27.0978	112.24	1.7193	0.0027981	UP	NLTP2	NLTP2; Bifunctional inhibitor/lipid-transfer protein/seed storage 2S albumin superfamily protein
Carbon source metabolism and transport	BnaC05g35010D	chrC05	-	34348882	34349172	291	65.4312	205.178	1.3177	0.00017778	UP	NLTP2	NLTP2; Bifunctional inhibitor/lipid-transfer protein/seed storage 2S albumin superfamily protein
Carbon source metabolism and transport	BnaA04g22080D	chrA04	+	16716074	16716433	360	51.2875	310.901	2.2687	1.7892e-15	UP	LP1	LP1; non-specific lipid-transfer protein 1
Carbon source metabolism and transport	BnaC04g06760D	chrC04	-	4866460	4866864	405	14.4048	169.341	3.2242	1.1187e-12	UP	LP1	LP1; non-specific lipid-transfer protein 1
Carbon source metabolism and transport	BnaC04g45800D	chrC04	+	45458031	45458628	357	44.3558	177.541	1.6699	3.056e-06	UP	LP1	LP1; non-specific lipid-transfer protein 1
A gene markered with red represents the common up-regulated DEGs in 7-5D vs. 7-5WT and T45B#2 vs.T45WT.

## Sheet: downDEGs in T45 background
File S2-3. Downregulated differentially expressed genes (down-DEGs) Heatmap in defense related pathways in T45 background.
Category	Gene_id	chromosome	Strand	start	end	length	T45WT_fpkm	T45B#2_fpkm	log2FoldChange(T45B#2vsT45WT)	padj(T45B#2vsT45WT)	significant(T45B#2vsT45WT)	KEGG AnnotInfo	KEGG AnnotInfo
Receptor-like protein kinase	BnaA04g06980D	chrA04	+	5677117	5677875	759	301.386	117.723	-1.4961	5.01e-13	DOWN	CRK10	CRK10; cysteine-rich receptor-like protein kinase 10
Receptor-like protein kinase	BnaA09g23590D	chrA09	-	16213467	16214031	492	111.645	37.9976	-1.6948	0.0010737	DOWN	LRR-RLKs	leucine-rich repeat (LRR) family protein
Receptor-like protein kinase	BnaA10g14510D	chrA10	-	11537455	11540221	657	123.026	49.4676	-1.4543	0.00030506	DOWN	LRR-RLKs	leucine-rich repeat-containing protein
Calcium and ion transporting	BnaA01g31850D	chrA01	-	21561513	21562901	963	184.254	82.5305	-1.2986	8.61e-08	DOWN	CML50	CML50; putative calcium-binding protein CML50; K13448 calcium-binding protein CML
Calcium and ion transporting	BnaC06g37490D	chrC06	-	35498436	35498978	543	63.4464	15.0074	-2.2197	0.0018736	DOWN	CML38	CML38; calcium-binding protein CML38; K13448 calcium-binding protein CML
Calcium and ion transporting	BnaC07g26300D	chrC07	-	32316424	32318945	1278	48.0706	10.7273	-2.3037	1.31e-06	DOWN	ACAT2	ACAT2; acetoacetyl-CoA thiolase 2; K00626 acetyl-CoA C-acetyltransferase [EC:2.3.1.9]
Peroxidases/catalases	BnaA10g29690D	chrA10_random	-	1862398	1864299	993	103.961	26.5503	-2.1091	6.06e-10	DOWN	PER58	PER58; peroxidase; K00430 peroxidase [EC:1.11.1.7]
Peroxidases/catalases	BnaC02g05920D	chrC02	+	3110189	3111720	993	107.601	41.0323	-1.5307	3.42e-06	DOWN	PER56	PER56; peroxidase 56; K00430 peroxidase [EC:1.11.1.7]
CYP/GSH/histone	BnaC03g17120D	chrC03	+	8740682	8741882	648	236.457	122.945	-1.0834	0.00010012	DOWN	GSTF10	GSTF10; glutathione S-transferase PHI 10; K00799 glutathione S-transferase [EC:2.5.1.18]
CYP/GSH/histone	BnaA07g28470D	chrA07	-	20552651	20553488	705	156.683	77.3766	-1.1577	0.00077646	DOWN	GSTU11	GSTU11; glutathione S-transferase TAU 11; K00799 glutathione S-transferase [EC:2.5.1.18]
CYP/GSH/histone	BnaCnng49200D	chrCnn_random	+	48638904	48639962	693	169.999	83.005	-1.1741	0.0003209	DOWN	GSTU11	GSTU11; glutathione S-transferase TAU 11; K00799 glutathione S-transferase [EC:2.5.1.18]
CYP/GSH/histone	BnaA04g12790D	chrA04	+	10803212	10805442	1632	182.608	63.1502	-1.6718	1.18e-20	DOWN	CYP79B3	CYP79B3; tryptophan N-monooxygenase 2; K11813 tryptophan N-monooxygenase [EC:1.14.13.125]
CYP/GSH/histone	BnaA04g26270D	chrA04	-	18711393	18713924	1536	19.4492	0.624159	-5.1015	2.11e-06	DOWN	CYP76C6	CYP76C6; cytochrome P450, family 76, subfamily C, polypeptide 6
CYP/GSH/histone	BnaA06g02990D	chrA06	-	1812798	1814964	1539	55.416	20.0587	-1.6059	2.58e-05	DOWN	CYP72A15	CYP72A15; cytochrome P450, family 72, subfamily A, polypeptide 15
CYP/GSH/histone	BnaA07g11920D	chrA07	+	11010309	11013430	954	60.1034	23.214	-1.5123	0.0034747	DOWN	CYP81G1	CYP81G1; cytochrome P450, family 81, subfamily G, polypeptide 1
CYP/GSH/histone	BnaC03g02320D	chrC03	+	1124778	1126799	1461	183.534	98.1675	-1.0426	8.28e-08	DOWN	CYP71B20	CYP71B20; cytochrome P450 71B20
CYP/GSH/histone	BnaC03g61420D	chrC03	-	50525102	50527387	1506	394.252	179.137	-1.2779	3.46e-26	DOWN	CYP81F4	CYP81F4; cytochrome P450, family 81, subfamily F, polypeptide 4; K00517 [EC:1.14.-.-]
CYP/GSH/histone	BnaCnng74800D	chrCnn_random	+	75697489	75698826	954	561.512	269.423	-1.1993	6.37e-21	DOWN	CYP81F4	CYP81F4; cytochrome P450, family 81, subfamily F, polypeptide 4; K00517 [EC:1.14.-.-]
CYP/GSH/histone	BnaC07g23420D	chrC07	-	29898156	29899753	1500	481.597	172.504	-1.6211	2.25e-48	DOWN	CYP71B21	CYP71B21; cytochrome P450 71B21; K00517 [EC:1.14.-.-]
CYP/GSH/histone	BnaA06g33040D	chrA06	+	21898733	21900332	1500	343.55	144.765	-1.3867	2.88e-26	DOWN	CYP71B21	CYP71B21; cytochrome P450 71B21; K00517 [EC:1.14.-.-]
CYP/GSH/histone	BnaA06g04320D	chrA06	-	2601038	2601349	312	85.3254	0	-5.8045	8.49e-06	DOWN	Histone H4	histone H4; K11254 histone H4
Hormone-related	BnaA02g23180D	chrA02	-	16196603	16198192	1590	105.383	33.8261	-1.7793	1.24e-12	DOWN	AOS	AOS; allene oxide synthase; K01723 hydroperoxide dehydratase [EC:4.2.1.92]
Hormone-related	BnaC02g29610D	chrC02	-	30430747	30432336	1590	128.263	64.6374	-1.1285	6.76e-07	DOWN	AOS	AOS; allene oxide synthase; K01723 hydroperoxide dehydratase [EC:4.2.1.92]
Hormone-related	BnaA09g38220D	chrA09	+	27348706	27351675	1779	157.091	77.8176	-1.1533	6.2e-10	DOWN	MTHFR1	MTHFR1; methylenetetrahydrofolate reductase 1; K00297 methylenetetrahydrofolate reductase (NADPH) [EC:1.5.1.20]
Hormone-related	BnaC06g34570D	chrC06	-	33988922	33991022	1758	19.2543	0.54534	-5.2817	2.38e-07	DOWN	EIL3	EIL3; ethylene insensitive 3-like 3 protein; K14514 ethylene-insensitive protein 3
Hormone-related	BnaC04g19630D	chrC04	+	20323723	20325360	963	67.9226	3.88262	-4.2687	3.29e-13	DOWN	ACO2	ACO2; 1-aminocyclopropane-1-carboxylate oxidase 2; K05933 aminocyclopropanecarboxylate oxidase [EC:1.14.17.4]
Hormone-related	BnaC05g48620D	chrC05	-	43029676	43032223	1479	93.9893	0	-8.189	5.86e-28	DOWN	MTO1	MTO1; cystathionine gamma-synthase; K01739 cystathionine gamma-synthase [EC:2.5.1.48]
Hormone-related	BnaC01g01570D	chrC01	-	765168	767298	1764	96.4904	43.6419	-1.2845	2.55e-07	DOWN	BRU6	BRU6; indole-3-acetic acid-amido synthetase GH3.2; K14487 auxin responsive GH3 gene family
Hormone-related	BnaA01g00580D	chrA01	-	315446	317538	1764	143.95	64.1313	-1.3063	2.23e-11	DOWN	BRU6	BRU6; indole-3-acetic acid-amido synthetase GH3.2; K14487 auxin responsive GH3 gene family
Hormone-related	BnaA09g42140D	chrA09	+	29324932	29327832	1791	21.9934	0.321175	-6.2374	1.16e-08	DOWN	GH3.3	GH3.3; indole-3-acetic acid-amido synthetase GH3.3; K14487 auxin responsive GH3 gene family
Transcription factor	BnaA03g59960D	chrA03_random	-	4140222	4150688	1575	40.5355	0.852185	-5.7117	2.84e-14	DOWN	WRKY6	WRKY6; WRKY transcription factor 6
Transcription factor	BnaCnng02000D	chrCnn_random	-	1938513	1939641	879	24.8045	0.872544	-4.9691	0.00014085	DOWN	WRKY22	WRKY22; WRKY transcription factor 22; K13425 WRKY transcription factor 22
Transcription factor	BnaC04g06800D	chrC04	-	4910355	4912485	1431	83.3367	16.8159	-2.449	3.47e-14	DOWN	WRKY33	WRKY33; putative WRKY transcription factor 33; K13424 WRKY transcription factor 33
Transcription factor	BnaC06g40170D	chrC06	-	36908857	36910442	906	237.861	111.955	-1.2271	1.49e-08	DOWN	WRKY40	WRKY40; putative WRKY transcription factor 40
Transcription factor	BnaC02g16560D	chrC02	+	12123585	12124280	696	26.4803	1.10196	-4.7266	0.00089914	DOWN	HEC1	HEC1; transcription factor HEC1
Transcription factor	Novel01512	chrC06_random	-	495434	496564	925	26.381	2.11071	-3.7836	0.00042895	DOWN	TIFY1	TIFY1; putative GATA transcription factor
Transcription initiation factor	BnaA05g31720D	chrA05	-	21872862	21874093	738	22.0353	0.649531	-5.2241	0.001946	DOWN	REF	REF; Rubber elongation factor protein
Defense response and pathogenesis-related	BnaA04g11170D	chrA04	+	9684604	9694102	3477	33.8824	0.0551457	-9.4029	1.76e-20	DOWN	TIR-NBS-LRR	TIR-NBS-LRR class disease resistance protein
Defense response and pathogenesis-related	BnaA05g03390D	chrA05	+	1881327	1881696	267	327.09	9.33573	-5.2706	1.74e-19	DOWN	DEF2	DEF2; trypsin inhibitor protein 1
Defense response and pathogenesis-related	BnaC03g33880D	chrC03	-	20605296	20606057	426	263.54	125.802	-1.2067	0.00031227	DOWN	PR4	PR4; pathogenesis-related 4
Defense response and pathogenesis-related	BnaA06g13430D	chrA06	+	7057150	7058094	411	214.248	44.3198	-2.4131	3.53e-10	DOWN	PR5	PR5; pathogenesis-related thaumatin-like protein
Defense response and pathogenesis-related	BnaC05g48800D	chrC05	-	43100086	43105359	1923	777.004	0.648113	-10.367	3.54e-234	DOWN	DOX1	DOX1; alpha-dioxygenase; K10529 alpha-dioxygenase [EC:1.-.-.-]
Defense response and pathogenesis-related	BnaC07g01030D	chrC07	-	1452347	1453283	420	184.131	0	-7.343	1.71e-16	DOWN	DOX1	DOX1; alpha-dioxygenase; K10529 alpha-dioxygenase [EC:1.-.-.-]
Defense response and pathogenesis-related	BnaC05g48900D	chrC05	+	43159319	43160348	528	37.6436	0	-5.3829	0.00029731	DOWN	USPAL	USPAL; Adenine nucleotide alpha hydrolases-like superfamily protein
Defense response and pathogenesis-related	BnaA01g12890D	chrA01	+	6454914	6455912	696	543.971	0	-9.6345	4.22e-65	DOWN	OSM34	OSM34; osmotin-like protein OSM34
Defense response and pathogenesis-related	BnaA07g38400D	chrA07_random	-	1613219	1614538	1320	48.5488	6.1735	-3.1151	6.06e-10	DOWN	EP1G	EP1G; curculin-like (mannose-binding) lectin family protein
Defense response and pathogenesis-related	BnaA09g47440D	chrA09	+	31981291	31982628	1338	74.6344	34.1782	-1.2666	0.0004154	DOWN	EP1G	EP1G; curculin-like (mannose-binding) lectin family protein
Cell wall reconstruction	BnaA06g37700D	chrA06_random	+	111553	113778	1353	58.2265	24.5169	-1.3878	0.0008525	DOWN	TUA6	TUA6; tubulin alpha-6 chain; K07374 tubulin alpha
Cell wall reconstruction	BnaA04g06900D	chrA04	+	5534629	5546147	1617	29.2768	0	-6.6349	2.43e-10	DOWN	ATCSLA15	ATCSLA15; putative mannan synthase 15
Cell wall reconstruction	BnaA01g15000D	chrA01	+	7620769	7622253	864	238.688	15.2017	-4.1127	8.78e-42	DOWN	XTR6	XTR6; probable xyloglucan endotransglucosylase/hydrolase protein 23; K08235 xyloglucan:xyloglucosyl transferase [EC:2.4.1.207]
Cell wall reconstruction	BnaC03g49860D	chrC03	-	34695862	34696236	375	167.679	64.6808	-1.5142	0.0016224	DOWN	AGP1	AGP1; arabinogalactan protein 1
Cell wall reconstruction	BnaA05g37040D	chrA05_random	-	2853788	2853973	186	647.631	276.273	-1.3689	9.61e-06	DOWN	AGP12	AGP12; arabinogalactan protein 12
Cell wall reconstruction	BnaA04g00600D	chrA04	+	460722	461017	207	154.793	0	-6.0718	4.9e-07	DOWN	AGP20	AGP20; arabinogalactan protein 20
Cell wall reconstruction	BnaC04g00690D	chrC04	+	550205	556223	3648	33.7801	0.315365	-6.8829	2.38e-27	DOWN	GGLO6	GGLO6; D-arabinono-1,4-lactone oxidase family protein
Cell wall reconstruction	BnaA04g02500D	chrA04	+	1646818	1647747	930	224.21	104.633	-1.2394	1.99e-08	DOWN	BGL2	BGL2; beta 1,3-glucanase 2
Cell wall reconstruction	BnaC04g24330D	chrC04	+	25335155	25336348	1098	329.124	147.211	-1.3006	3.02e-16	DOWN	BGL2	BGL2; beta 1,3-glucanase 2
Cell wall reconstruction	BnaCnng07500D	chrCnn_random	+	6836795	6837914	1026	896.518	144.834	-2.7698	3.1e-132	DOWN	BGL3	BG3; beta-1,3-glucanase 3
Cell wall reconstruction	BnaA07g17230D	chrA07	-	14444583	14445704	1026	4300.73	1522.81	-1.6377	0	DOWN	BGL3	BG3; beta-1,3-glucanase 3
Cell wall reconstruction	BnaC04g22420D	chrC04	-	23442616	23446734	2337	181.797	78.354	-1.3541	1.18e-20	DOWN	BGLU27	BGLU27; beta glucosidase 27; K01188 beta-glucosidase [EC:3.2.1.21]
Cell wall reconstruction	Novel00787	chrAnn_random	-	25752226	25764798	1403	13.5987	0.0767581	-7.6088	0.0021776	DOWN	NAP1B	NAP1B; Beta-glucosidase, GBA2 type family protein; K17108 non-lysosomal glucosylceramidase [EC:3.2.1.45]
Cell wall reconstruction	BnaC06g40190D	chrC06	-	36936303	36938152	999	88.0234	1.82337	-5.7331	7.03e-20	DOWN	CCR2	CCR2; cinnamoyl-CoA reductase; K09753 cinnamoyl-CoA reductase [EC:1.2.1.44]
Cell wall reconstruction	BnaA01g03060D	chrA01	-	1474802	1478945	3333	29.13	11.3331	-1.5018	2.03e-05	DOWN	SUD1	SUD1; probable E3 ubiquitin ligase SUD1; K10661 E3 ubiquitin-protein ligase MARCH6 [EC:6.3.2.19]
Cell wall reconstruction	BnaCnng01790D	chrCnn_random	-	1845195	1846893	1224	40.6452	0.156652	-8.1592	9.18e-10	DOWN	SDE2	SDE2; ubiquitin family protein
Cell wall reconstruction	Novel01093	chrC03	+	18235904	18237437	1129	277.622	62.074	-2.3009	3.82e-35	DOWN	UBQ11	UBQ11; ubiquitin 11; K08770 ubiquitin C
Cell wall reconstruction	BnaC05g48440D	chrC05	-	42888970	42891108	1272	21.213	0.979812	-4.5762	1.66e-05	DOWN	EIF3M	EIF3M; Proteasome component (PCI) domain protein; K15030 translation initiation factor 3 subunit M
Carbon source metabolism and transport	BnaC05g42790D	chrC05	+	39982437	39984092	1467	14.4518	0.261406	-5.9287	0.00013833	DOWN	Glycosyltransferase	Glycosyltransferase family 61 protein
Carbon source metabolism and transport	BnaA03g13590D	chrA03	-	6207124	6210871	1152	47.0544	14.7302	-1.8154	0.00044743	DOWN	FAD3	FAD3; omega-3 fatty acid desaturase; K10257 omega-3 fatty acid desaturase (delta-15 desaturase) [EC:1.14.19.-]
Carbon source metabolism and transport	BnaC03g29580D	chrC03	-	17727619	17728119	501	105.312	13.5865	-3.0943	4.37e-08	DOWN	ERLI1	ERLI1; putative lipid transfer protein
Carbon source metabolism and transport	BnaC03g29590D	chrC03	-	17732136	17732543	408	47.5342	2.34977	-4.4782	0.00071268	DOWN	ERLI1	ERLI1; Bifunctional inhibitor/lipid-transfer protein/seed storage 2S albumin superfamily protein
Carbon source metabolism and transport	BnaC09g31850D	chrC09	+	34847854	34848162	309	141.9	45.9187	-1.7676	0.0039037	DOWN	DIRL1	DIRL1; bifunctional inhibitor/lipid-transfer protein/seed storage 2S albumin-like protein
Carbon source metabolism and transport	BnaA10g09640D	chrA10	+	8442560	8442868	309	101.747	4.96418	-4.4972	2.1e-06	DOWN	DIRL1	DIRL1; bifunctional inhibitor/lipid-transfer protein/seed storage 2S albumin-like protein
Carbon source metabolism and transport	Novel01178	chrC03	-	27635512	27636665	917	246.305	120.858	-1.167	3.67e-08	DOWN	LTP	LTP; protease inhibitor/seed storage/lipid transfer protein (LTP) family protein
A gene markered with red represents the common down-regulated DEGs in 7-5D vs. 7-5WT and T45B#2 vs.T45WT.

## Sheet: downDEGs in 7-5 background
File S2-4. Downregulated differentially expressed genes (down-DEGs) Heatmap in defense related pathways in 7-5 background.
Category	Gene_id	chromosome	Strand	start	end	length	7-5WT_fpkm	7-5D_fpkm	log2FoldChange(7-5Dvs7-5WT)	padj(7-5Dvs7-5WT)	significant(7-5Dvs7-5WT)	KEGG AnnotInfo	KEGG AnnotInfo
Serine/threonne kinase	BnaA03g11320D	chrA03	+	5090430	5091422	918	82.5461	30.5182	-1.7666	0.00012028	DOWN	WNK11	putative serine/threonine-protein kinase WNK11; K08867 WNK lysine deficient protein kinase [EC:2.7.11.1]
Serine/threonne kinase	BnaA03g43720D	chrA03	-	22020109	22023615	1869	54.7108	20.2212	-1.767	2.61e-06	DOWN	serine/threonine kinase	putative receptor serine/threonine kinase
Serine/threonne kinase	BnaA05g22770D	chrA05	-	17267997	17270899	1302	73.1201	35.0458	-1.3921	0.0013105	DOWN	serine/threonine protein kinase	putative serine/threonine protein kinase
Serine/threonne kinase	BnaC05g12740D	chrC05	+	7443107	7444747	1191	56.7349	24.9203	-1.518	0.0045714	DOWN	serine/threonine kinase	putative serine/threonine kinase
Serine/threonne kinase	BnaCnng04150D	chrCnn_random	-	3390785	3393766	2463	49.429	22.6085	-1.4596	3.84e-05	DOWN	serine/threonine-protein kinase	G-type lectin S-receptor-like serine/threonine-protein kinase
Serine/threonne kinase	BnaC07g09070D	chrC07	-	14217862	14220555	1452	129.587	77.9902	-1.0636	0.00081272	DOWN	CIPK23	CIPK23; CBL-interacting serine/threonine-protein kinase 23
Receptor-like protein kinase	BnaA02g14800D	chrA02	-	8475326	8491993	6132	10.8835	3.5849	-1.9332	8.12e-05	DOWN	LRR-RLKs	putative LRR receptor-like serine/threonine-protein kinase
Receptor-like protein kinase	BnaA05g14440D	chrA05	-	8909626	8915806	3135	123.638	66.8242	-1.2188	3.18e-11	DOWN	LRR-RLKs	putative LRR receptor-like serine/threonine-protein kinase
Receptor-like protein kinase	BnaC02g19770D	chrC02	-	16128322	16144176	6297	17.9592	7.86294	-1.5227	3.31e-05	DOWN	LRR-RLKs	putative LRR receptor-like serine/threonine-protein kinase
Receptor-like protein kinase	BnaC06g35270D	chrC06	+	34312342	34316477	3366	40.835	21.4259	-1.2615	0.0003277	DOWN	LRR-RLKs	putative LRR receptor-like serine/threonine-protein kinase
Receptor-like protein kinase	BnaCnng35830D	chrCnn_random	+	34376254	34382614	3135	116.317	57.0914	-1.3578	1.61e-13	DOWN	LRR-RLKs	putative LRR receptor-like serine/threonine-protein kinase
Receptor-like protein kinase	BnaC06g09080D	chrC06	+	10764360	10768037	2637	9.48148	0.736323	-4.0178	0.00012365	DOWN	LRR-RLKs	putative leucine-rich repeat protein kinase
Receptor-like protein kinase	BnaA05g15400D	chrA05	+	9845078	9849386	2682	9.63314	0.646401	-4.2286	5.5e-05	DOWN	LRR-RLKs	putative leucine-rich repeat protein kinase
Calcium and ion transporting	BnaA09g53510D	chrA09_random	-	1314419	1314973	555	44.7033	6.62222	-3.0861	0.0015805	DOWN	CML37	CML37; calcium-binding protein CML37; K13448 calcium-binding protein CML
Calcium and ion transporting	BnaA01g31850D	chrA01	-	21561513	21562901	963	159.841	25.7797	-2.9634	1e-21	DOWN	CML50	putative calcium-binding protein CML50; K13448 calcium-binding protein CML
Calcium and ion transporting	BnaC01g38680D	chrC01	-	37653718	37655044	852	191.049	48.3468	-2.3135	3.08e-16	DOWN	CML50	putative calcium-binding protein CML50; K13448 calcium-binding protein CML
Calcium and ion transporting	BnaA04g03550D	chrA04	-	2428042	2429490	465	108.09	22.3696	-2.6037	8.47e-06	DOWN	calcium-dependent lipid-binding domain-containing protein	calcium-dependent lipid-binding domain-containing protein
Calcium and ion transporting	BnaA08g11360D	chrA08	-	10316456	10318442	726	140.67	72.9755	-1.2779	0.0033159	DOWN	calcium-dependent lipid-binding domain-containing protein	calcium-dependent lipid-binding domain-containing protein
Calcium and ion transporting	BnaA09g05080D	chrA09	-	2501109	2501888	660	97.6211	24.3761	-2.3328	2.38e-06	DOWN	calcium-dependent lipid-binding domain-containing protein	calcium-dependent lipid-binding domain-containing protein
Calcium and ion transporting	BnaC04g30430D	chrC04	+	32286194	32287145	507	83.9618	25.0302	-2.0771	0.0018918	DOWN	calcium-dependent lipid-binding domain-containing protein	calcium-dependent lipid-binding domain-containing protein
Calcium and ion transporting	BnaC03g77080D	chrC03_random	-	5645485	5647386	720	538.964	236.45	-1.5197	2.27e-18	DOWN	calcium-dependent lipid-binding domain-containing protein	calcium-dependent lipid-binding domain-containing protein
Calcium and ion transporting	BnaC04g20690D	chrC04	+	21774937	21778038	3102	68.8421	39.2781	-1.1406	3.49e-05	DOWN	ACA12	putative calcium-transporting ATPase 12; K01537 Ca2+-transporting ATPase [EC:3.6.3.8]
Calcium and ion transporting	BnaC01g31340D	chrC01	+	30168246	30171296	3051	18.386	5.61404	-2.0426	0.00019592	DOWN	ACA13	putative calcium-transporting ATPase 13; K01537 Ca2+-transporting ATPase [EC:3.6.3.8]
Calcium and ion transporting	BnaA03g54160D	chrA03	-	28665702	28670453	3045	69.6887	23.0925	-1.9246	1.25e-15	DOWN	ACA2	ACA2; calcium-transporting ATPase 2; K01537 Ca2+-transporting ATPase [EC:3.6.3.8]
Calcium and ion transporting	BnaC07g46660D	chrC07	-	44180768	44185248	3045	43.5817	17.3763	-1.6577	2.75e-07	DOWN	ACA2	ACA2; calcium-transporting ATPase 2; K01537 Ca2+-transporting ATPase [EC:3.6.3.8]
Calcium and ion transporting	BnaC03g17150D	chrC03	+	8758125	8762357	819	33.7377	3.97955	-3.4148	0.00020847	DOWN	ACA7	ACA7; alpha carbonic anhydrase 7; K01674 carbonic anhydrase [EC:4.2.1.1]
Calcium and ion transporting	BnaC08g40500D	chrC08	+	35698663	35703066	3621	28.5226	9.70957	-1.8857	3.38e-07	DOWN	ACA1	ACA.l; autoinhibited Ca2+/ATPase II; K01530 phospholipid-translocating ATPase [EC:3.6.3.1]
Calcium and ion transporting	BnaC08g43540D	chrC08	-	37199709	37204107	3024	27.6026	11.3742	-1.6101	0.00027744	DOWN	ECA4	ECA4; calcium-transporting ATPase 4; K01537 Ca2+-transporting ATPase [EC:3.6.3.8]
Calcium and ion transporting	BnaC01g19450D	chrC01	-	13461156	13461539	384	135.899	46.2306	-1.8867	0.00139	DOWN	PBP1	PBP1; EF-hand, calcium binding motif-containing protein
Peroxidases/catalases	BnaC08g43490D	chrC08	-	37186660	37188248	768	677.907	271.695	-1.6502	2.98e-29	DOWN	APX1	APX1; L-ascorbate peroxidase 1; K00434 L-ascorbate peroxidase [EC:1.11.1.11]
CYP/GSH	BnaC04g40560D	chrC04	-	41475198	41476141	687	190.555	59.3528	-2.0139	2.54e-10	DOWN	GSTU3	GSTU3; glutathione S-transferase tau 3; K00799 glutathione S-transferase [EC:2.5.1.18]
CYP/GSH	BnaA04g28590D	chrA04_random	+	874715	875757	687	152.761	58.3434	-1.7197	3.79e-06	DOWN	GSTU3	GSTU3; glutathione S-transferase tau 3; K00799 glutathione S-transferase [EC:2.5.1.18]
CYP/GSH	BnaA04g28600D	chrA04_random	+	882602	885244	675	425.116	237.214	-1.1727	1.65e-07	DOWN	GSTU4	GSTU4; glutathione S-transferase tau 4; K00799 glutathione S-transferase [EC:2.5.1.18]
CYP/GSH	BnaC01g39170D	chrC01	+	37906816	37907888	681	559.945	349.886	-1.0095	7.56e-07	DOWN	GSTU8	GSTU8; glutathione S-transferase TAU 8; K00799 glutathione S-transferase [EC:2.5.1.18]
CYP/GSH	BnaA07g28470D	chrA07	-	20552651	20553488	705	153.681	55.1816	-1.8088	5.33e-07	DOWN	GSTU11	GSTU11; glutathione S-transferase TAU 11; K00799 glutathione S-transferase [EC:2.5.1.18]
CYP/GSH	BnaC06g31040D	chrC06	-	31689482	31690319	705	87.3888	29.2138	-1.9119	0.00023863	DOWN	GSTU11	GSTU11; glutathione S-transferase TAU 11; K00799 glutathione S-transferase [EC:2.5.1.18]
CYP/GSH	BnaCnng49200D	chrCnn_random	+	48638904	48639962	693	134.879	54.0357	-1.6508	4.74e-05	DOWN	GSTU11	GSTU11; glutathione S-transferase TAU 11; K00799 glutathione S-transferase [EC:2.5.1.18]
CYP/GSH	BnaC06g31030D	chrC06	-	31683699	31684623	693	664.961	304.501	-1.4579	4.74e-20	DOWN	GSTU12	GSTU12; glutathione S-transferase TAU 12; K00799 glutathione S-transferase [EC:2.5.1.18]
CYP/GSH	BnaA07g28450D	chrA07	-	20545651	20546583	687	195.501	96.5997	-1.3482	8.74e-05	DOWN	GSTU12	GSTU12; glutathione S-transferase TAU 12; K00799 glutathione S-transferase [EC:2.5.1.18]
CYP/GSH	BnaA07g28460D	chrA07	-	20548138	20549147	768	409.115	246.051	-1.0646	1.84e-06	DOWN	GSTU12	GSTU12; glutathione S-transferase TAU 12; K00799 glutathione S-transferase [EC:2.5.1.18]
CYP/GSH	BnaC05g13360D	chrC05	+	7717120	7717856	660	114.037	37.6149	-1.9312	2e-05	DOWN	GSTU25	GSTU25; glutathione S-transferase TAU 25; K00799 glutathione S-transferase [EC:2.5.1.18]
CYP/GSH	BnaC08g37930D	chrC08	-	34473867	34474601	660	93.93	34.1476	-1.7909	0.00069692	DOWN	GSTU25	GSTU25; glutathione S-transferase TAU 25; K00799 glutathione S-transferase [EC:2.5.1.18]
CYP/GSH	BnaA03g12610D	chrA03	-	5752471	5755051	1557	20.1757	3.56305	-2.8325	0.00049439	DOWN	CYP715A1	CYP715A1; cytochrome P450, family 715, subfamily A, polypeptide 1
CYP/GSH	BnaC03g15480D	chrC03	-	7735743	7738325	1557	35.9457	11.1791	-2.0161	0.00024927	DOWN	CYP715A1	CYP715A1; cytochrome P450, family 715, subfamily A, polypeptide 1
CYP/GSH	BnaC04g10740D	chrC04	+	8388774	8390285	1512	287.263	165.247	-1.1288	1.83e-10	DOWN	CYP710A1	CYP710A1; cytochrome P450 710A1; K09832 cytochrome P450, family 710, subfamily A
CYP/GSH	BnaA06g03010D	chrA06	-	1823244	1825910	1539	489.589	235.073	-1.3895	7.48e-30	DOWN	CYP72A15	CYP72A15; cytochrome P450, family 72, subfamily A, polypeptide 15
CYP/GSH	BnaC07g23420D	chrC07	-	29898156	29899753	1500	242.718	46.924	-2.702	4.28e-46	DOWN	CYP71B21	CYP71B21; cytochrome P450 71B21; K00517 [EC:1.14.-.-]
CYP/GSH	BnaA06g33040D	chrA06	+	21898733	21900332	1500	181.387	94.2641	-1.2754	1.05e-08	DOWN	CYP71B21	CYP71B21; cytochrome P450 71B21; K00517 [EC:1.14.-.-]
CYP/GSH	BnaCnng62240D	chrCnn_random	-	62064140	62065042	714	1290.27	595.267	-1.4471	6.59e-40	DOWN	CYP71A13	CYP71A13; cytochrome P450, family 71, subfamily A, polypeptide 13; K11868 indoleacetaldoxime dehydratase [EC:4.99.1.6]
CYP/GSH	BnaA01g18990D	chrA01	-	10462195	10464070	1500	498.301	248.489	-1.3349	4.18e-27	DOWN	CYP71A20	CYP71A20; cytochrome P450 71A20; K00517 [EC:1.14.-.-]
CYP/GSH	BnaC07g51280D	chrC07_random	-	2928034	2930345	1626	168.474	102.228	-1.0518	1.95e-05	DOWN	CYP79B2	CYP79B2; tryptophan N-monooxygenase 1; K11812 tryptophan N-monooxygenase [EC:1.14.13.125]
CYP/GSH	BnaA01g34610D	chrA01_random	-	55860	57664	1623	560.868	261.446	-1.4322	1.39e-38	DOWN	CYP79B2	CYP79B2; tryptophan N-monooxygenase 1; K11812 tryptophan N-monooxygenase [EC:1.14.13.125]
CYP/GSH	BnaA08g16100D	chrA08	-	13254267	13256446	1557	218.598	107.56	-1.3542	1.56e-12	DOWN	CYP79B2	CYP79B2; tryptophan N-monooxygenase 1; K11812 tryptophan N-monooxygenase [EC:1.14.13.125]
CYP/GSH	BnaC01g00800D	chrC01	+	326264	328099	1623	239.057	108.185	-1.4749	2.96e-17	DOWN	CYP79B2	CYP79B2; tryptophan N-monooxygenase 1; K11812 tryptophan N-monooxygenase [EC:1.14.13.125]
CYP/GSH	BnaC03g60820D	chrC03	+	49964883	49967363	1557	96.1847	56.0735	-1.1096	0.0022577	DOWN	CYP79B2	CYP79B2; tryptophan N-monooxygenase 1; K11812 tryptophan N-monooxygenase [EC:1.14.13.125]
CYP/GSH	BnaCnng62090D	chrCnn_random	-	61905923	61907811	1503	967.996	518.594	-1.2315	2.89e-44	DOWN	CYP71B22	CYP71B22; cytochrome P450 71B22; K00517 [EC:1.14.-.-]
CYP/GSH	BnaCnng45890D	chrCnn_random	+	45185773	45187460	1491	17.414	1.30227	-4.0722	7.21e-05	DOWN	CYP71B37	CYP71B37; cytochrome P450 71B37
CYP/GSH	BnaCnng74790D	chrCnn_random	+	75696937	75697383	447	73.0015	9.15303	-3.3267	4.38e-05	DOWN	CYP81F4	CYP81F4; cytochrome P450, family 81, subfamily F, polypeptide 4; K00517 [EC:1.14.-.-]
CYP/GSH	BnaCnng74800D	chrCnn_random	+	75697489	75698826	954	252.809	20.4985	-3.9555	3.34e-46	DOWN	CYP81F4	CYP81F4; cytochrome P450, family 81, subfamily F, polypeptide 4; K00517 [EC:1.14.-.-]
CYP/GSH	BnaC03g61420D	chrC03	-	50525102	50527387	1506	161.21	13.0311	-3.96	1.59e-46	DOWN	CYP81F4	CYP81F4; cytochrome P450, family 81, subfamily F, polypeptide 4; K00517 [EC:1.14.-.-]
CYP/GSH	BnaA08g15660D	chrA08	+	13008480	13010357	1506	454.215	37.2055	-3.9409	3.57e-132	DOWN	CYP81F4	CYP81F4; cytochrome P450, family 81, subfamily F, polypeptide 4; K00517 [EC:1.14.-.-]
Signal Transduction/hormone-related	BnaC03g55440D	chrC03	+	44389563	44391096	1113	112.148	54.4549	-1.3734	0.00012622	DOWN	MPK3	MPK3; mitogen-activated protein kinase 3; K04371 mitogen-activated protein kinase 1/3 [EC:2.7.11.24]
Signal Transduction/hormone-related	BnaC07g20800D	chrC07	-	27405637	27407938	1464	65.3793	29.3204	-1.488	0.00034272	DOWN	MPK17	MPK17; mitogen-activated protein kinase 17; K00924 [EC:2.7.1.-]
Signal Transduction/hormone-related	BnaC07g16320D	chrC07	-	22272967	22274007	1041	55.6723	21.4499	-1.7071	0.002595	DOWN	MAPKKK19	MAPKKK19; mitogen-activated protein kinase kinase kinase 19
Signal Transduction/hormone-related	BnaA06g13250D	chrA06	+	6946370	6947660	762	373.467	134.596	-1.8034	9.75e-19	DOWN	JAZ1	JAZ1; jasmonate-zim-domain protein 1; K13464 jasmonate ZIM domain-containing protein
Signal Transduction/hormone-related	BnaC05g14810D	chrC05	+	8732923	8734217	765	374.6	123.825	-1.9281	2.63e-21	DOWN	JAZ1	JAZ1; jasmonate-zim-domain protein 1; K13464 jasmonate ZIM domain-containing protein
Signal Transduction/hormone-related	BnaC08g48340D	chrC08_random	-	3305732	3306622	678	107.795	33.4456	-2.0195	1.07e-05	DOWN	JAZ5	JAZ5; protein TIFY 11A; K13464 jasmonate ZIM domain-containing protein
Signal Transduction/hormone-related	BnaA08g23150D	chrA08	+	16596178	16597456	804	160.991	57.1844	-1.8244	1.49e-08	DOWN	JAZ5	JAZ5; protein TIFY 11A; K13464 jasmonate ZIM domain-containing protein
Signal Transduction/hormone-related	BnaC02g45660D	chrC02_random	+	1418012	1419356	819	145.831	64.0116	-1.519	1.78e-05	DOWN	JAZ6	JAZ6; jasmonate-zim-domain protein 6; K13464 jasmonate ZIM domain-containing protein
Signal Transduction/hormone-related	BnaA10g20060D	chrA10	-	14087600	14090438	591	163.257	41.0678	-2.3221	1.45e-09	DOWN	JAZ10	JAZ10; protein TIFY 9; K13464 jasmonate ZIM domain-containing protein
Signal Transduction/hormone-related	BnaC09g43860D	chrC09	-	44962358	44963952	594	110.087	27.2013	-2.348	1.62e-06	DOWN	JAZ10	JAZ10; protein TIFY 9; K13464 jasmonate ZIM domain-containing protein
Signal Transduction/hormone-related	BnaA02g23180D	chrA02	-	16196603	16198192	1590	48.3844	15.1776	-2.0037	6.38e-06	DOWN	AOS	AOS; allene oxide synthase; K01723 hydroperoxide dehydratase [EC:4.2.1.92]
Signal Transduction/hormone-related	BnaC02g29610D	chrC02	-	30430747	30432336	1590	83.826	30.0063	-1.8132	1.03e-08	DOWN	AOS	AOS; allene oxide synthase; K01723 hydroperoxide dehydratase [EC:4.2.1.92]
Signal Transduction/hormone-related	BnaC09g52570D	chrC09_random	-	1914341	1915201	762	53.0879	7.55342	-3.1443	6.22e-06	DOWN	AOC2	AOC2; allene oxide cyclase 2; K10525 allene oxide cyclase [EC:5.3.99.6]
Signal Transduction/hormone-related	BnaA09g19570D	chrA09	+	12631510	12632368	762	284.874	34.6729	-3.3695	9.75e-36	DOWN	AOC3	AOC3; allene oxide cyclase 3; K10525 allene oxide cyclase [EC:5.3.99.6]
Signal Transduction/hormone-related	BnaC09g52550D	chrC09_random	-	1904371	1905253	762	224.719	25.3904	-3.4768	4.84e-29	DOWN	AOC3	AOC3; allene oxide cyclase 3; K10525 allene oxide cyclase [EC:5.3.99.6]
Signal Transduction/hormone-related	BnaA10g17650D	chrA10	+	12992969	12994646	1125	23.0224	1.04789	-4.7886	2.22e-05	DOWN	OPR1	OPR1; 12-oxophytodienoate reductase 1; K05894 12-oxophytodienoic acid reductase [EC:1.3.1.42]
Signal Transduction/hormone-related	BnaC03g45030D	chrC03	+	30088925	30094212	1170	104.219	54.0542	-1.2782	0.00077154	DOWN	OPR3	OPR3; 12-oxophytodienoate reductase 3; K05894 12-oxophytodienoic acid reductase [EC:1.3.1.42]
Signal Transduction/hormone-related	BnaCnng70330D	chrCnn_random	-	70383922	70385780	1515	272.772	113.654	-1.5941	1.39e-21	DOWN	LOX1	LOX1; lipoxygenase 1; K15718 linoleate 9S-lipoxygenase [EC:1.13.11.58]
Signal Transduction/hormone-related	BnaA02g34370D	chrA02	+	24525957	24527879	1146	22.2649	4.35681	-2.6845	0.0048905	DOWN	ABR1	ABR1; ethylene-responsive transcription factor ABR1
Signal Transduction/hormone-related	BnaA09g38220D	chrA09	+	27348706	27351675	1779	121.66	70.983	-1.1084	6.77e-05	DOWN	MTHFR1	MTHFR1; methylenetetrahydrofolate reductase 1; K00297 methylenetetrahydrofolate reductase (NADPH) [EC:1.5.1.20]
Signal Transduction/hormone-related	BnaC08g44670D	chrC08	+	37772552	37773238	687	132.418	40.7798	-2.0303	3.35e-07	DOWN	ORA59	ORA59; ethylene-responsive transcription factor ERF094
Signal Transduction/hormone-related	BnaA09g21860D	chrA09	-	14487867	14489609	1467	92.1217	32.144	-1.8501	3.58e-09	DOWN	ACS6	ACS6; 1-aminocyclopropane-1-carboxylate synthase 6; K01762 1-aminocyclopropane-1-carboxylate synthase [EC:4.4.1.14]
Signal Transduction/hormone-related	BnaA10g00470D	chrA10	-	244908	247262	1344	212.553	76.0018	-1.8148	5.01e-19	DOWN	ACS2	ACS2; 1-aminocyclopropane-1-carboxylate synthase 2; K01762 1-aminocyclopropane-1-carboxylate synthase [EC:4.4.1.14]
Signal Transduction/hormone-related	BnaC05g00530D	chrC05	-	303635	307073	1491	150.105	45.8585	-2.0418	2.61e-18	DOWN	ACS2	ACS2; 1-aminocyclopropane-1-carboxylate synthase 2; K01762 1-aminocyclopropane-1-carboxylate synthase [EC:4.4.1.14]
Signal Transduction/hormone-related	BnaC09g24050D	chrC09	-	21919493	21921244	1476	43.1305	15.6921	-1.7897	0.00054737	DOWN	ACS6	ACS6; 1-aminocyclopropane-1-carboxylate synthase 6; K01762 1-aminocyclopropane-1-carboxylate synthase [EC:4.4.1.14]
Signal Transduction/hormone-related	BnaA01g34910D	chrA01_random	+	211208	212008	801	28.4931	4.58843	-2.9656	0.0043243	DOWN	ERF6	ERF6; ethylene responsive element binding factor 6; K09286 EREBP-like factor
Signal Transduction/hormone-related	BnaA01g00580D	chrA01	-	315446	317538	1764	222.602	66.6333	-2.0712	3.22e-33	DOWN	BRU6	BRU6; indole-3-acetic acid-amido synthetase GH3.2; K14487 auxin responsive GH3 gene family
Signal Transduction/hormone-related	BnaC01g01570D	chrC01	-	765168	767298	1764	61.9651	28.8155	-1.4357	0.00019235	DOWN	BRU6	BRU6; indole-3-acetic acid-amido synthetase GH3.2; K14487 auxin responsive GH3 gene family
Signal Transduction/hormone-related	BnaA04g07520D	chrA04	-	6452498	6454934	1215	261.872	102.164	-1.6891	1.54e-18	DOWN	auxin-responsive protein	auxin-responsive protein
Signal Transduction/hormone-related	BnaC04g29740D	chrC04	-	31411666	31414099	1215	168.901	61.2983	-1.7933	2.88e-13	DOWN	auxin-responsive protein	auxin-responsive protein
Signal Transduction/hormone-related	BnaA09g09160D	chrA09	+	4567442	4569434	1182	173.291	71.8686	-1.6008	1.29e-10	DOWN	auxin efflux carrier family protein	auxin efflux carrier family protein
Signal Transduction/hormone-related	BnaC09g09390D	chrC09	+	6095179	6097153	1182	317.184	137.812	-1.5337	4.45e-18	DOWN	auxin efflux carrier family protein	auxin efflux carrier family protein
Signal Transduction/hormone-related	BnaC03g03510D	chrC03	-	1712807	1713415	609	105.586	37.235	-1.8348	0.0003224	DOWN	GEML4	GEML4; GRAM domain-containing protein / ABA-responsive protein-related
Signal Transduction/hormone-related	BnaC09g34840D	chrC09	-	38279432	38280625	1068	58.2267	23.5698	-1.6358	0.0028272	DOWN	RING1	RING1; ABA- and drought-induced RING-DUF1117 protein
Transcription factor	BnaC09g13680D	chrC09	+	10356179	10358585	1659	114.5	54.7995	-1.3942	2.43e-07	DOWN	WRKY6	WRKY6; WRKY transcription factor 6
Transcription factor	BnaA09g13370D	chrA09	+	7527072	7529478	1659	90.6574	43.9734	-1.3749	1.34e-05	DOWN	WRKY6	WRKY6; WRKY transcription factor 6
Transcription factor	BnaA03g51590D	chrA03	-	26811049	26812430	882	129.018	61.2476	-1.4059	0.00020072	DOWN	WRKY11	WRKY11; putative WRKY transcription factor 11
Transcription factor	BnaC02g26030D	chrC02	-	23284919	23286970	873	71.1592	27.2458	-1.7161	0.0013811	DOWN	WRKY40	WRKY40; putative WRKY transcription factor 40
Transcription factor	BnaC06g40170D	chrC06	-	36908857	36910442	906	269.528	123.919	-1.4521	2.2e-10	DOWN	WRKY40	WRKY40; putative WRKY transcription factor 40
Transcription factor	BnaC03g05760D	chrC03	-	2766106	2767139	444	176.012	78.8731	-1.4891	0.0020529	DOWN	WRKY75	WRKY75; putative WRKY transcription factor 75
Transcription factor	BnaC09g44020D	chrC09	+	45055144	45056154	444	303.653	153.373	-1.3165	0.00015067	DOWN	WRKY75	WRKY75; putative WRKY transcription factor 75
Transcription factor	BnaA03g53750D	chrA03	-	28301333	28302239	816	260.837	103.509	-1.6645	6.15e-12	DOWN	HSF4	HSF4; heat stress transcription factor B-1; K09419 heat shock transcription factor, other eukaryote
Transcription factor	BnaCnng56320D	chrCnn_random	+	56246881	56247797	819	118.356	45.9766	-1.6952	1.63e-05	DOWN	HSF4	HSF4; heat stress transcription factor B-1; K09419 heat shock transcription factor, other eukaryote
Transcription factor	BnaA08g08310D	chrA08	+	8180219	8180761	543	165.173	69.2181	-1.5858	0.00018226	DOWN	ERF-1	ERF-1; ethylene-responsive transcription factor 1A; K09286 EREBP-like factor
Transcription factor	BnaC01g10100D	chrC01	+	5941210	5941923	684	190.828	107.871	-1.154	0.0031283	DOWN	ERF-1	ERF-1; ethylene-responsive transcription factor 1A; K09286 EREBP-like factor
Transcription factor	BnaCnng05080D	chrCnn_random	+	4652143	4652910	768	186.401	76.3888	-1.6181	1.65e-07	DOWN	ERF-1	ERF-1; ethylene-responsive transcription factor 1A; K09286 EREBP-like factor
Transcription factor	BnaC08g44670D	chrC08	+	37772552	37773238	687	132.418	40.7798	-2.0303	3.35e-07	DOWN	ORA59	ORA59; ethylene-responsive transcription factor ERF094
Transcription factor	BnaA01g28930D	chrA01	+	20053153	20054279	954	81.8503	33.3645	-1.6258	0.00044446	DOWN	NAC3	NAC3; ATAF-like NAC-domain transcription factor
Transcription factor	BnaA02g34370D	chrA02	+	24525957	24527879	1146	22.2649	4.35681	-2.6845	0.0048905	DOWN	ABR1	ABR1; ethylene-responsive transcription factor ABR1
Transcription initiation factor	BnaC08g42630D	chrC08	-	36733166	36735354	1248	97.3969	52.8429	-1.2132	0.0021652	DOWN	EF1G1	EF1G1; elongation factor EF-1 gamma subunit; K03233 elongation factor 1-gamma
Transcription initiation factor	BnaC08g43450D	chrC08	-	37164577	37166021	1284	151.236	66.6455	-1.5133	5.69e-09	DOWN	EF1A4	EF1A4; elongation factor 1-alpha 1; K03231 elongation factor 1-alpha
Defense response and pathogenesis-related	BnaA03g26220D	chrA03	+	12840920	12841297	285	668.987	347.703	-1.2752	5.09e-06	DOWN	LEA5	LEA5; late embryogenesis abundant 3-like protein
Defense response and pathogenesis-related	BnaC08g43490D	chrC08	-	37186660	37188248	768	677.907	271.695	-1.6502	2.98e-29	DOWN	APX1	APX1; L-ascorbate peroxidase 1; K00434 L-ascorbate peroxidase [EC:1.11.1.11]
Defense response and pathogenesis-related	BnaA08g22090D	chrA08	-	16171074	16171990	579	1109.13	280.138	-2.3163	1.96e-65	DOWN	PR5	PR5; pathogenesis-related thaumatin-like protein
Defense response and pathogenesis-related	BnaA10g24090D	chrA10	-	15783834	15784901	999	317.852	198.111	-1.0131	1e-05	DOWN	PGIP1	PGIP1; polygalacturonase inhibitor 1
Defense response and pathogenesis-related	BnaA07g38400D	chrA07_random	-	1613219	1614538	1320	170.618	40.7144	-2.3982	7.08e-24	DOWN	lectin family protein	curculin-like (mannose-binding) lectin family protein
Defense response and pathogenesis-related	BnaC03g09050D	chrC03	+	4278466	4279686	1221	22.4199	3.18048	-3.1485	0.0005403	DOWN	lectin family protein	curculin-like (mannose-binding) lectin family protein
Defense response and pathogenesis-related	BnaCnng78710D	chrCnn_random	-	80530749	80531549	801	6001.95	2974.43	-1.3439	1.78e-180	DOWN	LECT5	legume lectin-like protein
Defense response and pathogenesis-related	Novel01405	chrC05	-	37037369	37056890	1202	237.77	69.5766	-2.104	1.05e-24	DOWN	LECT5	legume lectin-like protein
Cell wall reconstruction	BnaA03g01200D	chrA03	-	566800	570775	1533	87.1938	35.3288	-1.6345	3.83e-07	DOWN	PLY13	PLY13; pectin lyase-like superfamily protein; K01728 pectate lyase [EC:4.2.2.2]
Cell wall reconstruction	BnaC02g31500D	chrC02	+	33685918	33688623	1176	398.449	201.374	-1.3156	2.7e-16	DOWN	PAE11	PAE11; pectinacetylesterase family protein
Cell wall reconstruction	BnaA02g00180D	chrA02	-	66622	68671	1644	27.4142	5.23047	-2.721	1.63e-05	DOWN	PME51	PME51; putative pectinesterase/pectinesterase inhibitor 51
Cell wall reconstruction	BnaC04g04080D	chrC04	-	3039202	3040709	777	720.137	400.189	-1.1787	4.32e-15	DOWN	PME17	PME17; putative pectinesterase/pectinesterase inhibitor 17; K01051 pectinesterase [EC:3.1.1.11]
Cell wall reconstruction	Novel01898	chrCnn_random	+	53302186	53303968	1107	211.903	120.713	-1.1429	9.95e-06	DOWN	PME17	PME17; putative pectinesterase/pectinesterase inhibitor 17; K01051 pectinesterase [EC:3.1.1.11]
Cell wall reconstruction	BnaA02g03310D	chrA02	+	1469952	1475092	3096	18.6157	6.62996	-1.8205	0.0010258	DOWN	CSLD2	CSLD2; cellulose synthase-like protein D2
Cell wall reconstruction	BnaA10g17590D	chrA10	-	12965927	12971559	3336	21.3121	6.44401	-2.0567	1.03e-05	DOWN	CSLD2	CSLD2; cellulose synthase-like protein D2
Cell wall reconstruction	BnaC09g40960D	chrC09	-	43175642	43179852	3318	25.8717	5.60117	-2.5387	1.04e-09	DOWN	CSLD2	CSLD2; cellulose synthase-like protein D2
Cell wall reconstruction	BnaA02g03310D	chrA02	+	1469952	1475092	3096	18.6157	6.62996	-1.8205	0.0010258	DOWN	CSLD2	CSLD2; cellulose synthase-like protein D2
Cell wall reconstruction	BnaA10g17590D	chrA10	-	12965927	12971559	3336	21.3121	6.44401	-2.0567	1.03e-05	DOWN	CSLD2	CSLD2; cellulose synthase-like protein D2
Cell wall reconstruction	BnaC09g40960D	chrC09	-	43175642	43179852	3318	25.8717	5.60117	-2.5387	1.04e-09	DOWN	CSLD2	CSLD2; cellulose synthase-like protein D2
Cell wall reconstruction	BnaA09g02220D	chrA09	+	1117667	1120789	1977	32.006	10.6281	-1.9215	0.00016589	DOWN	CSLC04	CSLC04; xyloglucan glycosyltransferase 4
Cell wall reconstruction	BnaA09g02220D	chrA09	+	1117667	1120789	1977	32.006	10.6281	-1.9215	0.00016589	DOWN	CSLC04	CSLC04; xyloglucan glycosyltransferase 4
Cell wall reconstruction	BnaA10g11500D	chrA10	-	9656939	9657664	645	116.59	20.1049	-2.8669	5.15e-10	DOWN	TCH4	TCH4; xyloglucan endotransglucosylase/hydrolase protein 22; K14504 xyloglucan:xyloglucosyl transferase TCH4 [EC:2.4.1.207]
Cell wall reconstruction	BnaC01g21280D	chrC01	+	14852760	14854181	753	613.509	363.49	-1.0862	4.07e-10	DOWN	EXLB1	EXLB1; expansin-like B1
Cell wall reconstruction	BnaA01g15000D	chrA01	+	7620769	7622253	864	242.562	96.6347	-1.6588	1.13e-11	DOWN	XTR6	XTR6; probable xyloglucan endotransglucosylase/hydrolase protein 23; K08235 xyloglucan:xyloglucosyl transferase [EC:2.4.1.207]
Cell wall reconstruction	BnaC01g17710D	chrC01	+	12160415	12161649	864	165.467	81.1443	-1.3591	3.47e-05	DOWN	XTR6	XTR6; probable xyloglucan endotransglucosylase/hydrolase protein 23; K08235 xyloglucan:xyloglucosyl transferase [EC:2.4.1.207]
Cell wall reconstruction	BnaC08g39910D	chrC08	-	35363185	35364880	1611	30.0848	10.6752	-1.8258	0.0038956	DOWN	FUT6	FUT6; fucosyltransferase 6; K13681 xyloglucan fucosyltransferase [EC:2.4.1.-]
Cell wall reconstruction	BnaA01g34720D	chrA01_random	-	87500	89428	1455	474.63	214.948	-1.4739	5.51e-31	DOWN	DHS1	DHS1; 3-deoxy-D-arabino-heptulosonate 7-phosphate synthase 1; K01626 3-deoxy-7-phosphoheptulonate synthase [EC:2.5.1.54]
Cell wall reconstruction	BnaC01g00830D	chrC01	+	348939	350831	1452	429.427	211.763	-1.351	3.95e-23	DOWN	DHS1	DHS1; 3-deoxy-D-arabino-heptulosonate 7-phosphate synthase 1; K01626 3-deoxy-7-phosphoheptulonate synthase [EC:2.5.1.54]
Cell wall reconstruction	BnaA03g22360D	chrA03	+	10632006	10633974	1173	76.0786	25.7165	-1.8959	2.99e-06	DOWN	endo-1,3-beta-glucosidase	putative glucan endo-1,3-beta-glucosidase
Cell wall reconstruction	BnaC03g47100D	chrC03	+	32096641	32098664	1173	101.329	37.2446	-1.775	2e-07	DOWN	endo-1,3-beta-glucosidase	putative glucan endo-1,3-beta-glucosidase
Cell wall reconstruction	BnaC04g22390D	chrC04	-	23397133	23400768	1737	54.6609	26.6684	-1.3665	0.0018507	DOWN	DIN2	DIN2; beta-glucosidase 30; K01188 beta-glucosidase [EC:3.2.1.21]
Cell wall reconstruction	BnaA04g01360D	chrA04	-	837377	841073	1737	49.0878	22.7959	-1.4377	0.001841	DOWN	DIN2	DIN2; beta-glucosidase 30; K01188 beta-glucosidase [EC:3.2.1.21]
Cell wall reconstruction	BnaA04g27530D	chrA04_random	-	142349	143630	765	92.8538	39.8852	-1.5502	0.002281	DOWN	DIN2	DIN2; beta-glucosidase 30; K01188 beta-glucosidase [EC:3.2.1.21]
Cell wall reconstruction	BnaA04g25750D	chrA04	+	18410715	18416906	2406	113.297	61.7656	-1.2063	1.24e-07	DOWN	BGLU27	BGLU27; beta glucosidase 27; K01188 beta-glucosidase [EC:3.2.1.21]
Cell wall reconstruction	BnaA09g55490D	chrA09_random	+	3243092	3245755	1620	199.768	89.2079	-1.4942	1e-14	DOWN	BGLU27	BGLU27; beta glucosidase 27; K01188 beta-glucosidase [EC:3.2.1.21]
Cell wall reconstruction	BnaC04g03790D	chrC04	+	2791564	2794584	1560	114.246	58.2327	-1.3033	6.55e-06	DOWN	BGLU27	BGLU27; beta glucosidase 27; K01188 beta-glucosidase [EC:3.2.1.21]
Cell wall reconstruction	BnaC08g30360D	chrC08	+	30219902	30222519	1620	218.407	83.7287	-1.7143	2.94e-21	DOWN	BGLU27	BGLU27; beta glucosidase 27; K01188 beta-glucosidase [EC:3.2.1.21]
Cell wall reconstruction	BnaC04g22420D	chrC04	-	23442616	23446734	2337	203.63	83.8263	-1.6116	1.77e-25	DOWN	BGLU27	BGLU27; beta glucosidase 27; K01188 beta-glucosidase [EC:3.2.1.21]
Cell wall reconstruction	BnaA05g04050D	chrA05	+	2204736	2207820	1602	107.049	18.6567	-2.8516	4.35e-23	DOWN	BGLU32	BGLU32; beta glucosidase 32; K01188 beta-glucosidase [EC:3.2.1.21]
Cell wall reconstruction	BnaC04g03770D	chrC04	+	2763058	2766188	1620	295.853	62.4541	-2.5751	6.47e-57	DOWN	BGLU32	BGLU32; beta glucosidase 32; K01188 beta-glucosidase [EC:3.2.1.21]
Cell wall reconstruction	BnaC01g29940D	chrC01	+	28317584	28321622	1440	92.3798	34.5285	-1.7509	3.91e-08	DOWN	BGLU46	BGLU46; beta glucosidase 46; K05350 beta-glucosidase [EC:3.2.1.21]
Cell wall reconstruction	BnaA01g36270D	chrA01_random	-	1680484	1684441	1554	57.3024	20.7056	-1.7997	1.15e-05	DOWN	BGLU46	BGLU46; beta glucosidase 46; K05350 beta-glucosidase [EC:3.2.1.21]
Cell wall reconstruction	BnaC04g08190D	chrC04	+	6138405	6141192	1143	314.377	128.499	-1.6218	2.26e-19	DOWN	PAL1	PAL1; phenylalanine ammonia-lyase 1; K10775 phenylalanine ammonia-lyase [EC:4.3.1.24]
Cell wall reconstruction	BnaA04g21230D	chrA04	-	16185034	16186305	1272	348.771	101.838	-2.1071	1.08e-38	DOWN	PAL1	PAL1; phenylalanine ammonia-lyase 1; K10775 phenylalanine ammonia-lyase [EC:4.3.1.24]
Cell wall reconstruction	BnaA04g21240D	chrA04	-	16186410	16187792	792	530.117	168.724	-1.9827	5.41e-33	DOWN	PAL1	PAL1; phenylalanine ammonia-lyase 1; K10775 phenylalanine ammonia-lyase [EC:4.3.1.24]
Cell wall reconstruction	BnaA05g07370D	chrA05	+	3964615	3967402	1143	144.316	55.9378	-1.6984	1.42e-09	DOWN	PAL1	PAL1; phenylalanine ammonia-lyase 1; K10775 phenylalanine ammonia-lyase [EC:4.3.1.24]
Cell wall reconstruction	BnaA07g16060D	chrA07	-	13697453	13700182	1476	99.7257	25.0885	-2.322	1e-14	DOWN	PAL2	PAL2; phenylalanine ammonia-lyase 2; K10775 phenylalanine ammonia-lyase [EC:4.3.1.24]
Cell wall reconstruction	BnaA09g33560D	chrA09	-	24738130	24740646	1491	390.246	143.203	-1.7774	9.81e-38	DOWN	PAL2	PAL2; phenylalanine ammonia-lyase 2; K10775 phenylalanine ammonia-lyase [EC:4.3.1.24]
Cell wall reconstruction	BnaC06g14510D	chrC06	-	17252218	17255071	633	467.097	143.293	-2.0358	3.54e-24	DOWN	PAL2	PAL2; phenylalanine ammonia-lyase 2; K10775 phenylalanine ammonia-lyase [EC:4.3.1.24]
Cell wall reconstruction	BnaC08g24360D	chrC08	-	26383160	26385652	1491	347.076	146.831	-1.5722	2.13e-26	DOWN	PAL2	PAL2; phenylalanine ammonia-lyase 2; K10775 phenylalanine ammonia-lyase [EC:4.3.1.24]
Cell wall reconstruction	BnaCnng52250D	chrCnn_random	-	51727247	51729761	1560	68.0135	14.5804	-2.5529	3.79e-12	DOWN	PAL2	PAL2; phenylalanine ammonia-lyase 2; K10775 phenylalanine ammonia-lyase [EC:4.3.1.24]
Cell wall reconstruction	BnaA04g04830D	chrA04	+	3552937	3556401	1569	96.3071	17.8116	-2.7659	1.71e-19	DOWN	PAL2	PAL2; phenylalanine ammonia-lyase 2; K10775 phenylalanine ammonia-lyase [EC:4.3.1.24]
Cell wall reconstruction	BnaA02g36250D	chrA02_random	-	807000	808729	996	58.7669	3.48122	-4.4084	7.41e-12	DOWN	CCR2	CCR2; cinnamoyl-CoA reductase; K09753 cinnamoyl-CoA reductase [EC:1.2.1.44]
Cell wall reconstruction	BnaA07g35280D	chrA07	-	23774428	23776261	999	17.391	1.52714	-3.8405	0.0044022	DOWN	CCR2	CCR2; cinnamoyl-CoA reductase; K09753 cinnamoyl-CoA reductase [EC:1.2.1.44]
Cell wall reconstruction	BnaC02g46610D	chrC02_random	-	2373895	2375620	996	54.2613	4.80408	-3.8287	8.21e-10	DOWN	CCR2	CCR2; cinnamoyl-CoA reductase; K09753 cinnamoyl-CoA reductase [EC:1.2.1.44]
Cell wall reconstruction	BnaC06g40190D	chrC06	-	36936303	36938152	999	114.101	7.63568	-4.2325	8.71e-23	DOWN	CCR2	CCR2; cinnamoyl-CoA reductase; K09753 cinnamoyl-CoA reductase [EC:1.2.1.44]
Cell wall reconstruction	BnaAnng07190D	chrAnn_random	-	7055154	7056327	909	86.255	34.0245	-1.6731	0.00024728	DOWN	BRG1	BRG1; S-ribonuclease binding protein; K19042 E3 ubiquitin-protein ligase BOI and related proteins [EC:6.3.2.19]
Cell wall reconstruction	BnaC03g32370D	chrC03	-	19895020	19897210	1374	113.988	44.9183	-1.6746	7.81e-09	DOWN	RGLG1	RGLG1; E3 ubiquitin-protein ligase RGLG1; K16280 E3 ubiquitin-protein ligase RGLG [EC:6.3.2.19]
Cell wall reconstruction	BnaC03g49620D	chrC03	+	34511390	34512649	1260	74.4381	35.0031	-1.4196	0.0010352	DOWN	CMPG2	CMPG2; putative ubiquitin-protein ligase CMPG2
Cell wall reconstruction	BnaCnng35300D	chrCnn_random	+	33586876	33588183	1230	13.2388	0.789302	-4.3991	0.0033758	DOWN	PUB22	PUB22; E3 ubiquitin-protein ligase PUB22
Cell wall reconstruction	BnaA09g32910D	chrA09	-	24341386	24342693	1170	23.7807	3.37839	-3.1465	0.00046558	DOWN	PUB22	PUB22; E3 ubiquitin-protein ligase PUB22
Cell wall reconstruction	BnaC04g09300D	chrC04	-	7048048	7049268	1221	158.042	57.8166	-1.7818	2.62e-12	DOWN	PUB23	PUB23; E3 ubiquitin-protein ligase PUB23
Cell wall reconstruction	BnaA05g08300D	chrA05	-	4577097	4578317	1221	40.6919	11.3589	-2.172	0.00023993	DOWN	PUB23	PUB23; E3 ubiquitin-protein ligase PUB23
Cell wall reconstruction	BnaA03g31980D	chrA03	-	15434499	15436685	1404	61.4153	24.5476	-1.6541	0.00011383	DOWN	PUB24	PUB24; E3 ubiquitin-protein ligase PUB24
Carbon source metabolism and transport	BnaA09g04260D	chrA09	+	2101736	2105160	1599	83.9957	34.8247	-1.6013	6.89e-07	DOWN	MSS1	MSS1; sugar transport protein 13
Carbon source metabolism and transport	BnaC09g03670D	chrC09	+	2083732	2087348	1599	145.459	83.9176	-1.1246	1.87e-05	DOWN	MSS1	MSS1; sugar transport protein 13
Carbon source metabolism and transport	BnaC08g42900D	chrC08	-	36882278	36885676	1494	95.2629	30.0777	-1.9943	4.75e-11	DOWN	ERD6	ERD6; sugar transporter ERD6
Carbon source metabolism and transport	BnaC03g16650D	chrC03	+	8481834	8484680	1605	93.3081	35.429	-1.7281	5.72e-09	DOWN	U87A2	U87A2; UDP-glycosyltransferase 87A2
Carbon source metabolism and transport	BnaA02g25550D	chrA02	-	18766301	18768969	1608	103.141	32.7323	-1.9869	7.57e-13	DOWN	TDT	TDT; tonoplast dicarboxylate transporter; K14445 solute carrier family 13 (sodium-dependent dicarboxylate transporter), member 2/3/5
Carbon source metabolism and transport	BnaC02g33350D	chrC02	-	35822740	35826143	1608	114.863	48.1712	-1.5847	2.28e-09	DOWN	TDT	TDT; tonoplast dicarboxylate transporter; K14445 solute carrier family 13 (sodium-dependent dicarboxylate transporter), member 2/3/5
Carbon source metabolism and transport	BnaA03g37090D	chrA03	+	18290360	18295474	2631	90.0114	55.561	-1.0271	0.00021026	DOWN	UFAA1	UFAA1; Cyclopropane-fatty-acyl-phospholipid synthase
Carbon source metabolism and transport	BnaA03g37090D	chrA03	+	18290360	18295474	2631	90.0114	55.561	-1.0271	0.00021026	DOWN	UFAA1	UFAA1; Cyclopropane-fatty-acyl-phospholipid synthase
Carbon source metabolism and transport	BnaA08g26890D	chrA08	+	18082698	18084412	1248	54.3491	16.7808	-2.0265	2.59e-05	DOWN	FATB	FATB; fatty acyl-ACP thioesterases B; K10781 fatty acyl-ACP thioesterase B [EC:3.1.2.14 3.1.2.21]
Carbon source metabolism and transport	BnaC08g13600D	chrC08	-	18706363	18708254	1248	81.2669	22.6152	-2.1765	4.52e-09	DOWN	FATB	FATB; fatty acyl-ACP thioesterases B; K10781 fatty acyl-ACP thioesterase B [EC:3.1.2.14 3.1.2.21]
Carbon source metabolism and transport	BnaA03g13590D	chrA03	-	6207124	6210871	1152	78.6342	17.0957	-2.5326	3.26e-10	DOWN	FAD3	FAD3; omega-3 fatty acid desaturase; K10257 omega-3 fatty acid desaturase (delta-15 desaturase) [EC:1.14.19.-]
Carbon source metabolism and transport	BnaC05g42010D	chrC05	-	39556488	39558611	1320	42.5453	15.8655	-1.7542	0.0022214	DOWN	FAD7	FAD7; fatty acid desaturase 7; K10257 omega-3 fatty acid desaturase (delta-15 desaturase) [EC:1.14.19.-]
Carbon source metabolism and transport	BnaA02g01770D	chrA02	+	812091	815640	1998	90.9018	42.4821	-1.4285	2.16e-07	DOWN	PDAT	PDAT; phospholipid:diacylglycerol acyltransferase; K00679 phospholipid:diacylglycerol acyltransferase [EC:2.3.1.158]
Carbon source metabolism and transport	Novel00205	chrA03	-	18043922	18045124	1018	379.996	217.506	-1.136	1.87e-09	DOWN	LTP	LTP; protease inhibitor/seed storage/lipid transfer protein (LTP) family protein
Carbon source metabolism and transport	Novel01178	chrC03	-	27635512	27636665	917	540.35	259.461	-1.3895	1.82e-19	DOWN	LTP	LTP; protease inhibitor/seed storage/lipid transfer protein (LTP) family protein
A gene markered with red represents the common down-regulated DEGs in 7-5D vs. 7-5WT and T45B#2 vs.T45WT.
