# Supplementary material for: Overexpression of OsPGIP2 confers Sclerotinia sclerotiorum resistance in Brassica napus through increased activation of defense mechanisms
Source: J Exp Bot. 2018 Apr 10;69(12):3141–55. doi: 10.1093/jxb/ery138 (PMC5972623; doi:10.1093/jxb/ery138)
Supplement: Supplementary Dataset S3 [file ery138_suppl_supplementary_dataset_s3.xls]

## Sheet: 1
File S3. The GSLs genes's transcript abundance of transgenic line and wild types was estimated by FPKM with Cufflinks.
	Gene_id	T45WT-fpkm	T45B-fpkm	log2(T45B/T45WT)	padj(T45B/T45WT)		7-5WT-fpkm	7-5D-fpkm	log2(7-5D/7-5WT)	padj(7-5D/7-5WT)		KEGG AnnotInformation
Aliphatic GSLs	BnaA07g00460D	1108.81	888.389	-0.45961	7.96e-09	FALSE	1040.91	654.611	-1.0002	1.22e-25	DOWN	SUR1; S-alkyl-thiohydroximate lyase SUR1
	BnaA09g29790D	144.139	125.028	-0.34508	0.16704	FALSE	104.292	68.2592	-0.94261	0.03632	FALSE	UGT74B1; UDP-glucosyl transferase 74B1; K11820 N-hydroxythioamide S-beta-glucosyltransferase [EC:2.4.1.195]
	BnaA09g47360D	1.48392	3.33464	1.0283	0.31552	FALSE	1.39368	15.0752	3.1041	0.0012487	UP	FMO_GS-OX5; flavin-monooxygenase glucosinolate S-oxygenase 5
Indolic GSLs	BnaA01g34610D	554.499	347.805	-0.81277	1.21e-18	-	560.868	261.446	-1.4322	1.39e-38	DOWN	CYP79B2; tryptophan N-monooxygenase 1
	BnaA04g12790D	182.608	63.1502	-1.6718	2.62e-23	DOWN	143.5	137.077	-0.39714	0.99855	-	CYP79B3; tryptophan N-monooxygenase 2
	BnaA08g16100D	277.358	233.181	-0.39017	0.014562	-	218.598	107.56	-1.3542	1.56e-12	DOWN	CYP79B2; tryptophan N-monooxygenase 1
	BnaC01g00800D	393.515	301.612	-0.52359	8.54e-06	-	239.057	108.185	-1.4749	2.96e-17	DOWN	CYP79B2; tryptophan N-monooxygenase 1
	BnaC03g60820D	116.359	101.659	-0.33471	0.21365	-	96.1847	56.0735	-1.1096	0.0022577	DOWN	CYP79B2; tryptophan N-monooxygenase 1
	BnaC07g51280D	179.726	163.676	-0.27482	0.26898	-	168.474	102.228	-1.0518	1.95e-05	DOWN	CYP79B2; tryptophan N-monooxygenase 1
	BnaC03g17120D	236.457	122.945	-1.0834	1.15e-06	DOWN	152.458	239.5	0.32054	0.014731	-	GSTF10; glutathione S-transferase PHI 10
	BnaA07g00460D	1108.81	888.389	-0.45961	7.96e-09	-	1040.91	654.611	-1.0002	1.22e-25	DOWN	SUR1; S-alkyl-thiohydroximate lyase SUR1
	BnaA07g11920D	60.1034	23.214	-1.5123	5.87e-05	DOWN	31.6515	12.3572	-1.688	0.10085	-	CYP81G1; cytochrome P450
	BnaA08g15660D	0.0799863	0	NA	NA	NA	454.215	37.2055	-3.9409	3.57e-132	DOWN	CYP81F4; cytochrome P450
	BnaC03g61420D	394.252	179.137	-1.2779	5.86e-29	DOWN	161.21	13.0311	-3.96	1.59e-46	DOWN	CYP81F4; cytochrome P450
	BnaCnng74790D	86.7739	43.5386	-1.1348	0.010537	-	73.0015	9.15303	-3.3267	4.38e-05	DOWN	CYP81F4; cytochrome P450
	BnaCnng74800D	561.512	269.423	-1.1993	1.37e-23	DOWN	252.809	20.4985	-3.9555	3.34e-46	DOWN	CYP81F4; cytochrome P450
	BnaA07g33060D	96.4324	41.432	-1.3586	5.35e-07	DOWN	254.076	103.427	-1.6277	2.82e-15	DOWN	indole glucosinolate o-methyltransferase 5
	BnaC05g16350D	131.332	103.068	-0.48949	0.050402	-	157.38	63.8924	-1.6316	1.84e-09	DOWN	Indole glucosinolate O-methyltransferase 4
	BnaC06g21620D	668.642	410.014	-0.84543	6.52e-17	-	433.041	264.673	-1.0414	1.76e-09	DOWN	indole glucosinolate o-methyltransferase 5
	BnaC06g37610D	1153.08	890.918	-0.51199	8.63e-10	-	456.887	195.39	-1.5566	2.03e-25	DOWN	indole glucosinolate o-methyltransferase 5
	BnaC08g19680D	151.462	84.733	-0.97783	3.71e-06	-	158.068	98.7822	-1.0093	0.0039653	DOWN	indole glucosinolate o-methyltransferase 1
	BnaA09g29790D	144.139	125.028	-0.34508	0.16704	-	104.292	68.2592	-0.94261	0.03632	-	UGT74B1; UDP-glucosyl transferase 74B1
	BnaA03g14140D	1018.89	945.097	-0.24832	0.1797	-	374.169	426.67	-0.14165	0.99855	-	GSTF10; glutathione S-transferase PHI 10
	BnaA03g14150D	216.567	169.549	-0.49297	0.053635	-	105.959	170.796	0.3577	0.049594	-	GSTF10; glutathione S-transferase PHI 10
	BnaC02g11750D	47.4685	25.3585	-1.0444	0.0014685	-	0	0	NA	NA	NA	CYP81F2; cytochrome P450
	BnaA06g14950D	65.5978	48.7899	-0.56693	0.09518	-	2.45695	2.53403	-0.28652	0.99855	-	Indole glucosinolate O-methyltransferase 4
	BnaA07g11070D	111.126	151.234	0.30472	0.0089065	-	93.334	60.9119	-0.94676	0.13777	-	indole glucosinolate o-methyltransferase 1
	"-" Means no significant difference between transgenic lines and wild type.
	"NA" Means no expression.
